# Supplementary material for: Placental Changes and Neuropsychological Development in Children—A Systematic Review
Source: Cells. 2023 Jan 28;12(3):435. doi: 10.3390/cells12030435 (PMC9913696; doi:10.3390/cells12030435)
Supplement: Supplementary file 1 [file cells-12-00435-s001.zip]

Archive with 4 entries (4 files):
- Supplementary Table S1 Search strategy.pdf
- Supplementary Table S2 The result of the first search.xlsx
- Supplementary Table S3 The result of the second search.xlsx
- Supplementary Table S4 Risk of bias assessment of excluded studies.xlsx
