# Supplementary material for: Placental Changes and Neuropsychological Development in Children—A Systematic Review
Source: Cells. 2023 Jan 28;12(3):435. doi: 10.3390/cells12030435 (PMC9913696; doi:10.3390/cells12030435)
Supplement: Supplementary file 1 [file cells-12-00435-s001.zip › Supplementary Table S2 The result of the first search.xlsx]

## Sheet: Abstracts
Column1	Authors	Publication year	Journal/Source	Title	Volume	Issue number	Pages	URL	DOI
Journal Article	J. C. Velasquez; Q. Zhao; Y. Chan; L. C. M. Galindo; C. Simasotchi; D. Wu; Z. Hou; S. M. Herod; T. F. Oberlander; S. Gil; T. Fournier; I. Burd; A. M. Andrews; A. Bonnin	2019	ACS Chemical Neuroscience	In utero exposure to citalopram mitigates maternal stress effects on fetal brain development	10	7	3307-3317	https://www.embase.com/search/results?subaction=viewrecord&id=L628393790&from=export_x000D_ http://dx.doi.org/10.1021/acschemneuro.9b00180	10.1021/acschemneuro.9b00180
Journal Article	A. K. Kiani; S. Paolacci; P. Scanzano; S. Michelini; N. Capodicasa; L. D’agruma; A. Notarangelo; G. Tonini; D. Piccinelli; K. R. Farshid; P. Petralia; E. Fulcheri; P. Chiurazzi; C. Terranova; F. Plotti; R. Angioli; M. Castori; M. Bertelli	2020	Acta Biomedica	Complications related to in vitro reproductive techniques support the implementation of natural procreative technologies	91		2021-01-10	https://www.embase.com/search/results?subaction=viewrecord&id=L2005429155&from=export_x000D_ http://dx.doi.org/10.23750/abm.v91i13-S.10525	10.23750/abm.v91i13-S.10525
Journal Article	M. Crnkovic; V. Matijevic-Mikelic; V. Demarin; T. Kosicek; S. Morovic; S. Grazio	2011	Acta clinica Croatica	Risk factors for gross motor dysfunction of lower limbs in children	50	3	361-6	http://ovidsp.ovid.com/ovidweb.cgi?T=JS&PAGE=reference&D=med8&NEWS=N&AN=22384771
Journal Article	I. Djaković; S. Sabolović Rudman; Ž. Djaković; V. Košec	2015	Acta Clinica Croatica	Uterine rupture following myomectomy in third trimester	54	4	521-523	https://www.embase.com/search/results?subaction=viewrecord&id=L610205066&from=export
Journal Article	A. Monastirli; E. Pasmatzi; G. Badavanis; D. Tsambaos	2016	Acta dermatovenerologica Croatica : ADC	Gestational Pityriasis Rosea: Suggestions for Approaching Affected Pregnant Women	24	4	312-313	http://ovidsp.ovid.com/ovidweb.cgi?T=JS&PAGE=reference&D=med13&NEWS=N&AN=28128088
Journal Article	M. Franzago; F. Fraticelli; M. Marchioni; M. Di Nicola; F. Di Sebastiano; M. Liberati; L. Stuppia; E. Vitacolonna	2021	Acta diabetologica	Fat mass and obesity-associated (FTO) gene epigenetic modifications in gestational diabetes: new insights and possible pathophysiological connections				http://ovidsp.ovid.com/ovidweb.cgi?T=JS&PAGE=reference&D=medp&NEWS=N&AN=33743080	https://dx.doi.org/10.1007/s00592-020-01668-5
Journal Article	S. Burattini; M. Battistelli; S. Codenotti; E. Falcieri; A. Fanzani; S. Salucci	2016	Acta histochemica	Melatonin action in tumor skeletal muscle cells: an ultrastructural study	118	3	278-85	http://ovidsp.ovid.com/ovidweb.cgi?T=JS&PAGE=reference&D=med13&NEWS=N&AN=26953151	https://dx.doi.org/10.1016/j.acthis.2016.02.004
Journal Article	M. Lecuyer; A. Laquerriere; S. Bekri; C. Lesueur; Y. Ramdani; S. Jegou; A. Uguen; P. Marcorelles; S. Marret; B. J. Gonzalez	2017	Acta neuropathologica communications	PLGF, a placental marker of fetal brain defects after in utero alcohol exposure	5	1	44	http://ovidsp.ovid.com/ovidweb.cgi?T=JS&PAGE=reference&D=med14&NEWS=N&AN=28587682	https://dx.doi.org/10.1186/s40478-017-0444-6
Journal Article	S. Kosuge; A. Ohkuchi; H. Minakami; S. Matsubara; A. Uchida; Y. Eguchi; Y. Honma; I. Sato	2000	Acta obstetricia et gynecologica Scandinavica	Influence of chorioamnionitis on survival and morbidity in singletons live-born at < 32 weeks of gestation	79	10	861-5	http://ovidsp.ovid.com/ovidweb.cgi?T=JS&PAGE=reference&D=med4&NEWS=N&AN=11304970
Journal Article	A. Ghidini; R. A. Espada; C. Y. Spong	2001	Acta obstetricia et gynecologica Scandinavica	Does exposure to magnesium sulfate in utero decrease the risk of necrotizing enterocolitis in premature infants?	80	2	126-9	http://ovidsp.ovid.com/ovidweb.cgi?T=JS&PAGE=reference&D=med4&NEWS=N&AN=11167206
Journal Article	R. Matorras; A. De López Larrucea; P. Sanjurjo; J. Ignacio Ruiz; Y. Echevarría; A. Nieto; L. Perteagudo; J. L. Aldamiz-Echevarria	2001	Acta Obstetricia et Gynecologica Scandinavica	Increased tissue concentrations of arachidonic acid in umbilical artery and placenta in fetal growth retardation	80	9	807-812	https://www.embase.com/search/results?subaction=viewrecord&id=L32846382&from=export_x000D_ http://dx.doi.org/10.1034/j.1600-0412.2001.080009807.x	10.1034/j.1600-0412.2001.080009807.x
Journal Article	W. Visser; I. Beckmann; M. A. H. Knook; H. C. S. Wallenburg	2002	Acta obstetricia et gynecologica Scandinavica	Soluble tumor necrosis factor receptor II and soluble cell adhesion molecule 1 as markers of tumor necrosis factor-alpha release in preeclampsia	81	8	713-9	http://ovidsp.ovid.com/ovidweb.cgi?T=JS&PAGE=reference&D=med4&NEWS=N&AN=12174154
Journal Article	A. Tuuri; A. Tiitinen; V. Hiilesmaa; E. Hamalainen; U. Turpeinen; M. J. Tikkanen; R. Kaaja	2010	Acta obstetricia et gynecologica Scandinavica	Hormonal and metabolic characteristics of premenopausal women with a history of preeclamptic pregnancy	89	10	1331-7	http://ovidsp.ovid.com/ovidweb.cgi?T=JS&PAGE=reference&D=med8&NEWS=N&AN=20846066	https://dx.doi.org/10.3109/00016349.2010.505638
Journal Article	O. Finnstrom; B. Kallen; A. Lindam; E. Nilsson; K.-G. Nygren; P. O. Olausson	2011	Acta obstetricia et gynecologica Scandinavica	Maternal and child outcome after in vitro fertilization--a review of 25 years of population-based data from Sweden	90	5	494-500	http://ovidsp.ovid.com/ovidweb.cgi?T=JS&PAGE=reference&D=med8&NEWS=N&AN=21306346	https://dx.doi.org/10.1111/j.1600-0412.2011.01088.x
Journal Article	A. I. Elkamil; G. L. Andersen; K. A. Salvesen; J. Skranes; L. M. Irgens; T. Vik	2011	Acta Obstetricia et Gynecologica Scandinavica	Induction of labor and cerebral palsy: A population-based study in Norway	90	1	83-91	https://www.embase.com/search/results?subaction=viewrecord&id=L361249181&from=export_x000D_ http://dx.doi.org/10.1111/j.1600-0412.2010.01022.x	10.1111/j.1600-0412.2010.01022.x
Journal Article	B. Höglund; P. Lindgren; M. Larsson	2012	Acta Obstetricia et Gynecologica Scandinavica	Newborns of mothers with intellectual disability have a higher risk of perinatal death and being small for gestational age	91	12	1409-1414	https://www.embase.com/search/results?subaction=viewrecord&id=L366241100&from=export_x000D_ http://dx.doi.org/10.1111/j.1600-0412.2012.01537.x	10.1111/j.1600-0412.2012.01537.x
Journal Article	M.-T. Vinnars; B. Vollmer; J. Nasiell; N. Papadogiannakis; M. Westgren	2015	Acta obstetricia et gynecologica Scandinavica	Association between cerebral palsy and microscopically verified placental infarction in extremely preterm infants	94	9	976-82	http://ovidsp.ovid.com/ovidweb.cgi?T=JS&PAGE=reference&D=med12&NEWS=N&AN=26054014	https://dx.doi.org/10.1111/aogs.12688
Journal Article	K. Kallen; F. Serenius; M. Westgren; K. Marsal; E. Group	2015	Acta obstetricia et gynecologica Scandinavica	Impact of obstetric factors on outcome of extremely preterm births in Sweden: prospective population-based observational study (EXPRESS)	94	11	1203-14	http://ovidsp.ovid.com/ovidweb.cgi?T=JS&PAGE=reference&D=med12&NEWS=N&AN=26249263	https://dx.doi.org/10.1111/aogs.12726
Journal Article	H. Mumm; D. M. Jensen; J. A. Sorensen; L. L. T. Andersen; P. Ravn; M. Andersen; D. Glintborg	2015	Acta obstetricia et gynecologica Scandinavica	Hyperandrogenism and phenotypes of polycystic ovary syndrome are not associated with differences in obstetric outcomes	94	2	204-11	http://ovidsp.ovid.com/ovidweb.cgi?T=JS&PAGE=reference&D=med12&NEWS=N&AN=25417943	https://dx.doi.org/10.1111/aogs.12545
Journal Article	K. Ahlin; K. Himmelmann; S. Nilsson; V. Sengpiel; B. Jacobsson	2016	Acta Obstetricia et Gynecologica Scandinavica	Antecedents of cerebral palsy according to severity of motor impairment	95	7	793-802	https://www.embase.com/search/results?subaction=viewrecord&id=L611109542&from=export_x000D_ http://dx.doi.org/10.1111/aogs.12885	10.1111/aogs.12885
Journal Article	H. Birgisdottir; R. I. Bjarnadottir; K. Kristjansdottir; R. T. Geirsson	2016	Acta obstetricia et gynecologica Scandinavica	Maternal deaths in Iceland over 25 years	95	1	1974-08-01	http://ovidsp.ovid.com/ovidweb.cgi?T=JS&PAGE=reference&D=med13&NEWS=N&AN=26459287	https://dx.doi.org/10.1111/aogs.12797
Journal Article	W. A. March; M. J. Whitrow; M. J. Davies; R. C. Fernandez; V. M. Moore	2018	Acta obstetricia et gynecologica Scandinavica	Postnatal depression in a community-based study of women with polycystic ovary syndrome	97	7	838-844	http://ovidsp.ovid.com/ovidweb.cgi?T=JS&PAGE=reference&D=med15&NEWS=N&AN=29460299	https://dx.doi.org/10.1111/aogs.13332
Journal Article	G. Armuand; A. Skoog Svanberg; M. Bladh; G. Sydsjo	2019	Acta obstetricia et gynecologica Scandinavica	Adverse obstetric outcomes among female childhood and adolescent cancer survivors in Sweden: A population-based matched cohort study	98	12	1603-1611	http://ovidsp.ovid.com/ovidweb.cgi?T=JS&PAGE=reference&D=med16&NEWS=N&AN=31329281	https://dx.doi.org/10.1111/aogs.13690
Journal Article	S. Lehmann; E. Baghestan; P. E. Bordahl; L. Muller Irgens; S. A. Rasmussen	2019	Acta obstetricia et gynecologica Scandinavica	Trial of labor after cesarean section in risk pregnancies: A population-based cohort study	98	7	894-904	http://ovidsp.ovid.com/ovidweb.cgi?T=JS&PAGE=reference&D=med16&NEWS=N&AN=30737767	https://dx.doi.org/10.1111/aogs.13565
Journal Article	S. Einarsson; C. Bergh; L. Kluge; A. Thurin-Kjellberg	2019	Acta Obstetricia et Gynecologica Scandinavica	No effect of weight intervention on perinatal outcomes in obese women scheduled for in vitro fertilization treatment	98	6	708-714	https://www.embase.com/search/results?subaction=viewrecord&id=L626155561&from=export_x000D_ http://dx.doi.org/10.1111/aogs.13532	10.1111/aogs.13532
Journal Article	I. L. Jørgensen; M. Vestgaard; B. Àsbjörnsdóttir; E. R. Mathiesen; P. Damm	2019	Acta Obstetricia et Gynecologica Scandinavica	An audit on a routine antenatal nonstress testing program in pregnant women with preexisting diabetes	98	9	1148-1156	https://www.embase.com/search/results?subaction=viewrecord&id=L626962852&from=export_x000D_ http://dx.doi.org/10.1111/aogs.13602	10.1111/aogs.13602
Journal Article	R. Troisi; O. Stephansson; J. Jacobsen; S. Tretli; H. T. Sørensen; M. Gissler; R. Kaaja; A. Ekbom; R. N. Hoover; T. Grotmol	2014	Acta Oncologica	Perinatal characteristics and bone cancer risk in offspring - A Scandinavian population-based study	53	6	830-838	https://www.embase.com/search/results?subaction=viewrecord&id=L607239494&from=export_x000D_ http://dx.doi.org/10.3109/0284186X.2013.862594	10.3109/0284186X.2013.862594
Journal Article	I. Mogren; H. Stenlund; U. Hogberg	2001	Acta oncologica (Stockholm, Sweden)	Long-term impact of reproductive factors on the risk of cervical, endometrial, ovarian and breast cancer	40	7	849-54	http://ovidsp.ovid.com/ovidweb.cgi?T=JS&PAGE=reference&D=med4&NEWS=N&AN=11859985
Journal Article	K. Niu; A. Brandström; S. Skenbäck; M. Duan; I. Uhlén	2020	Acta Oto-Laryngologica	Risk factors and etiology of childhood hearing loss: a cohort review of 296 subjects	140	8	668-674	https://www.embase.com/search/results?subaction=viewrecord&id=L2004969153&from=export_x000D_ http://dx.doi.org/10.1080/00016489.2020.1757753	10.1080/00016489.2020.1757753
Journal Article	L. B. Versland; K. Sommerfelt; I. Elgen	2006	Acta paediatrica (Oslo, Norway : 1992)	Maternal signs of chorioamnionitis: persistent cognitive impairment in low-birthweight children	95	2	231-5	http://ovidsp.ovid.com/ovidweb.cgi?T=JS&PAGE=reference&D=med6&NEWS=N&AN=16449032
Journal Article	R. C. Silveira; R. S. Procianoy; M. S. Koch; A. C. W. Benjamin; C. F. Schlindwein	2007	Acta paediatrica (Oslo, Norway : 1992)	Growth and neurodevelopment outcome of very low birth weight infants delivered by preeclamptic mothers	96	12	1738-42	http://ovidsp.ovid.com/ovidweb.cgi?T=JS&PAGE=reference&D=med6&NEWS=N&AN=17953726
Journal Article	L. J. Schlapbach; J. Ersch; M. Adams; V. Bernet; H. U. Bucher; B. Latal	2010	Acta paediatrica (Oslo, Norway : 1992)	Impact of chorioamnionitis and preeclampsia on neurodevelopmental outcome in preterm infants below 32 weeks gestational age	99	10	1504-9	http://ovidsp.ovid.com/ovidweb.cgi?T=JS&PAGE=reference&D=med8&NEWS=N&AN=20456275	https://dx.doi.org/10.1111/j.1651-2227.2010.01861.x
Journal Article	D. J. P. Barker; C. Osmond; T. J. Forsen; K. L. Thornburg; E. Kajantie; J. G. Eriksson	2013	Acta paediatrica (Oslo, Norway : 1992)	Foetal and childhood growth and asthma in adult life	102	7	732-8	http://ovidsp.ovid.com/ovidweb.cgi?T=JS&PAGE=reference&D=med10&NEWS=N&AN=23560734	https://dx.doi.org/10.1111/apa.12257
Journal Article	S. H. W. Eger; K. Sommerfelt; T. Kiserud; T. Markestad	2013	Acta paediatrica (Oslo, Norway : 1992)	Foetal umbilical artery Doppler in small preterms: (IQ) neurocognitive outcome at 5 years of age	102	4	403-9	http://ovidsp.ovid.com/ovidweb.cgi?T=JS&PAGE=reference&D=med10&NEWS=N&AN=23331087	https://dx.doi.org/10.1111/apa.12164
Journal Article	O. D. Saugstad; P. Kwinta; E. J. Wollen; M. Bik-Multanowski; A. Madetko-Talowska; M. Jagla; T. Tomasik; J. J. Pietrzyk	2013	Acta paediatrica (Oslo, Norway : 1992)	Impact of antenatal glucocorticosteroids on whole-genome expression in preterm babies	102	4	349-55	http://ovidsp.ovid.com/ovidweb.cgi?T=JS&PAGE=reference&D=med10&NEWS=N&AN=23347050	https://dx.doi.org/10.1111/apa.12166
Journal Article	E. Rindsjo; M. Barber; T. Theorell; F. Lindblad; J. Alm; A. Scheynius; M. Joerink	2015	Acta paediatrica (Oslo, Norway : 1992)	Increased mRNA expression of glucocorticoid receptor-P in placenta is associated with a decreased risk of allergen sensitisation in the child	104	6	638-40	http://ovidsp.ovid.com/ovidweb.cgi?T=JS&PAGE=reference&D=med12&NEWS=N&AN=25727847	https://dx.doi.org/10.1111/apa.12990
Journal Article	A. Leviton; E. N. Allred; K. C. K. Kuban; T. M. O'Shea; N. Paneth; J. Majzoub; E. S. Investigators	2016	Acta paediatrica (Oslo, Norway : 1992)	Brain disorders associated with corticotropin-releasing hormone expression in the placenta among children born before the 28th week of gestation	105	1	e7-11	http://ovidsp.ovid.com/ovidweb.cgi?T=JS&PAGE=reference&D=med13&NEWS=N&AN=26331704	https://dx.doi.org/10.1111/apa.13174
Journal Article	R. A. Bashir; V. Bhandari; S. Vayalthrikkovil; Y. Rabi; A. Soraisham; S. Tang; E. Al Awad; A. Lodha	2016	Acta paediatrica (Oslo, Norway : 1992)	Chorioamnionitis at birth does not increase the risk of neurodevelopmental disability in premature infants with bronchopulmonary dysplasia	105	11	e506-e512	http://ovidsp.ovid.com/ovidweb.cgi?T=JS&PAGE=reference&D=med13&NEWS=N&AN=27552089	https://dx.doi.org/10.1111/apa.13556
Journal Article	T. Grace; M. Bulsara; M. Robinson; B. Hands	2016	Acta paediatrica (Oslo, Norway : 1992)	Early life events and motor development in childhood and adolescence: a longitudinal study	105	5	e219-27	http://ovidsp.ovid.com/ovidweb.cgi?T=JS&PAGE=reference&D=med13&NEWS=N&AN=26684020	https://dx.doi.org/10.1111/apa.13302
Journal Article	L. Partanen; N. Korkalainen; K. Makikallio; P. Olsen; P. Laukkanen-Nevala; A. Yliherva	2018	Acta paediatrica (Oslo, Norway : 1992)	Foetal growth restriction is associated with poor reading and spelling skills at eight years to 10 years of age	107	1	79-85	http://ovidsp.ovid.com/ovidweb.cgi?T=JS&PAGE=reference&D=med15&NEWS=N&AN=28763117	https://dx.doi.org/10.1111/apa.14005
Journal Article	N. Papadogiannakis; M. Joerink; E. Rindsjo; A. Scheynius; J. Alm	2019	Acta paediatrica (Oslo, Norway : 1992)	Placental inflammation, lifestyle, maternal and early child sensitisation to allergens - the assessment of lifestyle and allergic disease during infancy birth cohort	108	5	927-932	http://ovidsp.ovid.com/ovidweb.cgi?T=JS&PAGE=reference&D=med16&NEWS=N&AN=30338564	https://dx.doi.org/10.1111/apa.14618
Journal Article	F. Beukers; C. S. H. Aarnoudse-Moens; M. M. van Weissenbruch; W. Ganzevoort; J. B. van Goudoever; A. G. van Wassenaer-Leemhuis	2019	Acta paediatrica (Oslo, Norway : 1992)	Maternal psychological distress after severe pregnancy hypertension was associated with increased child behavioural problems at the age of 12	108	6	1061-1066	http://ovidsp.ovid.com/ovidweb.cgi?T=JS&PAGE=reference&D=med16&NEWS=N&AN=30506609	https://dx.doi.org/10.1111/apa.14676
Journal Article	L. Partanen; N. Korkalainen; K. Makikallio; P. Olsen; H. Heikkinen; A. Yliherva	2020	Acta paediatrica (Oslo, Norway : 1992)	Foetal growth restriction has negative influence on narrative skills in 8-10-year-old children	109	8	1595-1602	http://ovidsp.ovid.com/ovidweb.cgi?T=JS&PAGE=reference&D=medl&NEWS=N&AN=31869483	https://dx.doi.org/10.1111/apa.15146
Journal Article	S.-C. Mu; C.-H. Lin; T.-C. Sung; Y.-L. Chen; Y.-C. Lin; C.-C. Lee; T.-J. Chen; M.-I. Lin; G.-M. Jow	2007	Acta paediatrica Taiwanica = Taiwan er ke yi xue hui za zhi	Neurodevelopmental outcome of very-low-birth-weight infants with chorioamnionitis	48	4	207-12	http://ovidsp.ovid.com/ovidweb.cgi?T=JS&PAGE=reference&D=med6&NEWS=N&AN=18265542
Journal Article	M. Préel; G. Rackauskaite; M. L. Larsen; B. Laursen; J. Lorentzen; A. P. Born; J. Langhoff-Roos; P. Uldall; C. E. Hoei-Hansen	2019	Acta Paediatrica, International Journal of Paediatrics	Children with dyskinetic cerebral palsy are severely affected as compared to bilateral spastic cerebral palsy	108	10	1850-1856	https://www.embase.com/search/results?subaction=viewrecord&id=L627324490&from=export_x000D_ http://dx.doi.org/10.1111/apa.14806	10.1111/apa.14806
Journal Article	A. Lazar; U. Löfkvist; L. Verrecchia; E. Karltorp	2021	Acta Paediatrica, International Journal of Paediatrics	Identical twins affected by congenital cytomegalovirus infections showed different audio-vestibular profiles	110	1	30-35	https://www.embase.com/search/results?subaction=viewrecord&id=L2007396175&from=export_x000D_ http://dx.doi.org/10.1111/apa.15561	10.1111/apa.15561
Journal Article	G. M. Maher; C. Dalman; G. W. O'Keeffe; P. M. Kearney; F. P. McCarthy; L. C. Kenny; A. S. Khashan	2020	Acta psychiatrica Scandinavica	Association between preeclampsia and attention-deficit hyperactivity disorder: a population-based and sibling-matched cohort study	142	4	275-283	http://ovidsp.ovid.com/ovidweb.cgi?T=JS&PAGE=reference&D=prem&NEWS=N&AN=32056200	https://dx.doi.org/10.1111/acps.13162
Journal Article	A.-A. Houde; M.-F. Hivert; L. Bouchard	2013	Adipocyte	Fetal epigenetic programming of adipokines	2	1	41-46	http://ovidsp.ovid.com/ovidweb.cgi?T=JS&PAGE=reference&D=medp&NEWS=N&AN=23700551
Journal Article	N. Arumugasaamy; A. Gudelsky; A. Hurley-Novatny; P. C. W. Kim; J. P. Fisher	2019	Advanced healthcare materials	Model Placental Barrier Phenotypic Response to Fluoxetine and Sertraline: A Comparative Study	8	18	e1900476	http://ovidsp.ovid.com/ovidweb.cgi?T=JS&PAGE=reference&D=med16&NEWS=N&AN=31407872	https://dx.doi.org/10.1002/adhm.201900476
Journal Article	K. L. Thornburg; J. Shannon; P. Thuillier; M. S. Turker	2010	Advances in genetics	In utero life and epigenetic predisposition for disease	71		57-78	http://ovidsp.ovid.com/ovidweb.cgi?T=JS&PAGE=reference&D=med8&NEWS=N&AN=20933126	https://dx.doi.org/10.1016/B978-0-12-380864-6.00003-1
Journal Article	J. Z. Maccani; M. A. Maccani	2015	Advances in genomics and genetics	Altered placental DNA methylation patterns associated with maternal smoking: current perspectives	2015	5	205-214	http://ovidsp.ovid.com/ovidweb.cgi?T=JS&PAGE=reference&D=pmnm3&NEWS=N&AN=26203295
Journal Article	V. Glover	2015	Advances in neurobiology	Prenatal stress and its effects on the fetus and the child: possible underlying biological mechanisms	10		269-83	http://ovidsp.ovid.com/ovidweb.cgi?T=JS&PAGE=reference&D=pmnm3&NEWS=N&AN=25287545	https://dx.doi.org/10.1007/978-1-4939-1372-5_13
Journal Article	J. K. Tumwine	2016	African Health Sciences	Child, reproductive, mental health; infections and NCDs in the African environment	16	4	i-iii	https://www.embase.com/search/results?subaction=viewrecord&id=L614746825&from=export_x000D_ http://dx.doi.org/10.4314/ahs.v16i4.1	10.4314/ahs.v16i4.1
Journal Article	A. Zakaria; R. Hemida; W. Elrefaie; E. Refaie	2020	African health sciences	Incidence and outcome of gestational trophoblastic disease in lower Egypt	20	1	73-82	http://ovidsp.ovid.com/ovidweb.cgi?T=JS&PAGE=reference&D=medl&NEWS=N&AN=33402895	https://dx.doi.org/10.4314/ahs.v20i1.12
Journal Article	N. K. Ndosi; M. L. W. Mtawali	2002	African journal of reproductive health	The nature of puerperal psychosis at Muhimbili National Hospital: its physical co-morbidity, associated main obstetric and social factors	6	1	1941-09-01	http://ovidsp.ovid.com/ovidweb.cgi?T=JS&PAGE=reference&D=med4&NEWS=N&AN=12476728
Journal Article	N. Mulligan; B. M. Best; J. Wang; E. V. Capparelli; A. Stek; E. Barr; S. L. Buschur; E. P. Acosta; E. Smith; N. Chakhtoura; S. Burchett; M. Mirochnick	2018	AIDS	Dolutegravir pharmacokinetics in pregnant and postpartum women living with HIV	32	6	729-737	https://www.embase.com/search/results?subaction=viewrecord&id=L621341780&from=export_x000D_ http://dx.doi.org/10.1097/QAD.0000000000001755	10.1097/QAD.0000000000001755
Journal Article	R. M. Cabrera; J. P. Souder; J. W. Steele; L. Yeo; G. Tukeman; D. A. Gorelick; R. H. Finnell	2019	AIDS	The antagonism of folate receptor by dolutegravir: Developmental toxicity reduction by supplemental folic acid	33	13	1967-1976	https://www.embase.com/search/results?subaction=viewrecord&id=L629570424&from=export_x000D_ http://dx.doi.org/10.1097/QAD.0000000000002289	10.1097/QAD.0000000000002289
Journal Article	S. Hernandez; C. Moren; M. Lopez; O. Coll; F. Cardellach; E. Gratacos; O. Miro; G. Garrabou	2012	AIDS (London, England)	Perinatal outcomes, mitochondrial toxicity and apoptosis in HIV-treated pregnant women and in-utero-exposed newborn	26	4	419-28	http://ovidsp.ovid.com/ovidweb.cgi?T=JS&PAGE=reference&D=med9&NEWS=N&AN=22156962	https://dx.doi.org/10.1097/QAD.0b013e32834f3232
Journal Article	J. C. Gilmore; L. Serghides; R. Bendayan	2021	AIDS (London, England)	Differential effects of antiretroviral drug toxicity in male versus female children who are HIV-exposed but uninfected	35	1	2021-01-14	http://ovidsp.ovid.com/ovidweb.cgi?T=JS&PAGE=reference&D=prem&NEWS=N&AN=33048885	https://dx.doi.org/10.1097/QAD.0000000000002707
Journal Article	M. T. Ratsep; A. Paolozza; A. F. Hickman; B. Maser; V. R. Kay; S. Mohammad; J. Pudwell; G. N. Smith; D. Brien; P. W. Stroman; M. A. Adams; J. N. Reynolds; B. A. Croy; N. D. Forkert	2016	AJNR. American journal of neuroradiology	Brain Structural and Vascular Anatomy Is Altered in Offspring of Pre-Eclamptic Pregnancies: A Pilot Study	37	5	939-45	http://ovidsp.ovid.com/ovidweb.cgi?T=JS&PAGE=reference&D=med13&NEWS=N&AN=26721772	https://dx.doi.org/10.3174/ajnr.A4640
Journal Article	E. A. Figueiro-Filho; B. A. Croy; J. N. Reynolds; F. Dang; D. Piro; M. T. Ratsep; N. D. Forkert; A. Paolozza; G. N. Smith; P. W. Stroman	2017	AJNR. American journal of neuroradiology	Diffusion Tensor Imaging of White Matter in Children Born from Preeclamptic Gestations	38	4	801-806	http://ovidsp.ovid.com/ovidweb.cgi?T=JS&PAGE=reference&D=med14&NEWS=N&AN=28126749	https://dx.doi.org/10.3174/ajnr.A5064
Journal Article	G. Fruhman; J. A. Gavard; K. McCormick; J. Wilson-Griffin; E. Amon; G. A. Gross	2016	AJP Reports	Standard External Doppler Fetal Heart Tracings versus External Fetal Electrocardiogram in Very Preterm Gestation: A Pilot Study	6	4	e378-e383	https://www.embase.com/search/results?subaction=viewrecord&id=L616995910&from=export_x000D_ http://dx.doi.org/10.1055/s-0036-1592413	10.1055/s-0036-1592413
Journal Article	S. Sabra; E. Malmqvist; L. Almeida; E. Gratacos; M. D. Gomez Roig	2018	Alcohol (Fayetteville, N.Y.)	Differential correlations between maternal hair levels of tobacco and alcohol with fetal growth restriction clinical subtypes	70		43-49	http://ovidsp.ovid.com/ovidweb.cgi?T=JS&PAGE=reference&D=med15&NEWS=N&AN=29778069	https://dx.doi.org/10.1016/j.alcohol.2018.01.001
Journal Article	R. C. Carter; H. Wainwright; C. D. Molteno; M. K. Georgieff; N. C. Dodge; F. Warton; E. M. Meintjes; J. L. Jacobson; S. W. Jacobson	2016	Alcoholism, clinical and experimental research	Alcohol, Methamphetamine, and Marijuana Exposure Have Distinct Effects on the Human Placenta	40	4	753-64	http://ovidsp.ovid.com/ovidweb.cgi?T=JS&PAGE=reference&D=med13&NEWS=N&AN=27038593	https://dx.doi.org/10.1111/acer.13022
Journal Article	Z. Zelinkova; C. de Haar; L. de Ridder; M. J. Pierik; E. J. Kuipers; M. P. Peppelenbosch; C. J. van der Woude	2011	Alimentary pharmacology & therapeutics	High intra-uterine exposure to infliximab following maternal anti-TNF treatment during pregnancy	33	9	1053-8	http://ovidsp.ovid.com/ovidweb.cgi?T=JS&PAGE=reference&D=med8&NEWS=N&AN=21366638	https://dx.doi.org/10.1111/j.1365-2036.2011.04617.x
Journal Article	G. Broms; H. Kieler; A. Ekbom; M. Gissler; K. Hellgren; M. K. Leinonen; L. Pedersen; M. Schmitt-Egenolf; H. Toft Sorensen; F. Granath	2020	Alimentary pharmacology & therapeutics	Paediatric infections in the first 3 years of life after maternal anti-TNF treatment during pregnancy	52	5	843-854	http://ovidsp.ovid.com/ovidweb.cgi?T=JS&PAGE=reference&D=medl&NEWS=N&AN=32706178	https://dx.doi.org/10.1111/apt.15971
Journal Article	L. Thurmann; G. Herberth; B. Seiwert; L. Schlittenbauer; U. Rolle-Kampczyk; S. Roder; U. Sack; M. Borte; M. von Bergen; S. Trump; T. Reemtsma; I. Lehmann	2021	Allergy	Prenatal paraben exposure and atopic dermatitis-related outcomes among children				http://ovidsp.ovid.com/ovidweb.cgi?T=JS&PAGE=reference&D=medp&NEWS=N&AN=33934374	https://dx.doi.org/10.1111/all.14890
Journal Article	V. A. Dewyea; M. R. Nelson; B. L. Martin	2005	Allergy and asthma proceedings	Asthma in pregnancy	26	4	323-5	http://ovidsp.ovid.com/ovidweb.cgi?T=JS&PAGE=reference&D=med6&NEWS=N&AN=16270728
Journal Article	M. De Amici; C. Belloni; A. De Silvestri; F. Perotti; S. Quaglini; G. Ciprandi; G. Marseglia	2008	Allergy and asthma proceedings	Immunoglobulin E levels in the 1st year of life	29	1	1974-07-01	http://ovidsp.ovid.com/ovidweb.cgi?T=JS&PAGE=reference&D=med7&NEWS=N&AN=18302842	https://dx.doi.org/10.2500/aap2008.29.3081
Journal Article	S. T. Yavuz; S. Siebert; O. Akin; M. Arslan; E. Civelek; S. Bagci	2018	Allergy and asthma proceedings	Perinatal risk factors for asthma in children with allergic rhinitis and grass pollen sensitization	39	3	2021-01-07	http://ovidsp.ovid.com/ovidweb.cgi?T=JS&PAGE=reference&D=med15&NEWS=N&AN=29669659	https://dx.doi.org/10.2500/aap.2018.39.4122
Journal Article	A. M. Singh; M. G. Sherenian; K.-Y. Kim; K. A. Erickson; A. Yang; K. Mestan; L. M. Ernst; R. Kumar	2018	Allergy, asthma, and clinical immunology : official journal of the Canadian Society of Allergy and Clinical Immunology	Fetal cord blood and tissue immune responses to chronic placental inflammation and chorioamnionitis	14		66	http://ovidsp.ovid.com/ovidweb.cgi?T=JS&PAGE=reference&D=pmnm4&NEWS=N&AN=30473713	https://dx.doi.org/10.1186/s13223-018-0297-y
Journal Article	G. G. G. Slaats; L. E. Reinius; J. Alm; J. Kere; A. Scheynius; M. Joerink	2012	Allergy: European Journal of Allergy and Clinical Immunology	DNA methylation levels within the CD14 promoter region are lower in placentas of mothers living on a farm	67	7	895-903	https://www.embase.com/search/results?subaction=viewrecord&id=L52000920&from=export_x000D_ http://dx.doi.org/10.1111/j.1398-9995.2012.02831.x	10.1111/j.1398-9995.2012.02831.x
Journal Article	C. Raskind-Hood; A. Saraf; T. Riehle-Colarusso; J. Glidewell; M. Gurvitz; J. E. Dunn; G. K. Lui; A. Van Zutphen; C. McGarry; C. J. Hogue; T. Hoffman; F. H. Rodriguez Iii; W. M. Book	2020	American Journal of Cardiology	Assessing Pregnancy, Gestational Complications, and Co-morbidities in Women With Congenital Heart Defects (Data from ICD-9-CM Codes in 3 US Surveillance Sites)	125	5	812-819	https://www.embase.com/search/results?subaction=viewrecord&id=L2004476872&from=export_x000D_ http://dx.doi.org/10.1016/j.amjcard.2019.12.001	10.1016/j.amjcard.2019.12.001
Journal Article	C. L. Jensen	2006	American Journal of Clinical Nutrition	Effects of n-3 fatty acids during pregnancy and lactation	83	6	1452S-1457S	https://www.embase.com/search/results?subaction=viewrecord&id=L44713085&from=export_x000D_ http://dx.doi.org/10.1093/ajcn/83.6.1452s	10.1093/ajcn/83.6.1452s
Journal Article	A. Reyes; C. A. Moran; S. Suster; M. Michal; H. Dominguez	2003	American journal of clinical pathology	Neuroendocrine carcinomas (carcinoid tumor) of the testis. A clinicopathologic and immunohistochemical study of ten cases	120	2	182-7	http://ovidsp.ovid.com/ovidweb.cgi?T=JS&PAGE=reference&D=med5&NEWS=N&AN=12931547
Journal Article	J. Dayan; C. Creveuil; M. Herlicoviez; C. Herbel; E. Baranger; C. Savoye; A. Thouin	2002	American journal of epidemiology	Role of anxiety and depression in the onset of spontaneous preterm labor	155	4	293-301	http://ovidsp.ovid.com/ovidweb.cgi?T=JS&PAGE=reference&D=med4&NEWS=N&AN=11836191
Journal Article	O. Basso; A. J. Wilcox; C. R. Weinberg	2006	American Journal of Epidemiology	Birth weight and mortality: Causality or confounding?	164	4	303-311	https://www.embase.com/search/results?subaction=viewrecord&id=L44297336&from=export_x000D_ http://dx.doi.org/10.1093/aje/kwj237	10.1093/aje/kwj237
Journal Article	S. J. Roza; E. A. P. Steegers; B. O. Verburg; V. W. V. Jaddoe; H. A. Moll; A. Hofman; F. C. Verhulst; H. Tiemeier	2008	American journal of epidemiology	What is spared by fetal brain-sparing? Fetal circulatory redistribution and behavioral problems in the general population	168	10	1145-52	http://ovidsp.ovid.com/ovidweb.cgi?T=JS&PAGE=reference&D=med7&NEWS=N&AN=18826969	https://dx.doi.org/10.1093/aje/kwn233
Journal Article	C. Fei; J. K. McLaughlin; R. E. Tarone; J. Olsen	2008	American journal of epidemiology	Fetal growth indicators and perfluorinated chemicals: a study in the Danish National Birth Cohort	168	1	66-72	http://ovidsp.ovid.com/ovidweb.cgi?T=JS&PAGE=reference&D=med7&NEWS=N&AN=18460444	https://dx.doi.org/10.1093/aje/kwn095
Journal Article	K. Raikkonen; A.-K. Pesonen; K. Heinonen; J. Lahti; N. Komsi; J. G. Eriksson; J. R. Seckl; A.-L. Jarvenpaa; T. E. Strandberg	2009	American journal of epidemiology	Maternal licorice consumption and detrimental cognitive and psychiatric outcomes in children	170	9	1137-46	http://ovidsp.ovid.com/ovidweb.cgi?T=JS&PAGE=reference&D=med7&NEWS=N&AN=19808634	https://dx.doi.org/10.1093/aje/kwp272
Journal Article	S. K. Sagiv; S. W. Thurston; D. C. Bellinger; P. E. Tolbert; L. M. Altshul; S. A. Korrick	2010	American journal of epidemiology	Prenatal organochlorine exposure and behaviors associated with attention deficit hyperactivity disorder in school-aged children	171	5	593-601	http://ovidsp.ovid.com/ovidweb.cgi?T=JS&PAGE=reference&D=med8&NEWS=N&AN=20106937	https://dx.doi.org/10.1093/aje/kwp427
Journal Article	M. Rydell; C. Magnusson; S. Cnattingius; F. Granath; A. C. Svensson; M. R. Galanti	2014	American journal of epidemiology	Exposure to maternal smoking during pregnancy as a risk factor for tobacco use in adult offspring	179	12	1409-17	http://ovidsp.ovid.com/ovidweb.cgi?T=JS&PAGE=reference&D=med11&NEWS=N&AN=24761008	https://dx.doi.org/10.1093/aje/kwu074
Journal Article	G. D. Yesil; O. Gishti; J. F. Felix; I. Reiss; M. K. Ikram; E. A. P. Steegers; A. Hofman; V. W. V. Jaddoe; R. Gaillard	2016	American journal of epidemiology	Influence of Maternal Gestational Hypertensive Disorders on Microvasculature in School-Age Children: The Generation R Study	184	9	605-615	http://ovidsp.ovid.com/ovidweb.cgi?T=JS&PAGE=reference&D=med13&NEWS=N&AN=27756719
Journal Article	N. D. Saenen; K. Vrijens; B. G. Janssen; N. Madhloum; M. Peusens; W. Gyselaers; C. Vanpoucke; W. Lefebvre; H. A. Roels; T. S. Nawrot	2016	American journal of epidemiology	Placental Nitrosative Stress and Exposure to Ambient Air Pollution During Gestation: A Population Study	184	6	442-9	http://ovidsp.ovid.com/ovidweb.cgi?T=JS&PAGE=reference&D=med13&NEWS=N&AN=27601048	https://dx.doi.org/10.1093/aje/kww007
Journal Article	K. J. Brunst; M. Sanchez Guerra; C. Gennings; M. Hacker; C. Jara; M. Bosquet Enlow; R. O. Wright; A. Baccarelli; R. J. Wright	2017	American journal of epidemiology	Maternal Lifetime Stress and Prenatal Psychological Functioning and Decreased Placental Mitochondrial DNA Copy Number in the PRISM Study	186	11	1227-1236	http://ovidsp.ovid.com/ovidweb.cgi?T=JS&PAGE=reference&D=med14&NEWS=N&AN=28595325	https://dx.doi.org/10.1093/aje/kwx183
Journal Article	K. Raikkonen; S. Martikainen; A.-K. Pesonen; J. Lahti; K. Heinonen; R. Pyhala; M. Lahti; S. Tuovinen; K. Wehkalampi; S. Sammallahti; L. Kuula; S. Andersson; J. G. Eriksson; A. Ortega-Alonso; R. M. Reynolds; T. E. Strandberg; J. R. Seckl; E. Kajantie	2017	American journal of epidemiology	Maternal Licorice Consumption During Pregnancy and Pubertal, Cognitive, and Psychiatric Outcomes in Children	185	5	317-328	http://ovidsp.ovid.com/ovidweb.cgi?T=JS&PAGE=reference&D=med14&NEWS=N&AN=28158597	https://dx.doi.org/10.1093/aje/kww172
Journal Article	K. M. Keyes; E. Susser	2017	American Journal of Epidemiology	Invited commentary: An ingenious approach to examining the relationship between maternal stress and offspring health?	185	5	329-332	https://www.embase.com/search/results?subaction=viewrecord&id=L616511966&from=export_x000D_ http://dx.doi.org/10.1093/aje/kww173	10.1093/aje/kww173
Journal Article	J. Chevrier; S. Rauch; M. Crause; M. Obida; F. Gaspar; R. Bornman; B. Eskenazi	2019	American journal of epidemiology	Associations of Maternal Exposure to Dichlorodiphenyltrichloroethane and Pyrethroids With Birth Outcomes Among Participants in the Venda Health Examination of Mothers, Babies and Their Environment Residing in an Area Sprayed for Malaria Control	188	1	130-140	http://ovidsp.ovid.com/ovidweb.cgi?T=JS&PAGE=reference&D=med16&NEWS=N&AN=29992330	https://dx.doi.org/10.1093/aje/kwy143
Journal Article	J. P. Gisbert; M. Chaparro	2013	American Journal of Gastroenterology	Safety of anti-TNF agents during pregnancy and breastfeeding in women with inflammatory bowel disease	108	9	1426-1438	https://www.embase.com/search/results?subaction=viewrecord&id=L52627080&from=export_x000D_ http://dx.doi.org/10.1038/ajg.2013.171	10.1038/ajg.2013.171
Journal Article	D. J. P. Barker; K. L. Thornburg; C. Osmond; E. Kajantie; J. G. Eriksson	2010	American journal of human biology : the official journal of the Human Biology Council	The prenatal origins of lung cancer. II. The placenta	22	4	512-6	http://ovidsp.ovid.com/ovidweb.cgi?T=JS&PAGE=reference&D=med8&NEWS=N&AN=20309992	https://dx.doi.org/10.1002/ajhb.21041
Journal Article	D. J. P. Barker; C. Osmond; K. L. Thornburg; E. Kajantie; J. G. Eriksson	2013	American journal of human biology : the official journal of the Human Biology Council	The shape of the placental surface at birth and colorectal cancer in later life	25	4	566-8	http://ovidsp.ovid.com/ovidweb.cgi?T=JS&PAGE=reference&D=med10&NEWS=N&AN=23754589	https://dx.doi.org/10.1002/ajhb.22409
Journal Article	S. H. Alwasel; A. Harrath; J. S. Aljarallah; Z. Abotalib; C. Osmond; S. Y. Al Omar; I. Khaled; D. J. P. Barker	2013	American journal of human biology : the official journal of the Human Biology Council	Intergenerational effects of in utero exposure to Ramadan in Tunisia	25	3	341-3	http://ovidsp.ovid.com/ovidweb.cgi?T=JS&PAGE=reference&D=med10&NEWS=N&AN=23436278	https://dx.doi.org/10.1002/ajhb.22374
Journal Article	L. L. Hui; H. S. Lam; G. M. Leung; C. M. Schooling	2017	American journal of human biology : the official journal of the Human Biology Council	Duration of puberty in preterm girls	29	4		http://ovidsp.ovid.com/ovidweb.cgi?T=JS&PAGE=reference&D=med14&NEWS=N&AN=28112874	https://dx.doi.org/10.1002/ajhb.22963
Journal Article	K. R. M. van der Meij; E. A. Sistermans; M. V. E. Macville; S. J. C. Stevens; C. J. Bax; M. N. Bekker; C. M. Bilardo; E. M. J. Boon; M. Boter; K. E. M. Diderich; C. E. M. de Die-Smulders; L. K. Duin; B. H. W. Faas; I. Feenstra; M. C. Haak; M. J. V. Hoffer; N. S. den Hollander; I. H. I. M. Hollink; F. S. Jehee; M. F. C. M. Knapen; A. J. A. Kooper; I. M. van Langen; K. D. Lichtenbelt; I. H. Linsken…	2019	American journal of human genetics	TRIDENT-2: National Implementation of Genome-wide Non-invasive Prenatal Testing as a First-Tier Screening Test in the Netherlands	105	6	1091-1101	http://ovidsp.ovid.com/ovidweb.cgi?T=JS&PAGE=reference&D=med16&NEWS=N&AN=31708118	https://dx.doi.org/10.1016/j.ajhg.2019.10.005
Journal Article	C. Qiu; M. A. Williams; R. Calderon-Margalit; S. M. Cripe; T. K. Sorensen	2009	American journal of hypertension	Preeclampsia risk in relation to maternal mood and anxiety disorders diagnosed before or during early pregnancy	22	4	397-402	http://ovidsp.ovid.com/ovidweb.cgi?T=JS&PAGE=reference&D=med7&NEWS=N&AN=19197246	https://dx.doi.org/10.1038/ajh.2008.366
Journal Article	Q. Liu; S. Jin; X. Sun; X. Sheng; Z. Mao; Y. Jiang; H. Liu; C. Hu; W. Xia; Y. Li; S. Xu	2019	American journal of hypertension	Maternal Blood Pressure, Cord Glucocorticoids, and Child Neurodevelopment at 2 Years of Age: A Birth Cohort Study	32	5	524-530	http://ovidsp.ovid.com/ovidweb.cgi?T=JS&PAGE=reference&D=med16&NEWS=N&AN=30772907	https://dx.doi.org/10.1093/ajh/hpz024
Journal Article	A. Kurbasic; A. Fraser; I. Mogren; G. Hallmans; P. W. Franks; J. W. Rich-Edwards; S. Timpka	2019	American journal of hypertension	Maternal Hypertensive Disorders of Pregnancy and Offspring Risk of Hypertension: A Population-Based Cohort and Sibling Study	32	4	331-334	http://ovidsp.ovid.com/ovidweb.cgi?T=JS&PAGE=reference&D=med16&NEWS=N&AN=30475953	https://dx.doi.org/10.1093/ajh/hpy176
Journal Article	J. G. Eriksson; M. K. Salonen; E. Kajantie; C. Osmond	2018	American journal of kidney diseases : the official journal of the National Kidney Foundation	Prenatal Growth and CKD in Older Adults: Longitudinal Findings From the Helsinki Birth Cohort Study, 1924-1944	71	1	20-26	http://ovidsp.ovid.com/ovidweb.cgi?T=JS&PAGE=reference&D=med15&NEWS=N&AN=28838764	https://dx.doi.org/10.1053/j.ajkd.2017.06.030
Journal Article	O. Reish; I. Lerer; A. Amiel; E. Heyman; A. Herman; T. Dolfin; D. Abeliovich	2002	American Journal of Medical Genetics	Wiedemann-Bekwith syndrome: Further prenatal characterization of the condition	107	3	209-213	https://www.embase.com/search/results?subaction=viewrecord&id=L34044892&from=export_x000D_ http://dx.doi.org/10.1002/ajmg.10143	10.1002/ajmg.10143
Journal Article	A. S. T. Lim; T. H. Lim; S. K. Kee; R. Chieng; S. K. Tay	2003	American Journal of Medical Genetics	Sperm segregation patterns by fluorescence in situ hybridization studies of a 46,XY,t(2;6) heterozygote giving rise to a rare triploid product of conception with a 69,XXY,t(2;6)(p12;q24)der(6)t(2;6)(p12;q24)pat karyotype	117 A	2	172-176	https://www.embase.com/search/results?subaction=viewrecord&id=L37064013&from=export_x000D_ http://dx.doi.org/10.1002/ajmg.a.10893	10.1002/ajmg.a.10893
Journal Article	J. C. Berger; C. L. Clericuzio	2008	American Journal of Medical Genetics, Part A	Pierre robin sequence associated with first trimester fetal tamoxifen exposure	146	16	2141-2144	https://www.embase.com/search/results?subaction=viewrecord&id=L352160311&from=export_x000D_ http://dx.doi.org/10.1002/ajmg.a.32432	10.1002/ajmg.a.32432
Journal Article	C. T. Lee; Y. C. Tung; W. L. Hwu; J. C. Shih; W. H. Lin; M. Z. Wu; K. T. Kuo; Y. L. Yang; H. L. Chen; M. Chen; Y. N. Su; Y. J. Jong; S. Y. Liu; W. Y. Tsai; N. C. Lee	2019	American Journal of Medical Genetics, Part A	Mosaic paternal haploidy in a patient with pancreatoblastoma and Beckwith–Wiedemann spectrum	179	9	1878-1883	https://www.embase.com/search/results?subaction=viewrecord&id=L628306287&from=export_x000D_ http://dx.doi.org/10.1002/ajmg.a.61276	10.1002/ajmg.a.61276
Journal Article	J. L. Cohen; K. A. Duffy; B. J. Sajorda; E. R. Hathaway; C. X. Gonzalez-Gandolfi; J. Richards-Yutz; A. T. Gunter; A. Ganguly; J. Kaplan; M. A. Deardorff; J. M. Kalish	2019	American Journal of Medical Genetics, Part A	Diagnosis and management of the phenotypic spectrum of twins with Beckwith-Wiedemann syndrome	179	7	1139-1147	https://www.embase.com/search/results?subaction=viewrecord&id=L627646510&from=export_x000D_ http://dx.doi.org/10.1002/ajmg.a.61164	10.1002/ajmg.a.61164
Journal Article	J. L. Cohen; S. A. Schrier Vergano; S. Mazzola; A. Strong; B. Keena; C. McDougall; A. Ritter; D. Li; E. C. Bedoukian; L. W. Burke; A. Hoffman; V. Zurcher; I. D. Krantz; K. Izumi; E. Bhoj; E. H. Zackai; M. A. Deardorff	2020	American Journal of Medical Genetics, Part A	EP300-related Rubinstein–Taybi syndrome: Highlighted rare phenotypic findings and a genotype–phenotype meta-analysis of 74 patients	182	12	2926-2938	https://www.embase.com/search/results?subaction=viewrecord&id=L2006935810&from=export_x000D_ http://dx.doi.org/10.1002/ajmg.a.61883	10.1002/ajmg.a.61883
Journal Article	V. A. Cuddapah; H. A. Dubbs; L. Adang; S. L. Kugler; E. M. McCormick; Z. Zolkipli-Cunningham; X. R. Ortiz-González; S. McCormack; E. Zackai; D. J. Licht; M. J. Falk; E. D. Marsh	2021	American Journal of Medical Genetics, Part A	Understanding the phenotypic spectrum of ASXL-related disease: Ten cases and a review of the literature	185	6	1700-1711	https://www.embase.com/search/results?subaction=viewrecord&id=L2010753238&from=export_x000D_ http://dx.doi.org/10.1002/ajmg.a.62156	10.1002/ajmg.a.62156
Journal Article	A. M. Armitage; M. A. Kundra; N. Ghiam; P. S. Atwal; D. Morel; K. S. Hruska; R. Torene; J. W. Harbour; I. Forghani	2021	American Journal of Medical Genetics, Part A	Chimerism involving a RB1 pathogenic variant in monochorionic dizygotic twins with twin–twin transfusion syndrome	185	1	208-212	https://www.embase.com/search/results?subaction=viewrecord&id=L2006924871&from=export_x000D_ http://dx.doi.org/10.1002/ajmg.a.61913	10.1002/ajmg.a.61913
Journal Article	T. M. Luu; B. Vohr	2009	American Journal of Medical Genetics, Part C: Seminars in Medical Genetics	Twinning on the brain: The effect on neurodevelopmental outcomes	151	2	142-147	https://www.embase.com/search/results?subaction=viewrecord&id=L354621082&from=export_x000D_ http://dx.doi.org/10.1002/ajmg.c.30208_x000D_ http://www3.interscience.wiley.com/cgi-bin/fulltext/122330624/PDFSTART	10.1002/ajmg.c.30208
Journal Article	D. B. Silveira; E. B. da Rosa; V. F. de Mattos; T. B. Goetze; P. Sleifer; F. D. Santa Maria; R. C. M. Rosa; R. F. M. Rosa; P. R. G. Zen	2015	American journal of medical genetics. Part A	Importance of a multidisciplinary approach and monitoring in fetal warfarin syndrome	167	6	1294-9	http://ovidsp.ovid.com/ovidweb.cgi?T=JS&PAGE=reference&D=med12&NEWS=N&AN=25899236	https://dx.doi.org/10.1002/ajmg.a.36655
Journal Article	E. McPherson; C. Cold; P. Johnson; L. Schema; C. Zaleski	2015	American journal of medical genetics. Part A	Neuroblastoma in a 17-week fetus: a stimulus for investigation of tumors in a series of 2786 stillbirth and late miscarriages	167A	1	246-9	http://ovidsp.ovid.com/ovidweb.cgi?T=JS&PAGE=reference&D=med12&NEWS=N&AN=25339601	https://dx.doi.org/10.1002/ajmg.a.36829
Journal Article	J. Leppavirta; R. A. Kallionpaa; E. Uusitalo; T. Vahlberg; M. Poyhonen; S. Timonen; J. Peltonen; S. Peltonen	2017	American journal of medical genetics. Part A	The pregnancy in neurofibromatosis 1: A retrospective register-based total population study	173	10	2641-2648	http://ovidsp.ovid.com/ovidweb.cgi?T=JS&PAGE=reference&D=med14&NEWS=N&AN=28815922	https://dx.doi.org/10.1002/ajmg.a.38372
Journal Article	A. R. Whelan; M. Wagner-Schuman; S. Ghelani; E. Majewski; S. Summers; Q. A. Class	2021	American journal of obstetrics & gynecology MFM	Associations between inpatient psychiatric admissions during pregnancy and adverse obstetric and birth outcomes			100413	http://ovidsp.ovid.com/ovidweb.cgi?T=JS&PAGE=reference&D=medp&NEWS=N&AN=34082170	https://dx.doi.org/10.1016/j.ajogmf.2021.100413
Journal Article	E. S. Miller; A. Sakowicz; A. Roy; A. Wang; M. A. Yang; J. Ciolino; W. A. Grobman; K. L. Wisner; L. M. Yee	2021	American journal of obstetrics & gynecology MFM	Is peripartum magnesium sulfate associated with a reduction in postpartum depressive symptoms?			100407	http://ovidsp.ovid.com/ovidweb.cgi?T=JS&PAGE=reference&D=medp&NEWS=N&AN=34058422	https://dx.doi.org/10.1016/j.ajogmf.2021.100407
Journal Article	G. Murugappan; S. Li; S. Leonard; V. D. Winnm; M. Druzin; M. L. Eisenberg	2021	American journal of obstetrics & gynecology MFM	Association of Preconception Paternal Health and Adverse Maternal Outcomes among Healthy Mothers			100384	http://ovidsp.ovid.com/ovidweb.cgi?T=JS&PAGE=reference&D=medp&NEWS=N&AN=33895399	https://dx.doi.org/10.1016/j.ajogmf.2021.100384
Journal Article	B. H. Yoon; R. Romero; J. S. Park; C. J. Kim; S. H. Kim; J. H. Choi; T. R. Han	2000	American journal of obstetrics and gynecology	Fetal exposure to an intra-amniotic inflammation and the development of cerebral palsy at the age of three years	182	3	675-81	http://ovidsp.ovid.com/ovidweb.cgi?T=JS&PAGE=reference&D=med4&NEWS=N&AN=10739529
Journal Article	N. Ghia; C. Y. Spong; V. N. Starbuck; A. R. Scialli; A. Ghidini	2000	American journal of obstetrics and gynecology	Magnesium sulfate therapy affects attention and working memory in patients undergoing preterm labor	183	4	940-4	http://ovidsp.ovid.com/ovidweb.cgi?T=JS&PAGE=reference&D=med4&NEWS=N&AN=11035343
Journal Article	S. T. Vermillion; D. E. Soper; R. B. Newman	2000	American journal of obstetrics and gynecology	Neonatal sepsis and death after multiple courses of antenatal betamethasone therapy	183	4	810-4	http://ovidsp.ovid.com/ovidweb.cgi?T=JS&PAGE=reference&D=med4&NEWS=N&AN=11035318
Journal Article	J. A. Deprest; F. Audibert; D. Van Schoubroeck; K. Hecher; D. Mahieu-Caputo	2000	American journal of obstetrics and gynecology	Bipolar coagulation of the umbilical cord in complicated monochorionic twin pregnancy	182	2	340-5	http://ovidsp.ovid.com/ovidweb.cgi?T=JS&PAGE=reference&D=med4&NEWS=N&AN=10694334
Journal Article	J. C. Fouron; J. Gosselin; C. Amiel-Tison; C. Infante-Rivard; C. Fouron; A. Skoll; A. Veilleux	2001	American journal of obstetrics and gynecology	Correlation between prenatal velocity waveforms in the aortic isthmus and neurodevelopmental outcome between the ages of 2 and 4 years	184	4	630-6	http://ovidsp.ovid.com/ovidweb.cgi?T=JS&PAGE=reference&D=med4&NEWS=N&AN=11262464
Journal Article	S. Liu; S. W. Wen; K. Demissie; S. Marcoux; M. S. Kramer	2001	American journal of obstetrics and gynecology	Maternal asthma and pregnancy outcomes: a retrospective cohort study	184	2	1990-06-01	http://ovidsp.ovid.com/ovidweb.cgi?T=JS&PAGE=reference&D=med4&NEWS=N&AN=11174486
Journal Article	C. R. Bauer; S. Shankaran; H. S. Bada; B. Lester; L. L. Wright; H. Krause-Steinrauf; V. L. Smeriglio; L. P. Finnegan; P. L. Maza; J. Verter	2002	American Journal of Obstetrics and Gynecology	The Maternal Lifestyle Study: Drug exposure during pregnancy and short-term maternal outcomes	186	3	487-495	https://www.embase.com/search/results?subaction=viewrecord&id=L34234162&from=export_x000D_ http://dx.doi.org/10.1067/mob.2002.121073	10.1067/mob.2002.121073
Journal Article	H. N. Simhan; S. N. Caritis; M. A. Krohn; B. Martinez de Tejada; D. V. Landers; S. L. Hillier	2003	American journal of obstetrics and gynecology	Decreased cervical proinflammatory cytokines permit subsequent upper genital tract infection during pregnancy	189	2	560-7	http://ovidsp.ovid.com/ovidweb.cgi?T=JS&PAGE=reference&D=med5&NEWS=N&AN=14520234
Journal Article	R. Wadhawan; B. R. Vohr; A. A. Fanaroff; R. L. Perritt; S. Duara; B. J. Stoll; R. Goldberg; A. Laptook; K. Poole; L. L. Wright; W. Oh	2003	American journal of obstetrics and gynecology	Does labor influence neonatal and neurodevelopmental outcomes of extremely-low-birth-weight infants who are born by cesarean delivery?	189	2	501-6	http://ovidsp.ovid.com/ovidweb.cgi?T=JS&PAGE=reference&D=med5&NEWS=N&AN=14520225
Journal Article	C. S. Banek; K. Hecher; B. J. Hackeloer; P. Bartmann	2003	American Journal of Obstetrics and Gynecology	Long-term neurodevelopmental outcome after intrauterine laser treatment for severe twin-twin transfusion syndrome	188	4	876-880	https://www.embase.com/search/results?subaction=viewrecord&id=L36530032&from=export_x000D_ http://dx.doi.org/10.1067/mob.2003.202	10.1067/mob.2003.202
Journal Article	J. H. Amory; K. M. Adams; M.-T. Lin; J. A. Hansen; D. A. Eschenbach; J. Hitti	2004	American journal of obstetrics and gynecology	Adverse outcomes after preterm labor are associated with tumor necrosis factor-alpha polymorphism -863, but not -308, in mother-infant pairs	191	4	1362-7	http://ovidsp.ovid.com/ovidweb.cgi?T=JS&PAGE=reference&D=med5&NEWS=N&AN=15507966
Journal Article	A. L. Adegbite; S. Castille; S. Ward; R. Bajoria	2004	American Journal of Obstetrics and Gynecology	Neuromorbidity in preterm twins in relation to chorionicity and discordant birth weight	190	1	156-163	https://www.embase.com/search/results?subaction=viewrecord&id=L38156341&from=export_x000D_ http://dx.doi.org/10.1016/j.ajog.2003.07.004	10.1016/j.ajog.2003.07.004
Journal Article	T. Kaukola; J. Rasanen; R. Herva; D. D. Patel; M. Hallman	2005	American journal of obstetrics and gynecology	Suboptimal neurodevelopment in very preterm infants is related to fetal cardiovascular compromise in placental insufficiency	193	2	414-20	http://ovidsp.ovid.com/ovidweb.cgi?T=JS&PAGE=reference&D=med6&NEWS=N&AN=16098863
Journal Article	C. L. Haggerty; R. E. Ferrell; C. A. Hubel; N. Markovic; G. Harger; R. B. Ness	2005	American Journal of Obstetrics and Gynecology	Association between allelic variants in cytokine genes and preeclampsia	193	1	209-215	https://www.embase.com/search/results?subaction=viewrecord&id=L40991847&from=export_x000D_ http://dx.doi.org/10.1016/j.ajog.2004.11.008	10.1016/j.ajog.2004.11.008
Journal Article	F. M. Munoz; A. J. Greisinger; O. A. Wehmanen; M. E. Mouzoon; J. C. Hoyle; F. A. Smith; W. P. Glezen	2005	American Journal of Obstetrics and Gynecology	Safety of influenza vaccination during pregnancy	192	4	1098-1106	https://www.embase.com/search/results?subaction=viewrecord&id=L40487785&from=export_x000D_ http://dx.doi.org/10.1016/j.ajog.2004.12.019	10.1016/j.ajog.2004.12.019
Journal Article	L. Lewi; E. Gratacos; E. Ortibus; D. Van Schoubroeck; E. Carreras; T. Higueras; J. Perapoch; J. Deprest	2006	American journal of obstetrics and gynecology	Pregnancy and infant outcome of 80 consecutive cord coagulations in complicated monochorionic multiple pregnancies	194	3	782-9	http://ovidsp.ovid.com/ovidweb.cgi?T=JS&PAGE=reference&D=med6&NEWS=N&AN=16522413
Journal Article	D. Getahun; C. V. Ananth; M. R. Peltier; J. C. Smulian; A. M. Vintzileos	2006	American journal of obstetrics and gynecology	Acute and chronic respiratory diseases in pregnancy: associations with placental abruption	195	4	1180-4	http://ovidsp.ovid.com/ovidweb.cgi?T=JS&PAGE=reference&D=med6&NEWS=N&AN=17000252
Journal Article	K. M. Aagaard-Tillery; G. J. Stoddard; C. Holmgren; D. Y. Lacoursiere; A. Fraser; G. P. Mineau; M. W. Varner	2006	American journal of obstetrics and gynecology	Preeclampsia and subsequent risk of cancer in Utah	195	3	691-9	http://ovidsp.ovid.com/ovidweb.cgi?T=JS&PAGE=reference&D=med6&NEWS=N&AN=16949398
Journal Article	S. Yasmeen; P. S. Romano; M. E. Schembri; J. M. Keyzer; W. M. Gilbert	2006	American Journal of Obstetrics and Gynecology	Accuracy of obstetric diagnoses and procedures in hospital discharge data	194	4	992-1001	https://www.embase.com/search/results?subaction=viewrecord&id=L43575178&from=export_x000D_ http://dx.doi.org/10.1016/j.ajog.2005.08.058	10.1016/j.ajog.2005.08.058
Journal Article	M. Schatz; M. P. Dombrowski; R. Wise; V. Momirova; M. Landon; W. Mabie; R. B. Newman; D. J. Rouse; M. Lindheimer; M. Miodovnik; S. N. Caritis; K. J. Leveno; P. Meis; R. J. Wapner; R. H. Paul; M. J. O'Sullivan; M. W. Varner; G. R. Thurnau; D. L. Conway	2006	American Journal of Obstetrics and Gynecology	Spirometry is related to perinatal outcomes in pregnant women with asthma	194	1	120-126	https://www.embase.com/search/results?subaction=viewrecord&id=L43017785&from=export_x000D_ http://dx.doi.org/10.1016/j.ajog.2005.06.028	10.1016/j.ajog.2005.06.028
Journal Article	E. Lopriore; J. M. Middeldorp; M. Sueters; D. Oepkes; F. P. H. A. Vandenbussche; F. J. Walther	2007	American Journal of Obstetrics and Gynecology	Long-term neurodevelopmental outcome in twin-to-twin transfusion syndrome treated with fetoscopic laser surgery	196	3	231.e1-231.e4	https://www.embase.com/search/results?subaction=viewrecord&id=L46341216&from=export_x000D_ http://dx.doi.org/10.1016/j.ajog.2006.10.906	10.1016/j.ajog.2006.10.906
Journal Article	W. W. Andrews; S. P. Cliver; F. Biasini; A. M. Peralta-Carcelen; R. Rector; A. I. Alriksson-Schmidt; O. Faye-Petersen; W. Carlo; R. Goldenberg; J. C. Hauth	2008	American journal of obstetrics and gynecology	Early preterm birth: association between in utero exposure to acute inflammation and severe neurodevelopmental disability at 6 years of age	198	4	466.e1-466.e11	http://ovidsp.ovid.com/ovidweb.cgi?T=JS&PAGE=reference&D=med7&NEWS=N&AN=18395043	https://dx.doi.org/10.1016/j.ajog.2007.12.031
Journal Article	C. S. Wu; E. A. Nohr; B. H. Bech; M. Vestergaard; J. M. Catov; J. Olsen	2009	American journal of obstetrics and gynecology	Health of children born to mothers who had preeclampsia: a population-based cohort study	201	3	269.e1-269.e10	http://ovidsp.ovid.com/ovidweb.cgi?T=JS&PAGE=reference&D=med7&NEWS=N&AN=19733276	https://dx.doi.org/10.1016/j.ajog.2009.06.060
Journal Article	B. Sibai; R. Romero; M. A. Klebanoff; M. M. Rice; S. Caritis; M. D. Lindheimer; J. P. Van Dorsten; M. Landon; M. Miodovnik; M. Dombrowski; P. Meis; H. Eunice Kennedy Shriver National Institute of Child; N. Human Development Maternal-Fetal Medicine Units	2009	American journal of obstetrics and gynecology	Maternal plasma concentrations of the soluble tumor necrosis factor receptor 2 are increased prior to the diagnosis of preeclampsia	200	6	630.e1-8	http://ovidsp.ovid.com/ovidweb.cgi?T=JS&PAGE=reference&D=med7&NEWS=N&AN=19306961	https://dx.doi.org/10.1016/j.ajog.2009.01.033
Journal Article	R. Calderon-Margalit; Y. Friedlander; R. Yanetz; L. Deutsch; M. C. Perrin; K. Kleinhaus; E. Tiram; S. Harlap; O. Paltiel	2009	American journal of obstetrics and gynecology	Preeclampsia and subsequent risk of cancer: update from the Jerusalem Perinatal Study	200	1	63.e1-5	http://ovidsp.ovid.com/ovidweb.cgi?T=JS&PAGE=reference&D=med7&NEWS=N&AN=18822400	https://dx.doi.org/10.1016/j.ajog.2008.06.057
Journal Article	E. Ortibus; E. Lopriore; J. Deprest; F. P. Vandenbussche; F. J. Walther; A. Diemert; K. Hecher; L. Lagae; P. De Cock; P. J. Lewi; L. Lewi	2009	American Journal of Obstetrics and Gynecology	The pregnancy and long-term neurodevelopmental outcome of monochorionic diamniotic twin gestations: a multicenter prospective cohort study from the first trimester onward	200	5	494.e1-494.e8	https://www.embase.com/search/results?subaction=viewrecord&id=L354451636&from=export_x000D_ http://dx.doi.org/10.1016/j.ajog.2009.01.048	10.1016/j.ajog.2009.01.048
Journal Article	M. M. Wagner; E. Lopriore; F. J. Klumper; D. Oepkes; F. P. H. A. Vandenbussche; J. M. Middeldorp	2009	American Journal of Obstetrics and Gynecology	Short- and long-term outcome in stage 1 twin-to-twin transfusion syndrome treated with laser surgery compared with conservative management	201	3	286.e1-286.e6	https://www.embase.com/search/results?subaction=viewrecord&id=L50586198&from=export_x000D_ http://dx.doi.org/10.1016/j.ajog.2009.05.034	10.1016/j.ajog.2009.05.034
Journal Article	R. Lenclen; G. Ciarlo; A. Paupe; L. Bussieres; Y. Ville	2009	American Journal of Obstetrics and Gynecology	Neurodevelopmental outcome at 2 years in children born preterm treated by amnioreduction or fetoscopic laser surgery for twin-to-twin transfusion syndrome: comparison with dichorionic twins	201	3	291.e1-291.e5	https://www.embase.com/search/results?subaction=viewrecord&id=L50579814&from=export_x000D_ http://dx.doi.org/10.1016/j.ajog.2009.05.036	10.1016/j.ajog.2009.05.036
Journal Article	G. K. Swamy; J. J. Roelands; B. L. Peterson; L. J. Fish; C. A. Oncken; P. K. Pletsch; E. R. Myers; P. W. Whitecar; K. I. Pollak	2009	American Journal of Obstetrics and Gynecology	Predictors of adverse events among pregnant smokers exposed in a nicotine replacement therapy trial	201	4	354.e1-354.e7	https://www.embase.com/search/results?subaction=viewrecord&id=L50603781&from=export_x000D_ http://dx.doi.org/10.1016/j.ajog.2009.06.006	10.1016/j.ajog.2009.06.006
Journal Article	S. Chetty-John; J. Zhang; Z. Chen; P. Albert; L. Sun; M. Klebanoff; U. Grewal	2010	American journal of obstetrics and gynecology	Long-term physical and neurologic development in newborn infants with isolated single umbilical artery	203	4	368.e1-7	http://ovidsp.ovid.com/ovidweb.cgi?T=JS&PAGE=reference&D=med8&NEWS=N&AN=20723870	https://dx.doi.org/10.1016/j.ajog.2010.06.031
Journal Article	E. A. S. Clark; L. Mele; R. J. Wapner; C. Y. Spong; Y. Sorokin; A. Peaceman; J. D. Iams; K. J. Leveno; M. Harper; S. N. Caritis; M. Miodovnik; B. M. Mercer; J. M. Thorp; S. M. Ramin; M. Carpenter; D. J. Rouse; H. Eunice Kennedy Shriver National Institute of Child; N. Human Development Maternal-Fetal Medicine Units	2010	American journal of obstetrics and gynecology	Association of fetal inflammation and coagulation pathway gene polymorphisms with neurodevelopmental delay at age 2 years	203	1	83.e1-83.e10	http://ovidsp.ovid.com/ovidweb.cgi?T=JS&PAGE=reference&D=med8&NEWS=N&AN=20417488	https://dx.doi.org/10.1016/j.ajog.2010.01.047
Journal Article	A. Maayan-Metzger; I. Schushan-Eisen; L. Todris; A. Etchin; J. Kuint	2010	American journal of obstetrics and gynecology	Maternal hypotension during elective cesarean section and short-term neonatal outcome	202	1	56.e1-5	http://ovidsp.ovid.com/ovidweb.cgi?T=JS&PAGE=reference&D=med8&NEWS=N&AN=19716536	https://dx.doi.org/10.1016/j.ajog.2009.07.012
Journal Article	L. J. Salomon; L. Rtqvist; P. Aegerter; L. Bussieres; S. Staracci; J. J. Stirnemann; M. Essaoui; J. P. Bernard; Y. Ville	2010	American Journal of Obstetrics and Gynecology	Long-term developmental follow-up of infants who participated in a randomized clinical trial of amniocentesis vs laser photocoagulation for the treatment of twin-to-twin transfusion syndrome	203	5	444.e1-444.e7	https://www.embase.com/search/results?subaction=viewrecord&id=L359902633&from=export_x000D_ http://dx.doi.org/10.1016/j.ajog.2010.08.054	10.1016/j.ajog.2010.08.054
Journal Article	L. S. Friedman; E. K. Paulsen; K. A. Schadt; K. W. Brigatti; D. A. Driscoll; J. M. Farmer; D. R. Lynch	2010	American Journal of Obstetrics and Gynecology	Pregnancy with Friedreich ataxia: A retrospective review of medical risks and psychosocial implications	203	3	224.e1-224.e5	https://www.embase.com/search/results?subaction=viewrecord&id=L50912376&from=export_x000D_ http://dx.doi.org/10.1016/j.ajog.2010.03.046	10.1016/j.ajog.2010.03.046
Journal Article	M. L. Mulligan; S. K. Felton; A. E. Riek; C. Bernal-Mizrachi	2010	American Journal of Obstetrics and Gynecology	Implications of vitamin D deficiency in pregnancy and lactation	202	5	429.e1-429.e9	https://www.embase.com/search/results?subaction=viewrecord&id=L50675672&from=export_x000D_ http://dx.doi.org/10.1016/j.ajog.2009.09.002	10.1016/j.ajog.2009.09.002
Journal Article	T. Hatfield; D. A. Wing; C. Buss; K. Head; L. T. Muftuler; E. P. Davis	2011	American journal of obstetrics and gynecology	Magnetic resonance imaging demonstrates long-term changes in brain structure in children born preterm and exposed to chorioamnionitis	205	4	384.e1-8	http://ovidsp.ovid.com/ovidweb.cgi?T=JS&PAGE=reference&D=med8&NEWS=N&AN=21987595	https://dx.doi.org/10.1016/j.ajog.2011.07.027
Journal Article	C. E. Hastie; G. C. S. Smith; D. F. Mackay; J. P. Pell	2011	American journal of obstetrics and gynecology	Association between preterm delivery and subsequent C-reactive protein: a retrospective cohort study	205	6	556.e1-4	http://ovidsp.ovid.com/ovidweb.cgi?T=JS&PAGE=reference&D=med8&NEWS=N&AN=21890096	https://dx.doi.org/10.1016/j.ajog.2011.06.080
Journal Article	C. S. Wu; E. A. Nohr; B. H. Bech; M. Vestergaard; J. M. Catov; J. Olsen	2011	American journal of obstetrics and gynecology	Diseases in children born to mothers with preeclampsia: a population-based sibling cohort study	204	2	157.e1-5	http://ovidsp.ovid.com/ovidweb.cgi?T=JS&PAGE=reference&D=med8&NEWS=N&AN=20875632	https://dx.doi.org/10.1016/j.ajog.2010.08.046
Journal Article	A. G. Van Wassenaer; J. Westera; P. E. M. Van Schie; B. A. Houtzager; A. Cranendonk; L. De Groot; W. Ganzevoort; H. Wolf; J. I. P. De Vries	2011	American Journal of Obstetrics and Gynecology	Outcome at 4.5 years of children born after expectant management of early-onset hypertensive disorders of pregnancy	204	6	510.e1-510.e9	https://www.embase.com/search/results?subaction=viewrecord&id=L51345620&from=export_x000D_ http://dx.doi.org/10.1016/j.ajog.2011.02.032	10.1016/j.ajog.2011.02.032
Journal Article	C. P. Tyler; N. Paneth; E. N. Allred; D. Hirtz; K. Kuban; T. McElrath; T. M. O'Shea; C. Miller; A. Leviton; E. S. Investigators	2012	American journal of obstetrics and gynecology	Brain damage in preterm newborns and maternal medication: the ELGAN Study	207	3	192.e1-9	http://ovidsp.ovid.com/ovidweb.cgi?T=JS&PAGE=reference&D=med9&NEWS=N&AN=22939723	https://dx.doi.org/10.1016/j.ajog.2012.06.059
Journal Article	E. O. G. van Vliet; J. F. de Kieviet; J. P. van der Voorn; J. V. Been; J. Oosterlaan; R. M. van Elburg	2012	American journal of obstetrics and gynecology	Placental pathology and long-term neurodevelopment of very preterm infants	206	6	489.e1-7	http://ovidsp.ovid.com/ovidweb.cgi?T=JS&PAGE=reference&D=med9&NEWS=N&AN=22521456	https://dx.doi.org/10.1016/j.ajog.2012.03.024
Journal Article	F. M. Munoz	2012	American Journal of Obstetrics and Gynecology	Safety of influenza vaccines in pregnant women	207	3 SUPPL.	S33-S37	https://www.embase.com/search/results?subaction=viewrecord&id=L365496496&from=export_x000D_ http://dx.doi.org/10.1016/j.ajog.2012.06.072	10.1016/j.ajog.2012.06.072
Journal Article	A. Stewart; A. Tekes; T. A. G. M. Huisman; J. M. Jennings; M. C. Allen; F. J. Northington; A. D. Everett; E. M. Graham	2013	American journal of obstetrics and gynecology	Glial fibrillary acidic protein as a biomarker for periventricular white matter injury	209	1	27.e1-7	http://ovidsp.ovid.com/ovidweb.cgi?T=JS&PAGE=reference&D=med10&NEWS=N&AN=23467054	https://dx.doi.org/10.1016/j.ajog.2013.02.049
Journal Article	A.-K. von Beckerath; M. Kollmann; C. Rotky-Fast; E. Karpf; U. Lang; P. Klaritsch	2013	American journal of obstetrics and gynecology	Perinatal complications and long-term neurodevelopmental outcome of infants with intrauterine growth restriction	208	2	130.e1-6	http://ovidsp.ovid.com/ovidweb.cgi?T=JS&PAGE=reference&D=med10&NEWS=N&AN=23159694	https://dx.doi.org/10.1016/j.ajog.2012.11.014
Journal Article	M. S. Kramer; C. Berg; H. Abenhaim; M. Dahhou; J. Rouleau; A. Mehrabadi; K. S. Joseph	2013	American journal of obstetrics and gynecology	Incidence, risk factors, and temporal trends in severe postpartum hemorrhage	209	5	449.e1-7	http://ovidsp.ovid.com/ovidweb.cgi?T=JS&PAGE=reference&D=med10&NEWS=N&AN=23871950	https://dx.doi.org/10.1016/j.ajog.2013.07.007
Journal Article	Y. Liu; C. Hoyo; S. Murphy; Z. Huang; F. Overcash; J. Thompson; H. Brown; A. P. Murtha	2013	American journal of obstetrics and gynecology	DNA methylation at imprint regulatory regions in preterm birth and infection	208	5	395.e1-7	http://ovidsp.ovid.com/ovidweb.cgi?T=JS&PAGE=reference&D=med10&NEWS=N&AN=23477525	https://dx.doi.org/10.1016/j.ajog.2013.02.006
Journal Article	S. Tuovinen; J. G. Eriksson; E. Kajantie; J. Lahti; A. K. Pesonen; K. Heinonen; C. Osmond; D. J. P. Barker; K. Räikkönen	2013	American Journal of Obstetrics and Gynecology	Maternal hypertensive disorders in pregnancy and self-reported cognitive impairment of the offspring 70 years later: The Helsinki Birth Cohort Study	208	3	200e1-200e9	https://www.embase.com/search/results?subaction=viewrecord&id=L52387304&from=export_x000D_ http://dx.doi.org/10.1016/j.ajog.2012.12.017	10.1016/j.ajog.2012.12.017
Journal Article	Y. Zheteyeva; P. L. Moro; X. Yue; K. Broder	2013	American Journal of Obstetrics and Gynecology	Safety of meningococcal polysaccharide-protein conjugate vaccine in pregnancy: A review of the Vaccine Adverse Event Reporting System	208	6	478.e1-478.e6	https://www.embase.com/search/results?subaction=viewrecord&id=L52491339&from=export_x000D_ http://dx.doi.org/10.1016/j.ajog.2013.02.027	10.1016/j.ajog.2013.02.027
Journal Article	W. O. Tarnow-Mordi; L. Duley; D. Field; N. Marlow; J. Morris; J. Newnham; N. Paneth; R. F. Soll; D. Sweet	2014	American journal of obstetrics and gynecology	Timing of cord clamping in very preterm infants: more evidence is needed	211	2	118-23	http://ovidsp.ovid.com/ovidweb.cgi?T=JS&PAGE=reference&D=med11&NEWS=N&AN=24686151	https://dx.doi.org/10.1016/j.ajog.2014.03.055
Journal Article	I. V. Alsnes; I. Janszky; M. R. Forman; L. J. Vatten; I. Okland	2014	American journal of obstetrics and gynecology	A population-based study of associations between preeclampsia and later cardiovascular risk factors	211	6	657.e1-7	http://ovidsp.ovid.com/ovidweb.cgi?T=JS&PAGE=reference&D=med11&NEWS=N&AN=24949538	https://dx.doi.org/10.1016/j.ajog.2014.06.026
Journal Article	U. Joneborg; S. Eloranta; A. L. V. Johansson; L. Marions; C. E. Weibull; M. Lambe	2014	American journal of obstetrics and gynecology	Hydatidiform mole and subsequent pregnancy outcome: a population-based cohort study	211	6	681.e1-7	http://ovidsp.ovid.com/ovidweb.cgi?T=JS&PAGE=reference&D=med11&NEWS=N&AN=24949537	https://dx.doi.org/10.1016/j.ajog.2014.06.030
Journal Article	J. T. Cierny; E. R. Unal; P. Flood; K. Y. Rhee; A. Praktish; T. H. Olson; L. Goetzl	2014	American journal of obstetrics and gynecology	Maternal inflammatory markers and term labor performance	210	5	447.e1-6	http://ovidsp.ovid.com/ovidweb.cgi?T=JS&PAGE=reference&D=med11&NEWS=N&AN=24295921	https://dx.doi.org/10.1016/j.ajog.2013.11.038
Journal Article	J. M. M. Van Klink; H. M. Koopman; E. W. Van Zwet; J. M. Middeldorp; F. J. Walther; D. Oepkes; E. Lopriore	2014	American Journal of Obstetrics and Gynecology	Improvement in neurodevelopmental outcome in survivors of twin-twin transfusion syndrome treated with laser surgery	210	6	540.e1-540.e7	https://www.embase.com/search/results?subaction=viewrecord&id=L53031149&from=export_x000D_ http://dx.doi.org/10.1016/j.ajog.2014.01.002	10.1016/j.ajog.2014.01.002
Journal Article	I. N. Mir; S. F. Johnson-Welch; D. B. Nelson; L. S. Brown; C. R. Rosenfeld; L. F. Chalak	2015	American journal of obstetrics and gynecology	Placental pathology is associated with severity of neonatal encephalopathy and adverse developmental outcomes following hypothermia	213	6	849.e1-7	http://ovidsp.ovid.com/ovidweb.cgi?T=JS&PAGE=reference&D=med12&NEWS=N&AN=26408082	https://dx.doi.org/10.1016/j.ajog.2015.09.072
Journal Article	J. Armstrong-Wells; M. Donnelly; M. D. Post; M. J. Manco-Johnson; V. D. Winn; G. Sebire	2015	American journal of obstetrics and gynecology	Inflammatory predictors of neurologic disability after preterm premature rupture of membranes	212	2	212.e1-9	http://ovidsp.ovid.com/ovidweb.cgi?T=JS&PAGE=reference&D=med12&NEWS=N&AN=25223243	https://dx.doi.org/10.1016/j.ajog.2014.09.016
Journal Article	S. G. Obican; A. Small; D. Smith; H. Levin; D. Drassinower; C. Gyamfi-Bannerman	2015	American journal of obstetrics and gynecology	Mode of delivery at periviability and early childhood neurodevelopment	213	4	578.e1-4	http://ovidsp.ovid.com/ovidweb.cgi?T=JS&PAGE=reference&D=med12&NEWS=N&AN=26116869	https://dx.doi.org/10.1016/j.ajog.2015.06.047
Journal Article	C. Kohler; P. Oppelt; G. Favero; B. Morgenstern; I. Runnebaum; A. Tsunoda; A. Schmittel; A. Schneider; M. Mueller; S. Marnitz	2015	American journal of obstetrics and gynecology	How much platinum passes the placental barrier? Analysis of platinum applications in 21 patients with cervical cancer during pregnancy	213	2	206.e1-5	http://ovidsp.ovid.com/ovidweb.cgi?T=JS&PAGE=reference&D=med12&NEWS=N&AN=25731691	https://dx.doi.org/10.1016/j.ajog.2015.02.022
Journal Article	E. M. Patel; W. H. Goodnight; A. H. James; C. A. Grotegut	2015	American Journal of Obstetrics and Gynecology	Temporal trends in maternal medical conditions and stillbirth	212	5	673.e1-673.e11	https://www.embase.com/search/results?subaction=viewrecord&id=L601594923&from=export_x000D_ http://dx.doi.org/10.1016/j.ajog.2014.12.021	10.1016/j.ajog.2014.12.021
Journal Article	N. Ghaffari; S. K. Srinivas; C. P. Durnwald	2015	American Journal of Obstetrics and Gynecology	The multidisciplinary approach to the care of the obese parturient	213	3	318-325	https://www.embase.com/search/results?subaction=viewrecord&id=L603551573&from=export_x000D_ http://dx.doi.org/10.1016/j.ajog.2015.03.001	10.1016/j.ajog.2015.03.001
Journal Article	J. M. Faupel-Badger; T. F. McElrath; M. Lauria; L. C. Houghton; K. H. Lim; S. Parry; D. Cantonwine; G. Lai; S. A. Karumanchi; R. N. Hoover; R. Troisi	2015	American Journal of Obstetrics and Gynecology	Maternal circulating angiogenic factors in twin and singleton pregnancies	212	5	636.e1-636.e2	https://www.embase.com/search/results?subaction=viewrecord&id=L601106314&from=export_x000D_ http://dx.doi.org/10.1016/j.ajog.2014.11.035	10.1016/j.ajog.2014.11.035
Journal Article	J. Ma; H. Purcell; L. Showalter; K. M. Aagaard	2015	American Journal of Obstetrics and Gynecology	Mitochondrial DNA sequence variation is largely conserved at birth with rare de novo mutations in neonates	212	4	530.e1-530.e8	https://www.embase.com/search/results?subaction=viewrecord&id=L604739985&from=export_x000D_ http://dx.doi.org/10.1016/j.ajog.2015.02.009	10.1016/j.ajog.2015.02.009
Journal Article	J. M. M. van Klink; F. Slaghekke; M. A. Balestriero; B. Scelsa; P. Introvini; M. Rustico; S. Faiola; M. Rijken; H. M. Koopman; J. M. Middeldorp; D. Oepkes; E. Lopriore	2016	American journal of obstetrics and gynecology	Neurodevelopmental outcome at 2 years in twin-twin transfusion syndrome survivors randomized for the Solomon trial	214	1	113.e1-7	http://ovidsp.ovid.com/ovidweb.cgi?T=JS&PAGE=reference&D=med13&NEWS=N&AN=26297943	https://dx.doi.org/10.1016/j.ajog.2015.08.033
Journal Article	K. Nahum Sacks; M. Friger; I. Shoham-Vardi; H. Abokaf; E. Spiegel; R. Sergienko; D. Landau; E. Sheiner	2016	American journal of obstetrics and gynecology	Prenatal exposure to gestational diabetes mellitus as an independent risk factor for long-term neuropsychiatric morbidity of the offspring	215	3	380.e1-7	http://ovidsp.ovid.com/ovidweb.cgi?T=JS&PAGE=reference&D=med13&NEWS=N&AN=27018463	https://dx.doi.org/10.1016/j.ajog.2016.03.030
Journal Article	P.-A. Bolze; C. Riedl; J. Massardier; J.-P. Lotz; B. You; A.-M. Schott; T. Hajri; F. Golfier	2016	American journal of obstetrics and gynecology	Mortality rate of gestational trophoblastic neoplasia with a FIGO score of >=13	214	3	390.e1-8	http://ovidsp.ovid.com/ovidweb.cgi?T=JS&PAGE=reference&D=med13&NEWS=N&AN=26433171	https://dx.doi.org/10.1016/j.ajog.2015.09.083
Journal Article	A. M. Friedman; J. D. Wright; C. V. Ananth; Z. Siddiq; M. E. D'Alton; B. T. Bateman	2016	American Journal of Obstetrics and Gynecology	Population-based risk for peripartum hysterectomy during low- and moderate-risk delivery hospitalizations	215	5	640.e1-640.e8	https://www.embase.com/search/results?subaction=viewrecord&id=L613197341&from=export_x000D_ http://dx.doi.org/10.1016/j.ajog.2016.06.032	10.1016/j.ajog.2016.06.032
Journal Article	M. Chevallier; T. Debillon; V. Pierrat; P. Delorme; G. Kayem; M. Durox; F. Goffinet; S. Marret; P. Y. Ancel; E. W. G. Neurodevelopment	2017	American journal of obstetrics and gynecology	Leading causes of preterm delivery as risk factors for intraventricular hemorrhage in very preterm infants: results of the EPIPAGE 2 cohort study	216	5	518.e1-518.e12	http://ovidsp.ovid.com/ovidweb.cgi?T=JS&PAGE=reference&D=med14&NEWS=N&AN=28104401	https://dx.doi.org/10.1016/j.ajog.2017.01.002
Journal Article	N. Auger; M.-A. Rheaume; G. Paradis; J. Healy-Profitos; A. Hsieh; W. D. Fraser	2017	American journal of obstetrics and gynecology	Preeclampsia and the risk of cataract extraction in life	216	4	417.e1-417.e8	http://ovidsp.ovid.com/ovidweb.cgi?T=JS&PAGE=reference&D=med14&NEWS=N&AN=27899314	https://dx.doi.org/10.1016/j.ajog.2016.11.1043
Journal Article	R. M. Joseph; S. J. Korzeniewski; E. N. Allred; T. M. O'Shea; T. Heeren; J. A. Frazier; J. Ware; D. Hirtz; A. Leviton; K. Kuban; E. S. Investigators	2017	American journal of obstetrics and gynecology	Extremely low gestational age and very low birthweight for gestational age are risk factors for autism spectrum disorder in a large cohort study of 10-year-old children born at 23-27 weeks' gestation	216	3	304.e1-304.e16	http://ovidsp.ovid.com/ovidweb.cgi?T=JS&PAGE=reference&D=med14&NEWS=N&AN=27847193	https://dx.doi.org/10.1016/j.ajog.2016.11.1009
Journal Article	T. N. Nanovskaya; C. Oncken; V. M. Fokina; R. S. Feinn; S. M. Clark; H. West; S. K. Jain; M. S. Ahmed; G. D. V. Hankins	2017	American Journal of Obstetrics and Gynecology	Bupropion sustained release for pregnant smokers: a randomized, placebo-controlled trial	216	4	420.e1-420.e9	https://www.embase.com/search/results?subaction=viewrecord&id=L615074934&from=export_x000D_ http://dx.doi.org/10.1016/j.ajog.2016.11.1036	10.1016/j.ajog.2016.11.1036
Journal Article	E. M. Rehbinder; K. C. Lodrup Carlsen; A. C. Staff; I. L. Angell; L. Landro; K. Hilde; P. Gaustad; K. Rudi	2018	American journal of obstetrics and gynecology	Is amniotic fluid of women with uncomplicated term pregnancies free of bacteria?	219	3	289.e1-289.e12	http://ovidsp.ovid.com/ovidweb.cgi?T=JS&PAGE=reference&D=med15&NEWS=N&AN=29852156	https://dx.doi.org/10.1016/j.ajog.2018.05.028
Journal Article	I. Al-Zirqi; A. K. Daltveit; S. Vangen	2018	American journal of obstetrics and gynecology	Infant outcome after complete uterine rupture	219	1	109.e1-109.e8	http://ovidsp.ovid.com/ovidweb.cgi?T=JS&PAGE=reference&D=med15&NEWS=N&AN=29655964	https://dx.doi.org/10.1016/j.ajog.2018.04.010
Journal Article	M. Sanz Cortes; A. M. Rivera; M. Yepez; C. V. Guimaraes; I. Diaz Yunes; A. Zarutskie; I. Davila; A. Shetty; A. Mahadev; S. M. Serrano; N. Castillo; W. Lee; G. Valentine; M. Belfort; G. Parra; C. Mohila; K. Aagaard; M. Parra Saavedra	2018	American journal of obstetrics and gynecology	Clinical assessment and brain findings in a cohort of mothers, fetuses and infants infected with ZIKA virus	218	4	440.e1-440.e36	http://ovidsp.ovid.com/ovidweb.cgi?T=JS&PAGE=reference&D=med15&NEWS=N&AN=29353032	https://dx.doi.org/10.1016/j.ajog.2018.01.012
Journal Article	C. Monteith; K. Flood; R. Pinnamaneni; T. A. Levine; F. A. Alderdice; J. Unterscheider; F. M. McAuliffe; P. Dicker; E. C. Tully; F. D. Malone; A. Foran	2019	American journal of obstetrics and gynecology	An abnormal cerebroplacental ratio (CPR) is predictive of early childhood delayed neurodevelopment in the setting of fetal growth restriction	221	3	273.e1-273.e9	http://ovidsp.ovid.com/ovidweb.cgi?T=JS&PAGE=reference&D=med16&NEWS=N&AN=31226291	https://dx.doi.org/10.1016/j.ajog.2019.06.026
Journal Article	E. F. Zwertbroek; M. T. M. Franssen; K. Broekhuijsen; J. Langenveld; H. Bremer; W. Ganzevoort; A. J. van Loon; M. G. van Pampus; R. J. P. Rijnders; M. J. Sikkema; S. A. Scherjon; M. D. Woiski; B. W. J. Mol; A. L. van Baar; H. Groen; H.-I. S. Group	2019	American journal of obstetrics and gynecology	Neonatal developmental and behavioral outcomes of immediate delivery versus expectant monitoring in mild hypertensive disorders of pregnancy: 2-year outcomes of the HYPITAT-II trial	221	2	154.e1-154.e11	http://ovidsp.ovid.com/ovidweb.cgi?T=JS&PAGE=reference&D=med16&NEWS=N&AN=30940558	https://dx.doi.org/10.1016/j.ajog.2019.03.024
Journal Article	M. Hod; A. Kapur; H. D. McIntyre; F. W. G. o. H. i. Pregnancy; F. Pregnancy; N. C. D. C. Prevention of early	2019	American journal of obstetrics and gynecology	Evidence in support of the International Association of Diabetes in Pregnancy study groups' criteria for diagnosing gestational diabetes mellitus worldwide in 2019	221	2	109-116	http://ovidsp.ovid.com/ovidweb.cgi?T=JS&PAGE=reference&D=med16&NEWS=N&AN=30682358	https://dx.doi.org/10.1016/j.ajog.2019.01.206
Journal Article	K. K. Venkatesh; A. Leviton; J. L. Hecht; R. M. Joseph; L. M. Douglass; J. A. Frazier; J. L. Daniels; R. C. Fry; T. M. O'Shea; K. C. K. Kuban	2020	American journal of obstetrics and gynecology	Histologic chorioamnionitis and risk of neurodevelopmental impairment at age 10 years among extremely preterm infants born before 28 weeks of gestation	223	5	745.e1-745.e10	http://ovidsp.ovid.com/ovidweb.cgi?T=JS&PAGE=reference&D=med17&NEWS=N&AN=32387324	https://dx.doi.org/10.1016/j.ajog.2020.05.001
Journal Article	H. Usuda; S. Watanabe; M. Saito; H. Ikeda; S. Koshinami; S. Sato; G. C. Musk; E. Fee; S. Carter; Y. Kumagai; T. Takahashi; Y. Takahashi; S. Kawamura; T. Hanita; S. Kure; N. Yaegashi; J. P. Newnham; M. W. Kemp	2020	American journal of obstetrics and gynecology	Successful use of an artificial placenta-based life support system to treat extremely preterm ovine fetuses compromised by intrauterine inflammation	223	5	755.e1-755.e20	http://ovidsp.ovid.com/ovidweb.cgi?T=JS&PAGE=reference&D=med17&NEWS=N&AN=32380175	https://dx.doi.org/10.1016/j.ajog.2020.04.036
Journal Article	L. Youssef; J. Miranda; C. Paules; L. Garcia-Otero; K. Vellve; G. Kalapotharakos; A. Sepulveda-Martinez; F. Crovetto; O. Gomez; E. Gratacos; F. Crispi	2020	American journal of obstetrics and gynecology	Fetal cardiac remodeling and dysfunction is associated with both preeclampsia and fetal growth restriction	222	1	79.e1-79.e9	http://ovidsp.ovid.com/ovidweb.cgi?T=JS&PAGE=reference&D=med17&NEWS=N&AN=31336074	https://dx.doi.org/10.1016/j.ajog.2019.07.025
Journal Article	I. A. Hammad; H. Meeks; A. Fraser; L. H. Theilen; M. S. Esplin; K. R. Smith; M. W. Varner	2020	American journal of obstetrics and gynecology	Risks of cause-specific mortality in offspring of pregnancies complicated by hypertensive disease of pregnancy	222	1	75.e1-75.e9	http://ovidsp.ovid.com/ovidweb.cgi?T=JS&PAGE=reference&D=med17&NEWS=N&AN=31336073	https://dx.doi.org/10.1016/j.ajog.2019.07.024
Journal Article	B. Gardella; M. Dominoni; C. Caporali; S. Cesari; G. Fiandrino; S. Longo; G. B. De Vito; C. Naboni; D. Tonduti; G. Perotti; S. Orcesi; A. Spinillo	2021	American journal of obstetrics and gynecology	Placental features of fetal vascular malperfusion and infant neurodevelopmental outcomes at 2 years of age in severe fetal growth restriction				http://ovidsp.ovid.com/ovidweb.cgi?T=JS&PAGE=reference&D=medp&NEWS=N&AN=33812813	https://dx.doi.org/10.1016/j.ajog.2021.03.037
Journal Article	S. A. McCartney; R. Kapur; H. D. Liggitt; A. Baldessari; M. Coleman; A. Orvis; J. Ogle; R. Katz; L. Rajagopal; K. M. Adams Waldorf	2021	American journal of obstetrics and gynecology	Amniotic fluid interleukin 6 and interleukin 8 are superior predictors of fetal lung injury compared with maternal or fetal plasma cytokines or placental histopathology in a nonhuman primate model				http://ovidsp.ovid.com/ovidweb.cgi?T=JS&PAGE=reference&D=medp&NEWS=N&AN=33412130	https://dx.doi.org/10.1016/j.ajog.2020.12.1214
Journal Article	S. Alur-Gupta; M. R. Boland; K. T. Barnhart; M. D. Sammel; A. Dokras	2021	American journal of obstetrics and gynecology	Postpartum complications increased in women with polycystic ovary syndrome	224	3	280.e1-280.e13	http://ovidsp.ovid.com/ovidweb.cgi?T=JS&PAGE=reference&D=medl&NEWS=N&AN=32835722	https://dx.doi.org/10.1016/j.ajog.2020.08.048
Journal Article	L. H. Lin; I. Maestá; J. D. St. Laurent; K. T. Hasselblatt; N. S. Horowitz; D. P. Goldstein; B. J. Quade; S. Y. Sun; A. Braga; R. A. Fisher; R. S. Berkowitz; K. M. Elias	2021	American Journal of Obstetrics and Gynecology	Distinct microRNA profiles for complete hydatidiform moles at risk of malignant progression	224	4	372.e1-372.e30	https://www.embase.com/search/results?subaction=viewrecord&id=L2008417215&from=export_x000D_ http://dx.doi.org/10.1016/j.ajog.2020.09.048	10.1016/j.ajog.2020.09.048
Journal Article	E. E. Nuss; J. Spiegelman; A. L. Turitz; C. Gyamfi-Bannerman	2020	American Journal of Obstetrics and Gynecology MFM	Childhood neurodevelopment after spontaneous versus indicated preterm birth	2	2		https://www.embase.com/search/results?subaction=viewrecord&id=L2004919517&from=export_x000D_ http://dx.doi.org/10.1016/j.ajogmf.2019.100082	10.1016/j.ajogmf.2019.100082
Journal Article	M. L. Ho; S. A. Mansukhani; M. C. Brodsky	2020	American Journal of Ophthalmology	Prenatal or Perinatal Injury? Diagnosing the Cortically Blind Infant	211		56-62	https://www.embase.com/search/results?subaction=viewrecord&id=L2004207259&from=export_x000D_ http://dx.doi.org/10.1016/j.ajo.2019.10.026	10.1016/j.ajo.2019.10.026
Journal Article	E. J. Vlastos; T. M. Tomlinson; I. Bildirici; S. Sreenarasimhaiah; K. Yusuf; Y. Sadovsky; R. Levy	2007	American journal of perinatology	Fetal heart rate accelerations and the risk of cerebral lesions and poor neurodevelopmental outcome in very low birthweight neonates	24	2	1983-08-01	http://ovidsp.ovid.com/ovidweb.cgi?T=JS&PAGE=reference&D=med6&NEWS=N&AN=17260327
Journal Article	M. J. Claas; L. S. de Vries; H. W. Bruinse	2011	American journal of perinatology	Maternal characteristics of a cohort of preterm infants with a birth weight <=750 g without major structural anomalies and chromosomal abnormalities	28	5	367-76	http://ovidsp.ovid.com/ovidweb.cgi?T=JS&PAGE=reference&D=med8&NEWS=N&AN=21225562	https://dx.doi.org/10.1055/s-0030-1271209
Journal Article	M. Abbassi-Ghanavati; J. M. Alexander; D. D. McIntire; R. C. Savani; K. J. Leveno	2012	American journal of perinatology	Neonatal effects of magnesium sulfate given to the mother	29	10	795-9	http://ovidsp.ovid.com/ovidweb.cgi?T=JS&PAGE=reference&D=med9&NEWS=N&AN=22773290	https://dx.doi.org/10.1055/s-0032-1316440
Journal Article	I. Crippa; A. Locatelli; S. Consonni; A. Ghidini; P. Stoppa; G. Paterlini; N. Roncaglia	2012	American journal of perinatology	Infants weighing <1500 g: better born too small or too soon?	29	9	693-8	http://ovidsp.ovid.com/ovidweb.cgi?T=JS&PAGE=reference&D=med9&NEWS=N&AN=22644828	https://dx.doi.org/10.1055/s-0032-1314890
Journal Article	R. Shah; S. D. Diaz; A. Arria; L. L. LaGasse; C. Derauf; E. Newman; L. M. Smith; M. A. Huestis; W. Haning; A. Strauss; S. Della Grotta; L. M. Dansereau; M. B. Roberts; C. Neal; B. M. Lester	2012	American journal of perinatology	Prenatal methamphetamine exposure and short-term maternal and infant medical outcomes	29	5	391-400	http://ovidsp.ovid.com/ovidweb.cgi?T=JS&PAGE=reference&D=med9&NEWS=N&AN=22399214	https://dx.doi.org/10.1055/s-0032-1304818
Journal Article	N. Nasef; A. E. Shabaan; P. Schurr; D. Iaboni; J. Choudhury; P. Church; M. S. Dunn	2013	American journal of perinatology	Effect of clinical and histological chorioamnionitis on the outcome of preterm infants	30	1	59-68	http://ovidsp.ovid.com/ovidweb.cgi?T=JS&PAGE=reference&D=med10&NEWS=N&AN=22773280	https://dx.doi.org/10.1055/s-0032-1321501
Journal Article	H. R. Miltaha; L. M. Fahey; C. H. Sajous; J. C. Morrison; J. K. Muraskas	2015	American journal of perinatology	Influence of perinatal factors in short- and long-term outcomes of infants born at 23 weeks of gestation	32	7	627-32	http://ovidsp.ovid.com/ovidweb.cgi?T=JS&PAGE=reference&D=med12&NEWS=N&AN=25486287	https://dx.doi.org/10.1055/s-0034-1390350
Journal Article	X. An; J. Wang; X. Zhuang; J. Dai; C. Lu; X. Li; Y. Yan	2015	American Journal of Perinatology	Clinical Features of Neonates with Hydrops Fetalis	32	13	1231-1239	https://www.embase.com/search/results?subaction=viewrecord&id=L604870428&from=export_x000D_ http://dx.doi.org/10.1055/s-0035-1552934	10.1055/s-0035-1552934
Journal Article	M. Shalabi; A. Mohamed; B. Lemyre; K. Aziz; D. Faucher; P. S. Shah; I. Canadian Neonatal Network	2017	American journal of perinatology	Antenatal Exposure to Magnesium Sulfate and Spontaneous Intestinal Perforation and Necrotizing Enterocolitis in Extremely Preterm Neonates	34	12	1227-1233	http://ovidsp.ovid.com/ovidweb.cgi?T=JS&PAGE=reference&D=med14&NEWS=N&AN=28494498	https://dx.doi.org/10.1055/s-0037-1603344
Journal Article	D. Getahun; M. J. Fassett; M. R. Peltier; D. A. Wing; A. H. Xiang; V. Chiu; S. J. Jacobsen	2017	American journal of perinatology	Association of Perinatal Risk Factors with Autism Spectrum Disorder	34	3	295-304	http://ovidsp.ovid.com/ovidweb.cgi?T=JS&PAGE=reference&D=med14&NEWS=N&AN=28099978	https://dx.doi.org/10.1055/s-0036-1597624
Journal Article	Y. Baumfeld; E. Sheiner; T. Wainstock; I. Segal; R. Sergienko; D. Landau; A. Walfisch	2018	American Journal of Perinatology	Elective Cesarean Delivery at Term and the Long-Term Risk for Neurological Morbidity of the Offspring	35	11	1038-1043	https://www.embase.com/search/results?subaction=viewrecord&id=L621305183&from=export_x000D_ http://dx.doi.org/10.1055/s-0038-1637001	10.1055/s-0038-1637001
Journal Article	S. E. Chan; J. Pudwell; G. N. Smith	2019	American journal of perinatology	Effects of Preeclampsia on Maternal and Pediatric Health at 11 Years Postpartum	36	8	806-811	http://ovidsp.ovid.com/ovidweb.cgi?T=JS&PAGE=reference&D=med16&NEWS=N&AN=30380577	https://dx.doi.org/10.1055/s-0038-1675374
Journal Article	T. S. Freret; P. Exman; E. L. Mayer; S. E. Little; K. E. Economy	2020	American journal of perinatology	Birthweight and Chemotherapy Exposure in Women Diagnosed with Breast Cancer during Pregnancy				http://ovidsp.ovid.com/ovidweb.cgi?T=JS&PAGE=reference&D=medp&NEWS=N&AN=32971558	https://dx.doi.org/10.1055/s-0040-1717075
Journal Article	J. S. Mercer; D. A. Erickson-Owens; S. C. L. Deoni; D. C. Dean Iii; R. Tucker; A. B. Parker; S. Joelson; E. N. Mercer; J. Collins; J. F. Padbury	2020	American journal of perinatology	The Effects of Delayed Cord Clamping on 12-Month Brain Myelin Content and Neurodevelopment: A Randomized Controlled Trial				http://ovidsp.ovid.com/ovidweb.cgi?T=JS&PAGE=reference&D=medp&NEWS=N&AN=32702760	https://dx.doi.org/10.1055/s-0040-1714258
Journal Article	J. B. Josephsen; S. Potter; E. S. Armbrecht; M. Al-Hosni	2020	American Journal of Perinatology	Umbilical Cord Milking in Extremely Preterm Infants: A Randomized Controlled Trial Comparing Cord Milking with Immediate Cord Clamping				https://www.embase.com/search/results?subaction=viewrecord&id=L633011243&from=export_x000D_ http://dx.doi.org/10.1055/s-0040-1716484	10.1055/s-0040-1716484
Journal Article	A. Goenka; E. Yozawitz; W. A. Gomes; S. M. Nafday	2020	American Journal of Perinatology	Selective Head versus Whole Body Cooling Treatment of Hypoxic-Ischemic Encephalopathy: Comparison of Electroencephalogram and Magnetic Resonance Imaging Findings	37	12	1264-1270	https://www.embase.com/search/results?subaction=viewrecord&id=L633027506&from=export_x000D_ http://dx.doi.org/10.1055/s-0039-1693466	10.1055/s-0039-1693466
Journal Article	A. A. Merriam; C. L. Nhan-Chang; B. I. Huerta-Bogdan; R. Wapner; C. Gyamfi-Bannerman	2020	American Journal of Perinatology	A Single-Center Experience with a Pregnant Immigrant Population and Zika Virus Serologic Screening in New York City	37	7	731-737	https://www.embase.com/search/results?subaction=viewrecord&id=L631804473&from=export_x000D_ http://dx.doi.org/10.1055/s-0039-1688819	10.1055/s-0039-1688819
Journal Article	Y. Kono; N. Yonemoto; H. Nakanishi; S. Hosono; S. Hirano; S. Kusuda; M. Fujimura; J. Neonatal Research Network	2021	American journal of perinatology	A Retrospective Cohort Study on Mortality and Neurodevelopmental Outcomes of Preterm Very Low Birth Weight Infants Born to Mothers with Hypertensive Disorders of Pregnancy				http://ovidsp.ovid.com/ovidweb.cgi?T=JS&PAGE=reference&D=medp&NEWS=N&AN=33535243	https://dx.doi.org/10.1055/s-0041-1722874
Journal Article	E. M. Miller	2016	American Journal of Physical Anthropology	The reproductive ecology of iron in women	159		S172-S195	https://www.embase.com/search/results?subaction=viewrecord&id=L608077155&from=export_x000D_ http://dx.doi.org/10.1002/ajpa.22907	10.1002/ajpa.22907
Journal Article	I. Kossintseva; S. Wong; E. Johnstone; L. Guilbert; D. M. Olson; B. F. Mitchell	2006	American journal of physiology. Endocrinology and metabolism	Proinflammatory cytokines inhibit human placental 11beta-hydroxysteroid dehydrogenase type 2 activity through Ca2+ and cAMP pathways	290	2	E282-8	http://ovidsp.ovid.com/ovidweb.cgi?T=JS&PAGE=reference&D=med6&NEWS=N&AN=16174654
Journal Article	S. G. Kallapur; I. Nitsos; T. J. M. Moss; B. W. Kramer; J. P. Newnham; M. Ikegami; A. H. Jobe	2005	American journal of physiology. Lung cellular and molecular physiology	Chronic endotoxin exposure does not cause sustained structural abnormalities in the fetal sheep lungs	288	5	L966-74	http://ovidsp.ovid.com/ovidweb.cgi?T=JS&PAGE=reference&D=med6&NEWS=N&AN=15640284
Journal Article	J.-R. Tang; S. A. Karumanchi; G. Seedorf; N. Markham; S. H. Abman	2012	American journal of physiology. Lung cellular and molecular physiology	Excess soluble vascular endothelial growth factor receptor-1 in amniotic fluid impairs lung growth in rats: linking preeclampsia with bronchopulmonary dysplasia	302	1	L36-46	http://ovidsp.ovid.com/ovidweb.cgi?T=JS&PAGE=reference&D=med9&NEWS=N&AN=22003089	https://dx.doi.org/10.1152/ajplung.00294.2011
Journal Article	E. F. Sutton; H. E. Lob; J. Song; Y. Xia; S. Butler; C.-C. Liu; L. M. Redman; J. L. Sones	2017	American journal of physiology. Regulatory, integrative and comparative physiology	Adverse metabolic phenotype of female offspring exposed to preeclampsia in utero: a characterization of the BPH/5 mouse in postnatal life	312	4	R485-R491	http://ovidsp.ovid.com/ovidweb.cgi?T=JS&PAGE=reference&D=med14&NEWS=N&AN=28122721	https://dx.doi.org/10.1152/ajpregu.00512.2016
Journal Article	J. Kwak-Kim; S. K. Lee; A. Gilman-Sachs	2007	American Journal of Reproductive Immunology	Elevated Th1/Th2 cell ratios in a pregnant woman with a history of RSA, secondary Sjögren's syndrome and rheumatoid arthritis complicated with one fetal demise of twin pregnancy	58	4	325-329	https://www.embase.com/search/results?subaction=viewrecord&id=L47382230&from=export_x000D_ http://dx.doi.org/10.1111/j.1600-0897.2007.00506.x	10.1111/j.1600-0897.2007.00506.x
Journal Article	L. Keski-Nisula; S. Heinonen; S. Remes; J. Pekkanen	2009	American journal of reproductive immunology (New York, N.Y. : 1989)	Pre-eclampsia, placental abruption and increased risk of atopic sensitization in male adolescent offspring	62	5	293-300	http://ovidsp.ovid.com/ovidweb.cgi?T=JS&PAGE=reference&D=med7&NEWS=N&AN=19811463	https://dx.doi.org/10.1111/j.1600-0897.2009.00738.x
Journal Article	Q. D. Trinh; Y. Izumi; S. Komine-Aizawa; T. Shibata; Y. Shimotai; K. Kuroda; M. Mizuguchi; H. Ushijima; G. Mor; S. Hayakawa	2009	American journal of reproductive immunology (New York, N.Y. : 1989)	H3N2 influenza A virus replicates in immortalized human first trimester trophoblast cell lines and induces their rapid apoptosis	62	3	139-46	http://ovidsp.ovid.com/ovidweb.cgi?T=JS&PAGE=reference&D=med7&NEWS=N&AN=19694639	https://dx.doi.org/10.1111/j.1600-0897.2009.00723.x
Journal Article	M. S. Abelius; C. Janefjord; J. Ernerudh; G. Berg; L. Matthiesen; K. Duchen; L. J. Nilsson; M. C. Jenmalm	2015	American journal of reproductive immunology (New York, N.Y. : 1989)	The placental immune milieu is characterized by a Th2- and anti-inflammatory transcription profile, regardless of maternal allergy, and associates with neonatal immunity	73	5	445-59	http://ovidsp.ovid.com/ovidweb.cgi?T=JS&PAGE=reference&D=med12&NEWS=N&AN=25491384	https://dx.doi.org/10.1111/aji.12350
Journal Article	E. Prochaska; M. Jang; I. Burd	2020	American journal of reproductive immunology (New York, N.Y. : 1989)	COVID-19 in pregnancy: Placental and neonatal involvement	84	5	e13306	http://ovidsp.ovid.com/ovidweb.cgi?T=JS&PAGE=reference&D=medl&NEWS=N&AN=32779810	https://dx.doi.org/10.1111/aji.13306
Journal Article	L. J. Tata; S. A. Lewis; T. M. McKeever; C. J. P. Smith; P. Doyle; L. Smeeth; J. West; R. B. Hubbard	2007	American journal of respiratory and critical care medicine	A comprehensive analysis of adverse obstetric and pediatric complications in women with asthma	175	10	991-7	http://ovidsp.ovid.com/ovidweb.cgi?T=JS&PAGE=reference&D=med6&NEWS=N&AN=17272783
Journal Article	F. Rusconi; C. Galassi; F. Forastiere; M. Bellasio; M. De Sario; G. Ciccone; L. Brunetti; E. Chellini; G. Corbo; S. La Grutta; E. Lombardi; S. Piffer; F. Talassi; A. Biggeri; N. Pearce	2007	American journal of respiratory and critical care medicine	Maternal complications and procedures in pregnancy and at birth and wheezing phenotypes in children	175	1	16-21	http://ovidsp.ovid.com/ovidweb.cgi?T=JS&PAGE=reference&D=med6&NEWS=N&AN=16998092
Journal Article	J. Murdzoska; S. G. Devadason; S. K. Khoo; L. I. Landau; S. Young; J. Goldblatt; G. Zhang; P. N. Le Souëf; C. M. Hayden	2010	American Journal of Respiratory and Critical Care Medicine	In utero smoke exposure and role of maternal and infant glutathione S-transferase genes on airway responsiveness and lung function in infancy	181	1	64-71	https://www.embase.com/search/results?subaction=viewrecord&id=L358086254&from=export_x000D_ http://dx.doi.org/10.1164/rccm.200812-1887OC_x000D_ http://ajrccm.atsjournals.org/cgi/reprint/181/1/64	10.1164/rccm.200812-1887OC
Journal Article	L. E. Shorey-Kendrick; C. T. McEvoy; B. Ferguson; J. Burchard; B. S. Park; L. Gao; B. H. Vuylsteke; K. F. Milner; C. D. Morris; E. R. Spindel	2017	American journal of respiratory and critical care medicine	Vitamin C Prevents Offspring DNA Methylation Changes Associated with Maternal Smoking in Pregnancy	196	6	745-755	http://ovidsp.ovid.com/ovidweb.cgi?T=JS&PAGE=reference&D=med14&NEWS=N&AN=28422514	https://dx.doi.org/10.1164/rccm.201610-2141OC
Journal Article	L. A. Morrow; B. D. Wagner; D. A. Ingram; B. B. Poindexter; K. Schibler; C. M. Cotten; J. Dagle; M. K. Sontag; P. M. Mourani; S. H. Abman	2017	American journal of respiratory and critical care medicine	Antenatal Determinants of Bronchopulmonary Dysplasia and Late Respiratory Disease in Preterm Infants	196	3	364-374	http://ovidsp.ovid.com/ovidweb.cgi?T=JS&PAGE=reference&D=med14&NEWS=N&AN=28249118	https://dx.doi.org/10.1164/rccm.201612-2414OC
Journal Article	J. Stokholm; A. Sevelsted; U. D. Anderson; H. Bisgaard	2017	American journal of respiratory and critical care medicine	Preeclampsia Associates with Asthma, Allergy, and Eczema in Childhood	195	5	614-621	http://ovidsp.ovid.com/ovidweb.cgi?T=JS&PAGE=reference&D=med14&NEWS=N&AN=27626972	https://dx.doi.org/10.1164/rccm.201604-0806OC
Journal Article	H. Mirzakhani; V. J. Carey; T. F. McElrath; W. Qiu; B. W. Hollis; G. T. O'Connor; R. S. Zeiger; L. Bacharier; A. A. Litonjua; S. T. Weiss	2019	American journal of respiratory and critical care medicine	Impact of Preeclampsia on the Relationship between Maternal Asthma and Offspring Asthma. An Observation from the VDAART Clinical Trial	199	1	32-42	http://ovidsp.ovid.com/ovidweb.cgi?T=JS&PAGE=reference&D=med16&NEWS=N&AN=30153046	https://dx.doi.org/10.1164/rccm.201804-0770OC
Journal Article	P. M. Mourani; E. W. Mandell; M. Meier; A. Younoszai; J. T. Brinton; B. D. Wagner; S. Arjaans; B. B. Poindexter; S. H. Abman	2019	American Journal of Respiratory and Critical Care Medicine	Early pulmonary vascular disease in preterm infants is associated with late respiratory outcomes in childhood	199	8	1020-1027	https://www.embase.com/search/results?subaction=viewrecord&id=L2001825666&from=export_x000D_ http://dx.doi.org/10.1164/rccm.201803-0428OC	10.1164/rccm.201803-0428OC
Journal Article	N. Keleş	2004	American Journal of Rhinology	Treatment of allergic rhinitis during pregnancy	18	1	23-28	https://www.embase.com/search/results?subaction=viewrecord&id=L38351410&from=export_x000D_ http://dx.doi.org/10.1177/194589240401800106	10.1177/194589240401800106
Journal Article	A. J. H. Suurmeijer; J. A. Gietema; H. J. Hoekstra	2004	American Journal of Surgical Pathology	Placental site trophoblastic tumor in a late recurrence of a nonseminomatous germ cell tumor of the testis	28	6	830-833	https://www.embase.com/search/results?subaction=viewrecord&id=L38685900&from=export_x000D_ http://dx.doi.org/10.1097/01.pas.0000126053.88174.b5	10.1097/01.pas.0000126053.88174.b5
Journal Article	M. Singh; A. K. Arya; R. Goyal; R. S. Rautela	2010	Anaesthesia, Pain and Intensive Care	A double blind, randomized, controlled study of the effect of addition of butorphanol to 0.25% bupivacaine for bilateral ilioinguinal nerve blocks in post-caesarean patients	14	2	76-81	https://www.embase.com/search/results?subaction=viewrecord&id=L361425391&from=export
Journal Article	J. Candel Pau; F. Castillo Salinas; J. Perapoch López; A. Carrascosa Lezcano; O. Sánchez García; E. Llurba Olivé	2016	Anales de Pediatria	Perinatal outcome and cardiac dysfunction in preterm growth-restricted neonates in relation to placental impairment severity	85	4	170-180	https://www.embase.com/search/results?subaction=viewrecord&id=L604346920&from=export_x000D_ http://dx.doi.org/10.1016/j.anpedi.2015.03.014	10.1016/j.anpedi.2015.03.014
Journal Article	P. Cabarcos; M. J. Tabernero; I. Alvarez; M. Miguez; P. Fernandez; A. M. Bermejo	2012	Analytical and bioanalytical chemistry	A new method for quantifying prenatal exposure to ethanol by microwave-assisted extraction (MAE) of meconium followed by gas chromatography-mass spectrometry (GC-MS)	404	1	147-55	http://ovidsp.ovid.com/ovidweb.cgi?T=JS&PAGE=reference&D=med9&NEWS=N&AN=22669306	https://dx.doi.org/10.1007/s00216-012-6108-2
Journal Article	G. Saldanha; L. Potter; L. Dyall; D. Bury; N. Hathiari; A. Ehdode; E. Hollox; J. H. Pringle	2011	Analytical chemistry	Detection of copy number changes in DNA from formalin fixed paraffin embedded tissues using paralogue ratio tests	83	9	3484-92	http://ovidsp.ovid.com/ovidweb.cgi?T=JS&PAGE=reference&D=med8&NEWS=N&AN=21449538	https://dx.doi.org/10.1021/ac200153j
Journal Article	M. Looney; P. Doran; D. J. Buggy	2010	Anesthesiology	Effect of anesthetic technique on serum vascular endothelial growth factor C and transforming growth factor beta in women undergoing anesthesia and surgery for breast cancer	113	5	1118-25	http://ovidsp.ovid.com/ovidweb.cgi?T=JS&PAGE=reference&D=med8&NEWS=N&AN=20930611	https://dx.doi.org/10.1097/ALN.0b013e3181f79a69
Journal Article	R. M. Reynolds	2016	Annales d'endocrinologie	Impact of maternal steroids during pregnancy	77	6	677-679	http://ovidsp.ovid.com/ovidweb.cgi?T=JS&PAGE=reference&D=med13&NEWS=N&AN=27646492	https://dx.doi.org/10.1016/j.ando.2016.04.027
Journal Article	B. Lapin; J. Piorkowski; D. Ownby; S. Freels; N. Chavez; E. Hernandez; C. Wagner-Cassanova; D. Pelzel; C. Vergara; V. Persky	2015	Annals of allergy, asthma & immunology : official publication of the American College of Allergy, Asthma, & Immunology	Relationship between prenatal antibiotic use and asthma in at-risk children	114	3	203-7	http://ovidsp.ovid.com/ovidweb.cgi?T=JS&PAGE=reference&D=med12&NEWS=N&AN=25532738	https://dx.doi.org/10.1016/j.anai.2014.11.014
Journal Article	S.-I. Yang; S.-H. Lee; S.-Y. Lee; H.-C. Kim; H.-B. Kim; J.-H. Kim; H. Lim; M. J. Park; H.-J. Cho; J. Yoon; S. Jung; H.-J. Yang; K. Ahn; K. W. Kim; Y. H. Shin; D. I. Suh; H.-S. Won; M.-Y. Lee; S. H. Kim; S.-J. Choi; J.-Y. Kwon; J. K. Jun; S.-J. Hong	2020	Annals of allergy, asthma & immunology : official publication of the American College of Allergy, Asthma, & Immunology	Prenatal PM2.5 exposure and vitamin D-associated early persistent atopic dermatitis via placental methylation	125	6	665-673.e1	http://ovidsp.ovid.com/ovidweb.cgi?T=JS&PAGE=reference&D=medl&NEWS=N&AN=32971247	https://dx.doi.org/10.1016/j.anai.2020.09.008
Journal Article	K. M. Chisholm; C. V. Rivetta; A. Heerema-McKenney	2015	Annals of clinical and laboratory science	PRAME immunohistochemical staining in transient abnormal myelopoiesis and myeloid leukemia associated with Down syndrome	45	2	121-7	http://ovidsp.ovid.com/ovidweb.cgi?T=JS&PAGE=reference&D=med12&NEWS=N&AN=25887863
Journal Article	Richardson; Peck; Wormuth	2000	Annals of epidemiology	Mean arterial pressure, pregnancy induced hypertension, and preeclampsia. Evaluation as independent risk factors and as surrogates for high maternal serum alpha-protein in estimating breast cancer risk	10	7	464	http://ovidsp.ovid.com/ovidweb.cgi?T=JS&PAGE=reference&D=pmnm2&NEWS=N&AN=11018383
Journal Article	Y. Friedlander; O. Paltiel; O. Manor; L. Deutsch; R. Yanetz; R. Calderon-Margalit; D. S. Siscovick; S. Harlap	2007	Annals of epidemiology	Birthweight of offspring and mortality of parents: the Jerusalem perinatal study cohort	17	11	914-22	http://ovidsp.ovid.com/ovidweb.cgi?T=JS&PAGE=reference&D=med6&NEWS=N&AN=17855119
Journal Article	R. Hasan; D. D. Baird; A. H. Herring; A. F. Olshan; M. L. Jonsson Funk; K. E. Hartmann	2010	Annals of epidemiology	Patterns and predictors of vaginal bleeding in the first trimester of pregnancy	20	7	524-31	http://ovidsp.ovid.com/ovidweb.cgi?T=JS&PAGE=reference&D=med8&NEWS=N&AN=20538195	https://dx.doi.org/10.1016/j.annepidem.2010.02.006
Journal Article	K. F. Flores; C. A. Robledo; B. S. Hwang; K. Leishear; K. Laughon Grantz; P. Mendola	2015	Annals of epidemiology	Does maternal asthma contribute to racial/ethnic disparities in obstetrical and neonatal complications?	25	6	392-397.e1	http://ovidsp.ovid.com/ovidweb.cgi?T=JS&PAGE=reference&D=med12&NEWS=N&AN=25724829	https://dx.doi.org/10.1016/j.annepidem.2015.01.011
Journal Article	N. Auger; J. Little; L. Arbour; M. Bilodeau-Bertrand; M.-H. Mayrand	2019	Annals of epidemiology	Future risk of cancer in women who have children with birth defects	37		57-63.e3	http://ovidsp.ovid.com/ovidweb.cgi?T=JS&PAGE=reference&D=med16&NEWS=N&AN=31387776	https://dx.doi.org/10.1016/j.annepidem.2019.07.009
Journal Article	B. A. Dachew; J. G. Scott; A. Mamun; D. M. Fetene; R. Alati	2021	Annals of epidemiology	Maternal hypertensive disorders during pregnancy and the trajectories of offspring emotional and behavioral problems: the ALSPAC birth cohort study	53		63-68.e1	http://ovidsp.ovid.com/ovidweb.cgi?T=JS&PAGE=reference&D=medl&NEWS=N&AN=32950656	https://dx.doi.org/10.1016/j.annepidem.2020.08.015
Journal Article	S. Taleban; F. Gundogan; E. K. Chien; S. Degli-Esposti; S. Saha	2015	Annals of gastroenterology	Placental inflammation is not increased in inflammatory bowel disease	28	4	457-63	http://ovidsp.ovid.com/ovidweb.cgi?T=JS&PAGE=reference&D=pmnm3&NEWS=N&AN=26423206
Journal Article	A. R. Misund; P. Nerdrum; S. Braten; A. H. Pripp; T. H. Diseth	2013	Annals of general psychiatry	Long-term risk of mental health problems in women experiencing preterm birth: a longitudinal study of 29 mothers	12	1	33	http://ovidsp.ovid.com/ovidweb.cgi?T=JS&PAGE=reference&D=pmnm3&NEWS=N&AN=24176131	https://dx.doi.org/10.1186/1744-859X-12-33
Journal Article	J. Mendoza-Ramirez; A. Barraza-Villarreal; L. Hernandez-Cadena; O. Hinojosa de la Garza; J. Luis Texcalac Sangrador; L. Elvira Torres-Sanchez; M. Cortez-Lugo; C. Escamilla-Nunez; L. Helena Sanin-Aguirre; I. Romieu	2018	Annals of global health	Prenatal Exposure to Nitrogen Oxides and its Association with Birth Weight in a Cohort of Mexican Newborns from Morelos, Mexico	84	2	274-280	http://ovidsp.ovid.com/ovidweb.cgi?T=JS&PAGE=reference&D=med15&NEWS=N&AN=30873792	https://dx.doi.org/10.29024/aogh.914
Journal Article	C. S. García-Romero; C. Guzman; A. Cervantes; M. Cerbón	2019	Annals of Hepatology	Liver disease in pregnancy: Medical aspects and their implications for mother and child	18	4	553-562	https://www.embase.com/search/results?subaction=viewrecord&id=L2002397477&from=export_x000D_ http://dx.doi.org/10.1016/j.aohep.2019.04.009	10.1016/j.aohep.2019.04.009
Journal Article	J. Garfinkle; T. Guo; A. Synnes; V. Chau; H. M. Branson; S. Ufkes; E. W. Y. Tam; R. E. Grunau; S. P. Miller	2020	Annals of Neurology	Location and Size of Preterm Cerebellar Hemorrhage and Childhood Development	88	6	1095-1108	https://www.embase.com/search/results?subaction=viewrecord&id=L2006846221&from=export_x000D_ http://dx.doi.org/10.1002/ana.25899	10.1002/ana.25899
Journal Article	E. Hypponen	2011	Annals of nutrition & metabolism	Preventing vitamin D deficiency in pregnancy: importance for the mother and child	59	1	28-31	http://ovidsp.ovid.com/ovidweb.cgi?T=JS&PAGE=reference&D=med8&NEWS=N&AN=22123634	https://dx.doi.org/10.1159/000332072
Journal Article	M. Strom; T. I. Halldorsson; S. Hansen; C. Granstrom; E. Maslova; S. B. Petersen; A. S. Cohen; S. F. Olsen	2014	Annals of nutrition & metabolism	Vitamin D measured in maternal serum and offspring neurodevelopmental outcomes: a prospective study with long-term follow-up	64	2021-03-04	254-61	http://ovidsp.ovid.com/ovidweb.cgi?T=JS&PAGE=reference&D=med11&NEWS=N&AN=25300268	https://dx.doi.org/10.1159/000365030
Journal Article	E. Larque; A. Pagan; M. T. Prieto; J. E. Blanco; A. Gil-Sanchez; M. Zornoza-Moreno; M. Ruiz-Palacios; A. Gazquez; H. Demmelmair; J. J. Parrilla; B. Koletzko	2014	Annals of nutrition & metabolism	Placental fatty acid transfer: a key factor in fetal growth	64	2021-03-04	247-53	http://ovidsp.ovid.com/ovidweb.cgi?T=JS&PAGE=reference&D=med11&NEWS=N&AN=25300267	https://dx.doi.org/10.1159/000365028
Journal Article	C. S. Yajnik	2014	Annals of nutrition & metabolism	Transmission of obesity-adiposity and related disorders from the mother to the baby	64 Suppl 1		2021-08-17	http://ovidsp.ovid.com/ovidweb.cgi?T=JS&PAGE=reference&D=med11&NEWS=N&AN=25059801	https://dx.doi.org/10.1159/000362608
Journal Article	C. L. Spock; L. K. Tom; K. Canadas; G. R. Sue; R. Sawh-Martinez; C. L. Maier; J. S. Pober; A. Galan; B. Schultz; M. Waner; D. Narayan	2015	Annals of plastic surgery	Infantile hemangiomas exhibit neural crest and pericyte markers	74	2	230-6	http://ovidsp.ovid.com/ovidweb.cgi?T=JS&PAGE=reference&D=med12&NEWS=N&AN=24401806	https://dx.doi.org/10.1097/SAP.0000000000000080
Journal Article	G. Fung; K. Bawden; P. Chow; V. Yu	2003	Annals of the Academy of Medicine, Singapore	Chorioamnionitis and outcome in extremely preterm infants	32	3	305-10	http://ovidsp.ovid.com/ovidweb.cgi?T=JS&PAGE=reference&D=med5&NEWS=N&AN=12854373
Journal Article	K. M. McDowell; A. H. Jobe; M. Fenchel; W. D. Hardie; T. Gisslen; L. R. Young; C. A. Chougnet; S. D. Davis; S. G. Kallapur	2016	Annals of the American Thoracic Society	Pulmonary Morbidity in Infancy after Exposure to Chorioamnionitis in Late Preterm Infants	13	6	867-76	http://ovidsp.ovid.com/ovidweb.cgi?T=JS&PAGE=reference&D=med13&NEWS=N&AN=27015030	https://dx.doi.org/10.1513/AnnalsATS.201507-411OC
Journal Article	J. A. Castro-Rodriguez; E. Forno; P. Casanello; O. Padilla; B. J. Krause; R. Uauy	2020	Annals of the American Thoracic Society	Leptin in Cord Blood Associates with Asthma Risk at Age 3 in the Offspring of Women with Gestational Obesity	17	12	1583-1589	http://ovidsp.ovid.com/ovidweb.cgi?T=JS&PAGE=reference&D=prem&NEWS=N&AN=32726560	https://dx.doi.org/10.1513/AnnalsATS.202001-080OC
Journal Article	M. Mirochnick	2000	Annals of the New York Academy of Sciences	Antiretroviral pharmacology in pregnant women and their newborns	918		287-97	http://ovidsp.ovid.com/ovidweb.cgi?T=JS&PAGE=reference&D=med4&NEWS=N&AN=11131716
Journal Article	M. Lloyd-Smith; B. Sheffield-Brotherton	2008	Annals of the New York Academy of Sciences	Children's environmental health: intergenerational equity in action--a civil society perspective	1140		190-200	http://ovidsp.ovid.com/ovidweb.cgi?T=JS&PAGE=reference&D=med7&NEWS=N&AN=18991917	https://dx.doi.org/10.1196/annals.1454.051
Journal Article	F. D. O. de Steenwinkel; A. C. S. Hokken-Koelega; Y. A. de Man; Y. B. de Rijke; M. A. J. de Ridder; J. M. W. Hazes; R. J. E. M. Dolhain	2013	Annals of the rheumatic diseases	Circulating maternal cytokines influence fetal growth in pregnant women with rheumatoid arthritis	72	12	1995-2001	http://ovidsp.ovid.com/ovidweb.cgi?T=JS&PAGE=reference&D=med10&NEWS=N&AN=23264340	https://dx.doi.org/10.1136/annrheumdis-2012-202539
Journal Article	X. Mariette; F. Forger; B. Abraham; A. D. Flynn; A. Molto; R.-M. Flipo; A. van Tubergen; L. Shaughnessy; J. Simpson; M. Teil; E. Helmer; M. Wang; E. F. Chakravarty	2018	Annals of the rheumatic diseases	Lack of placental transfer of certolizumab pegol during pregnancy: results from CRIB, a prospective, postmarketing, pharmacokinetic study	77	2	228-233	http://ovidsp.ovid.com/ovidweb.cgi?T=JS&PAGE=reference&D=med15&NEWS=N&AN=29030361	https://dx.doi.org/10.1136/annrheumdis-2017-212196
Journal Article	A. Gadducci; S. Cosio; A. Fanucchi; V. Nardini; M. Roncella; P. F. Conte; A. R. Genazzani	2003	Anticancer Research	Chemotherapy with Epirubicin and Paclitaxel for Breast Cancer during Pregnancy: Case Report and Review of the Literature	23	6 D	5225-5229	https://www.embase.com/search/results?subaction=viewrecord&id=L38182151&from=export
Journal Article	M. Santini-Oliveira; R. De Cássia Elias; V. G. Veloso; V. B. Cattani; C. Yanavich; L. Velasque; T. S. Torres; L. M. S. Marins; J. H. Pilotto; E. C. João; J. C. S. Gonçalves; B. Grinsztejn	2014	Antimicrobial Agents and Chemotherapy	Randomized clinical trial comparing the pharmacokinetics of standard- and increased-dosage lopinavir-ritonavir coformulation tablets in hiv-positive pregnant women	58	5	2884-2893	https://www.embase.com/search/results?subaction=viewrecord&id=L372835852&from=export_x000D_ http://dx.doi.org/10.1128/AAC.02599-13	10.1128/AAC.02599-13
Journal Article	H. Chen; B. G. Oliver; A. Pant; A. Olivera; P. Poronnik; C. A. Pollock; S. Saad	2021	Antioxidants (Basel, Switzerland)	Particulate Matter, an Intrauterine Toxin Affecting Foetal Development and Beyond	10	5		http://ovidsp.ovid.com/ovidweb.cgi?T=JS&PAGE=reference&D=pmnm&NEWS=N&AN=34066412	https://dx.doi.org/10.3390/antiox10050732
Journal Article	L. Decollogne; C. Epiard; M. Chevallier; A. Ego; L. Alin; T. Debillon	2021	Archives de pediatrie : organe officiel de la Societe francaise de pediatrie	Neurodevelopmental impairment at 2 years of age in children born before 29 weeks' gestation with bronchopulmonary dysplasia	28	1	23-28	http://ovidsp.ovid.com/ovidweb.cgi?T=JS&PAGE=reference&D=prem&NEWS=N&AN=33257210	https://dx.doi.org/10.1016/j.arcped.2020.10.012
Journal Article	P. E. North; M. Waner; C. A. James; A. Mizeracki; I. J. Frieden; M. C. Mihm, Jr.	2001	Archives of dermatology	Congenital nonprogressive hemangioma: a distinct clinicopathologic entity unlike infantile hemangioma	137	12	1607-20	http://ovidsp.ovid.com/ovidweb.cgi?T=JS&PAGE=reference&D=med4&NEWS=N&AN=11735711
Journal Article	A. F. Bree; E. Siegfried; C. Sotelo-Avila; G. Nahass	2001	Archives of dermatology	Infantile hemangiomas: speculation on placental trophoblastic origin	137	5	573-7	http://ovidsp.ovid.com/ovidweb.cgi?T=JS&PAGE=reference&D=med4&NEWS=N&AN=11346335
Journal Article	P. E. North; M. Waner; A. Mizeracki; R. E. Mrak; R. Nicholas; J. Kincannon; J. Y. Suen; M. C. Mihm, Jr.	2001	Archives of dermatology	A unique microvascular phenotype shared by juvenile hemangiomas and human placenta	137	5	559-70	http://ovidsp.ovid.com/ovidweb.cgi?T=JS&PAGE=reference&D=med4&NEWS=N&AN=11346333
Journal Article	M. Vestergaard; O. Basso; T. B. Henriksen; J. Ostergaard; N. J. Secher; J. Olsen	2003	Archives of disease in childhood	Pre-eclampsia and febrile convulsions	88	8	726-7	http://ovidsp.ovid.com/ovidweb.cgi?T=JS&PAGE=reference&D=med5&NEWS=N&AN=12876175
Journal Article	B. Ogland; S. T. Nilsen; M. R. Forman; L. J. Vatten	2011	Archives of disease in childhood	Pubertal development in daughters of women with pre-eclampsia	96	8	740-3	http://ovidsp.ovid.com/ovidweb.cgi?T=JS&PAGE=reference&D=med8&NEWS=N&AN=20930013	https://dx.doi.org/10.1136/adc.2009.178434
Journal Article	F. Beukers; J. Rotteveel; M. M. van Weissenbruch; W. Ganzevoort; J. B. van Goudoever; A. G. van Wassenaer-Leemhuis	2017	Archives of disease in childhood	Growth throughout childhood of children born growth restricted	102	8	735-741	http://ovidsp.ovid.com/ovidweb.cgi?T=JS&PAGE=reference&D=med14&NEWS=N&AN=28360187	https://dx.doi.org/10.1136/archdischild-2016-312003
Journal Article	C. L. Huddy; A. Johnson; P. L. Hope	2001	Archives of disease in childhood. Fetal and neonatal edition	Educational and behavioural problems in babies of 32-35 weeks gestation	85	1	F23-8	http://ovidsp.ovid.com/ovidweb.cgi?T=JS&PAGE=reference&D=med4&NEWS=N&AN=11420317
Journal Article	O. Garcia-Algar; O. Vall; F. Alameda; C. Puig; M. Pellegrini; R. Pacifici; S. Pichini	2005	Archives of disease in childhood. Fetal and neonatal edition	Prenatal exposure to arecoline (areca nut alkaloid) and birth outcomes	90	3	F276-7	http://ovidsp.ovid.com/ovidweb.cgi?T=JS&PAGE=reference&D=med6&NEWS=N&AN=15846024
Journal Article	M. Motta; C. Zambelloni; C. Rodriguez-Perez; A. Angeli; A. Lojacono; A. Tincani; G. Chirico	2011	Archives of disease in childhood. Fetal and neonatal edition	Cerebral ultrasound abnormalities in infants born to mothers with autoimmune disease	96	5	F355-8	http://ovidsp.ovid.com/ovidweb.cgi?T=JS&PAGE=reference&D=med8&NEWS=N&AN=21242237	https://dx.doi.org/10.1136/adc.2010.195099
Journal Article	B. C. Hayes; S. Cooley; J. Donnelly; E. Doherty; A. Grehan; C. Madigan; C. McGarvey; S. Mulvany; S. Ryan; J. Gillian; M. P. Geary; T. G. Matthews; M. D. King	2013	Archives of disease in childhood. Fetal and neonatal edition	The placenta in infants >36 weeks gestation with neonatal encephalopathy: a case control study	98	3	F233-9	http://ovidsp.ovid.com/ovidweb.cgi?T=JS&PAGE=reference&D=med10&NEWS=N&AN=22791468	https://dx.doi.org/10.1136/archdischild-2012-301992
Journal Article	M. J. Barrett; V. Donoghue; E. E. Mooney; M. Slevin; T. Persaud; E. Twomey; S. Ryan; E. Laffan; A. Twomey	2013	Archives of disease in childhood. Fetal and neonatal edition	Isolated acute non-cystic white matter injury in term infants presenting with neonatal encephalopathy	98	2	F158-60	http://ovidsp.ovid.com/ovidweb.cgi?T=JS&PAGE=reference&D=med10&NEWS=N&AN=22813533	https://dx.doi.org/10.1136/archdischild-2011-301505
Journal Article	S. Johnson; T. A. Evans; E. S. Draper; D. J. Field; B. N. Manktelow; N. Marlow; R. Matthews; S. Petrou; S. E. Seaton; L. K. Smith; E. M. Boyle	2015	Archives of disease in childhood. Fetal and neonatal edition	Neurodevelopmental outcomes following late and moderate prematurity: a population-based cohort study	100	4	F301-8	http://ovidsp.ovid.com/ovidweb.cgi?T=JS&PAGE=reference&D=med12&NEWS=N&AN=25834170	https://dx.doi.org/10.1136/archdischild-2014-307684
Journal Article	J. C. Leung; C. L. Cifra; A. G. Agthe; C.-C. J. Sun; R. M. Viscardi	2016	Archives of disease in childhood. Fetal and neonatal edition	Antenatal factors modulate hearing screen failure risk in preterm infants	101	1	F56-61	http://ovidsp.ovid.com/ovidweb.cgi?T=JS&PAGE=reference&D=med13&NEWS=N&AN=26195624	https://dx.doi.org/10.1136/archdischild-2014-307843
Journal Article	T. Nakamura; N. Yonemoto; M. Nakayama; S. Hirano; H. Aotani; S. Kusuda; M. Fujimura; M. Tamura; J. and The Neonatal Research Network	2016	Archives of disease in childhood. Fetal and neonatal edition	Early inhaled steroid use in extremely low birthweight infants: a randomised controlled trial	101	6	F552-F556	http://ovidsp.ovid.com/ovidweb.cgi?T=JS&PAGE=reference&D=pmnm3&NEWS=N&AN=27059072	https://dx.doi.org/10.1136/archdischild-2015-309943
Journal Article	T. A. Wouldes; M. Battin; S. Coat; E. C. Rush; W. M. Hague; J. A. Rowan	2016	Archives of disease in childhood. Fetal and neonatal edition	Neurodevelopmental outcome at 2 years in offspring of women randomised to metformin or insulin treatment for gestational diabetes	101	6	F488-F493	http://ovidsp.ovid.com/ovidweb.cgi?T=JS&PAGE=reference&D=pmnm3&NEWS=N&AN=26912348	https://dx.doi.org/10.1136/archdischild-2015-309602
Journal Article	H. Nakanishi; H. Suenaga; A. Uchiyama; S. Kusuda; J. Neonatal Research Network	2018	Archives of disease in childhood. Fetal and neonatal edition	Persistent pulmonary hypertension of the newborn in extremely preterm infants: a Japanese cohort study	103	6	F554-F561	http://ovidsp.ovid.com/ovidweb.cgi?T=JS&PAGE=reference&D=med15&NEWS=N&AN=29298856	https://dx.doi.org/10.1136/archdischild-2017-313778
Journal Article	C. Maschke; A. R. Franz; B. Ellenrieder; K. Hecher; A. Diemert; P. Bartmann	2010	Archives of Disease in Childhood: Fetal and Neonatal Edition	Growth after intrauterine laser coagulation for twin-twin transfusion syndrome	95	2	F115-F117	https://www.embase.com/search/results?subaction=viewrecord&id=L358511000&from=export_x000D_ http://dx.doi.org/10.1136/adc.2009.166082	10.1136/adc.2009.166082
Journal Article	S. D. Sie; J. M. B. Wennink; J. J. Van Driel; A. G. W. Te Winkel; K. Boer; G. Casteelen; M. M. Van Weissenbruch	2012	Archives of Disease in Childhood: Fetal and Neonatal Edition	Maternal use of SSRIs, SNRIs and NaSSAs: Practical recommendations during pregnancy and lactation	97	6	F472-F476	https://www.embase.com/search/results?subaction=viewrecord&id=L365946890&from=export_x000D_ http://dx.doi.org/10.1136/archdischild-2011-214239_x000D_ http://fn.bmj.com/content/97/6/F472.full.pdf+html	10.1136/archdischild-2011-214239
Journal Article	F. L. Brandsma; M. S. Spruijt; M. Rijken; R. N. G. B. Tan; D. Oepkes; E. Lopriore; J. M. M. Van Klink	2020	Archives of Disease in Childhood: Fetal and Neonatal Edition	Behavioural outcome in twin-twin transfusion syndrome survivors treated with laser surgery	105	3	F304-F309	https://www.embase.com/search/results?subaction=viewrecord&id=L628840070&from=export_x000D_ http://dx.doi.org/10.1136/archdischild-2019-317080	10.1136/archdischild-2019-317080
Journal Article	K. Wahlbeck; T. Forsen; C. Osmond; D. J. Barker; J. G. Eriksson	2001	Archives of general psychiatry	Association of schizophrenia with low maternal body mass index, small size at birth, and thinness during childhood	58	1	48-52	http://ovidsp.ovid.com/ovidweb.cgi?T=JS&PAGE=reference&D=med4&NEWS=N&AN=11146757
Journal Article	A. Favaro; E. Tenconi; P. Santonastaso	2006	Archives of general psychiatry	Perinatal factors and the risk of developing anorexia nervosa and bulimia nervosa	63	1	1982-08-01	http://ovidsp.ovid.com/ovidweb.cgi?T=JS&PAGE=reference&D=med6&NEWS=N&AN=16389201
Journal Article	A. S. Brown; T. Bottiglieri; C. A. Schaefer; C. P. Quesenberry, Jr.; L. Liu; M. Bresnahan; E. S. Susser	2007	Archives of general psychiatry	Elevated prenatal homocysteine levels as a risk factor for schizophrenia	64	1	1931-09-01	http://ovidsp.ovid.com/ovidweb.cgi?T=JS&PAGE=reference&D=med6&NEWS=N&AN=17199052
Journal Article	A. S. Khashan; K. M. Abel; R. McNamee; M. G. Pedersen; R. T. Webb; P. N. Baker; L. C. Kenny; P. B. Mortensen	2008	Archives of general psychiatry	Higher risk of offspring schizophrenia following antenatal maternal exposure to severe adverse life events	65	2	146-52	http://ovidsp.ovid.com/ovidweb.cgi?T=JS&PAGE=reference&D=med7&NEWS=N&AN=18250252	https://dx.doi.org/10.1001/archgenpsychiatry.2007.20
Journal Article	I. S. Yim; L. M. Glynn; C. Dunkel-Schetter; C. J. Hobel; A. Chicz-DeMet; C. A. Sandman	2009	Archives of general psychiatry	Risk of postpartum depressive symptoms with elevated corticotropin-releasing hormone in human pregnancy	66	2	162-9	http://ovidsp.ovid.com/ovidweb.cgi?T=JS&PAGE=reference&D=med7&NEWS=N&AN=19188538	https://dx.doi.org/10.1001/archgenpsychiatry.2008.533
Journal Article	F. Kayabasoglu; K. Guzin; S. Aydogdu; S. Sezginsoy; L. Turkgeldi; G. Gunduz	2008	Archives of gynecology and obstetrics	Emergency peripartum hysterectomy in a tertiary Istanbul hospital	278	3	251-6	http://ovidsp.ovid.com/ovidweb.cgi?T=JS&PAGE=reference&D=med7&NEWS=N&AN=18193245	https://dx.doi.org/10.1007/s00404-007-0551-x
Journal Article	K. Dolapcioglu; A. Gungoren; S. Hakverdi; A. U. Hakverdi; E. Egilmez	2009	Archives of gynecology and obstetrics	Twin pregnancy with a complete hydatidiform mole and co-existent live fetus: two case reports and review of the literature	279	3	431-6	http://ovidsp.ovid.com/ovidweb.cgi?T=JS&PAGE=reference&D=med7&NEWS=N&AN=18679699	https://dx.doi.org/10.1007/s00404-008-0737-x
Journal Article	K. K. Roy; S. Singla; J. Baruah; J. B. Sharma; S. Kumar; N. Singh	2010	Archives of Gynecology and Obstetrics	Reproductive outcome following hysteroscopic myomectomy in patients with infertility and recurrent abortions	282	5	553-560	https://www.embase.com/search/results?subaction=viewrecord&id=L50933245&from=export_x000D_ http://dx.doi.org/10.1007/s00404-010-1531-0	10.1007/s00404-010-1531-0
Journal Article	H. M. Salihu; C. M. Bowen; R. E. Wilson; P. J. Marty	2011	Archives of Gynecology and Obstetrics	The impact of previous cesarean section on the success of future fetal programming pattern	284	2	319-326	https://www.embase.com/search/results?subaction=viewrecord&id=L51059117&from=export_x000D_ http://dx.doi.org/10.1007/s00404-010-1665-0	10.1007/s00404-010-1665-0
Journal Article	R. Kharaghani; M. Geranmaye; L. Janani; S. Hantooshzade; M. Arbabi; R. Rahmani Bilandi; F. Bagheri	2012	Archives of gynecology and obstetrics	Preeclampsia and depression: a case-control study in Tehran	286	1	249-53	http://ovidsp.ovid.com/ovidweb.cgi?T=JS&PAGE=reference&D=med9&NEWS=N&AN=22382370	https://dx.doi.org/10.1007/s00404-012-2260-3
Journal Article	Y. He; Y.-M. Wu; T. Wang; F. Song; Y. Wang; L. Zhu	2013	Archives of gynecology and obstetrics	Perinatal outcomes of pregnant women with cervical intraepithelial neoplasia	288	6	1237-42	http://ovidsp.ovid.com/ovidweb.cgi?T=JS&PAGE=reference&D=med10&NEWS=N&AN=23695508	https://dx.doi.org/10.1007/s00404-013-2889-6
Journal Article	C. A. I. Stramrood; B. Doornbos; I. Wessel; M. van Geenen; J. G. Aarnoudse; P. P. van den Berg; W. C. M. Weijmar Schultz; M. G. van Pampus	2013	Archives of gynecology and obstetrics	Fathers with PTSD and depression in pregnancies complicated by preterm preeclampsia or PPROM	287	4	653-61	http://ovidsp.ovid.com/ovidweb.cgi?T=JS&PAGE=reference&D=med10&NEWS=N&AN=23179796	https://dx.doi.org/10.1007/s00404-012-2611-0
Journal Article	T. S. Bernardi; M. P. Radosa; A. Weisheit; H. Diebolder; U. Schneider; E. Schleussner; I. B. Runnebaum	2014	Archives of gynecology and obstetrics	Laparoscopic myomectomy: a 6-year follow-up single-center cohort analysis of fertility and obstetric outcome measures	290	1	87-91	http://ovidsp.ovid.com/ovidweb.cgi?T=JS&PAGE=reference&D=med11&NEWS=N&AN=24504422	https://dx.doi.org/10.1007/s00404-014-3155-2
Journal Article	K. Miyazaki; M. Furuhashi; K. Ishikawa; K. Tamakoshi; K. Hayashi; A. Kai; H. Ishikawa; N. Murabayashi; T. Ikeda; Y. Kono; S. Kusuda; M. Fujimura	2015	Archives of gynecology and obstetrics	Long-term outcomes of antenatal corticosteroids treatment in very preterm infants after chorioamnionitis	292	6	1239-46	http://ovidsp.ovid.com/ovidweb.cgi?T=JS&PAGE=reference&D=med12&NEWS=N&AN=25990481	https://dx.doi.org/10.1007/s00404-015-3762-6
Journal Article	Y. Nomura; R. M. John; A. B. Janssen; C. Davey; J. Finik; J. Buthmann; V. Glover; L. Lambertini	2017	Archives of Gynecology and Obstetrics	Neurodevelopmental consequences in offspring of mothers with preeclampsia during pregnancy: underlying biological mechanism via imprinting genes			2021-01-11	https://www.embase.com/search/results?subaction=viewrecord&id=L615239458&from=export_x000D_ http://dx.doi.org/10.1007/s00404-017-4347-3	10.1007/s00404-017-4347-3
Journal Article	N. Fazel; M. Kundi; E. Jensen-Jarolim; I. Pali-Scholl; A. Kazemzadeh; M. F. Abdizadeh; H. Esmaily; R. Akbarzadeh; R. Ahmadi	2018	Archives of gynecology and obstetrics	Prospective cohort study of pregnancy complications and birth outcomes in women with asthma	298	2	279-287	http://ovidsp.ovid.com/ovidweb.cgi?T=JS&PAGE=reference&D=med15&NEWS=N&AN=29797075	https://dx.doi.org/10.1007/s00404-018-4800-y
Journal Article	C. Ghosh; M. Wojtowycz	2021	Archives of gynecology and obstetrics	Effect of gestational disorders on preterm birth, low birthweight, and NICU admission	303	2	419-426	http://ovidsp.ovid.com/ovidweb.cgi?T=JS&PAGE=reference&D=medl&NEWS=N&AN=32897400	https://dx.doi.org/10.1007/s00404-020-05760-7
Journal Article	D. Elhakham; T. Wainstock; E. Sheiner; R. Sergienko; G. Pariente	2021	Archives of Gynecology and Obstetrics	Inter-pregnancy interval and long-term neurological morbidity of the offspring	303	3	703-708	https://www.embase.com/search/results?subaction=viewrecord&id=L2006161937&from=export_x000D_ http://dx.doi.org/10.1007/s00404-020-05788-9	10.1007/s00404-020-05788-9
Journal Article	W. S. Chan; J. G. Ray; S. Murray; G. E. Coady; G. Coates; J. S. Ginsberg	2002	Archives of Internal Medicine	Suspected pulmonary embolism in pregnancy: Clinical presentation, results of lung scanning, and subsequent maternal and pediatric outcomes	162	10	1170-1175	https://www.embase.com/search/results?subaction=viewrecord&id=L34522406&from=export_x000D_ http://dx.doi.org/10.1001/archinte.162.10.1170	10.1001/archinte.162.10.1170
Journal Article	S. T. Alniemi; G. J. Griepentrog; N. Diehl; B. G. Mohney	2012	Archives of Ophthalmology	Incidence and clinical characteristics of periocular infantile hemangiomas	130	7	889-894	https://www.embase.com/search/results?subaction=viewrecord&id=L365238469&from=export_x000D_ http://dx.doi.org/10.1001/archophthalmol.2012.213_x000D_ http://archopht.jamanetwork.com/data/Journals/OPHTH/24397/eeb120004_889_893.pdf	10.1001/archophthalmol.2012.213
Journal Article	A. M. Costei; E. Kozer; T. Ho; S. Ito; G. Koren	2002	Archives of pediatrics & adolescent medicine	Perinatal outcome following third trimester exposure to paroxetine	156	11	1129-32	http://ovidsp.ovid.com/ovidweb.cgi?T=JS&PAGE=reference&D=med4&NEWS=N&AN=12413342
Journal Article	S. Polam; A. Koons; M. Anwar; S. Shen-Schwarz; T. Hegyi	2005	Archives of pediatrics & adolescent medicine	Effect of chorioamnionitis on neurodevelopmental outcome in preterm infants	159	11	1032-5	http://ovidsp.ovid.com/ovidweb.cgi?T=JS&PAGE=reference&D=med6&NEWS=N&AN=16275792
Journal Article	E. J. Chow; A. Kamineni; J. R. Daling; A. Fraser; C. L. Wiggins; G. P. Mineau; M. R. Hamre; R. K. Severson; C. Drews-Botsch; B. A. Mueller	2009	Archives of pediatrics & adolescent medicine	Reproductive outcomes in male childhood cancer survivors: a linked cancer-birth registry analysis	163	10	887-94	http://ovidsp.ovid.com/ovidweb.cgi?T=JS&PAGE=reference&D=med7&NEWS=N&AN=19805706	https://dx.doi.org/10.1001/archpediatrics.2009.111
Journal Article	B. A. Mueller; E. J. Chow; A. Kamineni; J. R. Daling; A. Fraser; C. L. Wiggins; G. P. Mineau; M. R. Hamre; R. K. Severson; C. Drews-Botsch	2009	Archives of pediatrics & adolescent medicine	Pregnancy outcomes in female childhood and adolescent cancer survivors: a linked cancer-birth registry analysis	163	10	879-86	http://ovidsp.ovid.com/ovidweb.cgi?T=JS&PAGE=reference&D=med7&NEWS=N&AN=19805705	https://dx.doi.org/10.1001/archpediatrics.2009.112
Journal Article	D. Getahun; D. Strickland; R. S. Zeiger; M. J. Fassett; W. Chen; G. G. Rhoads; S. J. Jacobsen	2010	Archives of pediatrics & adolescent medicine	Effect of chorioamnionitis on early childhood asthma	164	2	187-92	http://ovidsp.ovid.com/ovidweb.cgi?T=JS&PAGE=reference&D=med8&NEWS=N&AN=20124149	https://dx.doi.org/10.1001/archpediatrics.2009.238
Journal Article	P. Postolache; F. Mihǎltan; R. Ulmeanu; E. L. Dumbrava; R. M. Nemes	2014	Archives of the Balkan Medical Union	An overview of asthma in pregnancy	49	2	233-235	https://www.embase.com/search/results?subaction=viewrecord&id=L2003403239&from=export
Journal Article	P. M. Boyce; L. P. Hackett; K. F. Ilett	2011	Archives of women's mental health	Duloxetine transfer across the placenta during pregnancy and into milk during lactation	14	2	169-72	http://ovidsp.ovid.com/ovidweb.cgi?T=JS&PAGE=reference&D=med8&NEWS=N&AN=21359876	https://dx.doi.org/10.1007/s00737-011-0215-5
Journal Article	N. Fairbrother; A. H. Young; A. Zhang; P. Janssen; M. M. Antony	2017	Archives of Women's Mental Health	The prevalence and incidence of perinatal anxiety disorders among women experiencing a medically complicated pregnancy	20	2	311-319	https://www.embase.com/search/results?subaction=viewrecord&id=L613923493&from=export_x000D_ http://dx.doi.org/10.1007/s00737-016-0704-7	10.1007/s00737-016-0704-7
Journal Article	C. A. Moyer; S. D. Compton; E. Kaselitz; M. Muzik	2020	Archives of Women's Mental Health	Pregnancy-related anxiety during COVID-19: a nationwide survey of 2740 pregnant women	23	6	757-765	https://www.embase.com/search/results?subaction=viewrecord&id=L2006808852&from=export_x000D_ http://dx.doi.org/10.1007/s00737-020-01073-5	10.1007/s00737-020-01073-5
Journal Article	J. B. Cruz; L. P. S. Fernandes; S. A. Clara; S. J. Conde; D. Perone; P. Kopp; C. R. Nogueira	2007	Arquivos brasileiros de endocrinologia e metabologia	Molecular analysis of the Von Hippel-Lindau (VHL) gene in a family with non-syndromic pheochromocytoma: the importance of genetic testing	51	9	1463-7	http://ovidsp.ovid.com/ovidweb.cgi?T=JS&PAGE=reference&D=med6&NEWS=N&AN=18209888
Journal Article	C. D. G. Brandão; A. E. Miranda; N. D. Corrêa; L. S. Netto; R. Corbo; M. Vaisman	2007	Arquivos Brasileiros de Endocrinologia e Metabologia	Radioiodine therapy and subsequent pregnancy	51	4	534-540	https://www.embase.com/search/results?subaction=viewrecord&id=L47253408&from=export_x000D_ http://dx.doi.org/10.1590/S0004-27302007000400006	10.1590/S0004-27302007000400006
Journal Article	A. V. Arias; D. Campos; T. M. Campos-Zanelli; D. S. de Souza; C. F. A. Peralta; M. M. Guerreiro	2015	Arquivos de Neuro-Psiquiatria	Twin-twin transfusion syndrome: Neurodevelopmental screening test	73	3	194-199	https://www.embase.com/search/results?subaction=viewrecord&id=L603284433&from=export_x000D_ http://dx.doi.org/10.1590/0004-282X20140237	10.1590/0004-282X20140237
Journal Article	D. Campos; A. V. Arias; T. M. Campos-Zanelli; D. S. Souza; O. G. dos Santos Neto; C. F. A. Peralta; M. M. Guerreiro	2016	Arquivos de Neuro-Psiquiatria	Twin-twin transfusion syndrome: Neurodevelopment of infants treated with laser surgery	74	4	307-313	https://www.embase.com/search/results?subaction=viewrecord&id=L610078323&from=export_x000D_ http://dx.doi.org/10.1590/0004-282X20160032	10.1590/0004-282X20160032
Journal Article	M. E. B. Clowse; A. E. Scheuerle; C. Chambers; A. Afzali; A. B. Kimball; J. J. Cush; M. Cooney; L. Shaughnessy; M. Vanderkelen; F. Forger	2018	Arthritis & rheumatology (Hoboken, N.J.)	Pregnancy Outcomes After Exposure to Certolizumab Pegol: Updated Results From a Pharmacovigilance Safety Database	70	9	1399-1407	http://ovidsp.ovid.com/ovidweb.cgi?T=JS&PAGE=reference&D=med15&NEWS=N&AN=29623679	https://dx.doi.org/10.1002/art.40508
Journal Article	N. Guballa; L. Sammaritano; S. Schwartzman; J. Buyon; M. D. Lockshin	2000	Arthritis and Rheumatism	Ovulation induction and in vitro fertilizationin systemic lupus erythematosus and antiphospholipid syndrome	43	3	550-556	https://www.embase.com/search/results?subaction=viewrecord&id=L30394945&from=export_x000D_ http://dx.doi.org/10.1002/1529-0131(200003)43:3<550::AID-ANR10>3.0.CO;2-Y	10.1002/1529-0131(200003)43:3<550::AID-ANR10>3.0.CO;2-Y
Journal Article	N. Costedoat-Chalumeau; Z. Amoura; P. Duhaut; D. L. T. Huong; D. Sebbough; B. Wechsler; D. Vauthier; I. Denjoy; J.-M. Lupoglazoff; J.-C. Piette	2003	Arthritis and rheumatism	Safety of hydroxychloroquine in pregnant patients with connective tissue diseases: a study of one hundred thirty-three cases compared with a control group	48	11	3207-11-01	http://ovidsp.ovid.com/ovidweb.cgi?T=JS&PAGE=reference&D=med5&NEWS=N&AN=14613284
Journal Article	S. R. Pinto; E. Helal-Neto; F. Paumgartten; I. Felzenswalb; C. F. Araujo-Lima; R. Martinez-Manez; R. Santos-Oliveira	2018	Artificial cells, nanomedicine, and biotechnology	Cytotoxicity, genotoxicity, transplacental transfer and tissue disposition in pregnant rats mediated by nanoparticles: the case of magnetic core mesoporous silica nanoparticles	46	sup2	527-538	http://ovidsp.ovid.com/ovidweb.cgi?T=JS&PAGE=reference&D=med15&NEWS=N&AN=29688037	https://dx.doi.org/10.1080/21691401.2018.1460603
Journal Article	Y. Liu; Q. Chen; X. Wei; L. Chen; X. Zhang; K. Chen; J. Chen; T. Li	2015	Asia Pacific journal of clinical nutrition	Relationship between perinatal antioxidant vitamin and heavy metal levels and the growth and cognitive development of children at 5 years of age	24	4	650-8	http://ovidsp.ovid.com/ovidweb.cgi?T=JS&PAGE=reference&D=med12&NEWS=N&AN=26693750	https://dx.doi.org/10.6133/apjcn.2015.24.4.25
Journal Article	B. B. Mahajan; R. Tilak Raj; R. Kumar	2014	Asian Journal of Pharmaceutical and Clinical Research	A comparative evaluation of therapeutic efficacy and safety of the cryotherapy (liquid nitrogen) with topical 20% podophyllin v/s intralesional bleomycin with topical 5% placentrex gel in the treatment of condyloma acuminata	7	1	36-42	https://www.embase.com/search/results?subaction=viewrecord&id=L372057844&from=export_x000D_ http://innovareacademics.in/journals/index.php/ajpcr/article/download/620/468
Journal Article	M. A. Mamyrbayeva; G. D. Zhumagaliyeva; N. A. Altynnik; A. A. Dmitrashchenko	2017	Asian Journal of Pharmaceutics	The risk of intrauterine infections in newborns in Aktobe Region of Kazakhstan	11	1	S136-S145	https://www.embase.com/search/results?subaction=viewrecord&id=L616113152&from=export
Journal Article	M. Nabavi; R. Ghorbani; A. M. Asadi; M. Faranoush	2013	Asian Pacific journal of allergy and immunology	Factors associated with cord blood IgE levels	31	2	157-62	http://ovidsp.ovid.com/ovidweb.cgi?T=JS&PAGE=reference&D=med10&NEWS=N&AN=23859416	https://dx.doi.org/10.12932/AP0234.31.2.2013
Journal Article	H.-B. Kim; M.-J. Kang; S.-Y. Lee; Y.-J. Shin; S.-J. Hong	2020	Asian Pacific journal of allergy and immunology	Prenatal maternal anxiety promotes atopic dermatitis in offspring via placental DNA methylation changes				http://ovidsp.ovid.com/ovidweb.cgi?T=JS&PAGE=reference&D=medp&NEWS=N&AN=32416664	https://dx.doi.org/10.12932/AP-221119-0699
Journal Article	N. Taheri; A. Fazel; H. Mahmoodzadeh; R. Omranpour; G. Roshandel; S. Gharahjeh; S. M. Sedaghat; M. Poorabbasi; A. Moghaddami; S. Semnani	2014	Asian Pacific journal of cancer prevention : APJCP	Epidemiology of female reproductive cancers in Iran: results of the Gholestan Population-based Cancer Registry	15	20	8779-82	http://ovidsp.ovid.com/ovidweb.cgi?T=JS&PAGE=reference&D=med11&NEWS=N&AN=25374206
Journal Article	Y. Ogawa; N. Takeshima; T. A. Furukawa	2018	Asia-Pacific Psychiatry	Maternal exposure to benzodiazepine and risk of preterm birth and low birth weight: A case-control study using a claims database in Japan	10	3		https://www.embase.com/search/results?subaction=viewrecord&id=L620118036&from=export_x000D_ http://dx.doi.org/10.1111/appy.12309	10.1111/appy.12309
Journal Article	K. King; J. Foo; K. Hazelton; A. Henry	2018	Australasian Journal of Ultrasound in Medicine	Selective versus universal third trimester ultrasound: Time for a rethink? An audit of current practices at a metropolitan Sydney hospital	21	2	96-103	https://www.embase.com/search/results?subaction=viewrecord&id=L621359869&from=export_x000D_ http://dx.doi.org/10.1002/ajum.12082	10.1002/ajum.12082
Journal Article	N. Badawi; J. J. Kurinczuk; J. M. Keogh; H. M. Chambers; F. J. Stanley	2000	Australian and New Zealand Journal of Obstetrics and Gynaecology	Why is the placenta being ignored?	40	3	343-346	https://www.embase.com/search/results?subaction=viewrecord&id=L30756733&from=export
Journal Article	F. M. Breathnach; J. Donnelly; S. M. Cooley; M. Geary; F. D. Malone	2013	Australian and New Zealand Journal of Obstetrics and Gynaecology	Subclinical hypothyroidism as a risk factor for placental abruption: Evidence from a low-risk primigravid population	53	6	553-560	https://www.embase.com/search/results?subaction=viewrecord&id=L52817729&from=export_x000D_ http://dx.doi.org/10.1111/ajo.12131	10.1111/ajo.12131
Journal Article	J. Frayne; L. Lewis; S. Allen; Y. Hauck; T. Nguyen	2014	Australian and New Zealand Journal of Obstetrics and Gynaecology	Severe mental illness and induction of labour: Outcomes for women at a specialist antenatal clinic in Western Australia	54	2	132-137	https://www.embase.com/search/results?subaction=viewrecord&id=L52860205&from=export_x000D_ http://dx.doi.org/10.1111/ajo.12143	10.1111/ajo.12143
Journal Article	J. Frayne; T. Nguyen; K. Bennett; S. Allen; Y. Hauck; H. Liira	2017	Australian and New Zealand Journal of Obstetrics and Gynaecology	The effects of gestational use of antidepressants and antipsychotics on neonatal outcomes for women with severe mental illness	57	5	526-532	https://www.embase.com/search/results?subaction=viewrecord&id=L615380019&from=export_x000D_ http://dx.doi.org/10.1111/ajo.12621	10.1111/ajo.12621
Journal Article	B. Lawton; S. Filoche; E. J. MacDonald; J. Stanley; M. Meeks; P. Stone; F. Storey; S. E. Geller	2020	Australian and New Zealand Journal of Obstetrics and Gynaecology	Examining adverse fetal/neonatal outcomes associated with severe maternal morbidity	60	6	865-870	https://www.embase.com/search/results?subaction=viewrecord&id=L2004706385&from=export_x000D_ http://dx.doi.org/10.1111/ajo.13163	10.1111/ajo.13163
Journal Article	A. L. Roberts; K. Lyall; J. W. Rich-Edwards; A. Ascherio; M. G. Weisskopf	2016	Autism : the international journal of research and practice	Maternal exposure to intimate partner abuse before birth is associated with autism spectrum disorder in offspring	20	1	26-36	http://ovidsp.ovid.com/ovidweb.cgi?T=JS&PAGE=reference&D=med13&NEWS=N&AN=25662292	https://dx.doi.org/10.1177/1362361314566049
Journal Article	K. Lyall; D. L. Pauls; D. Spiegelman; A. Ascherio; S. L. Santangelo	2012	Autism Research	Pregnancy complications and obstetric suboptimality in association with autism spectrum disorders in children of the nurses' health study II	5	1	21-30	https://www.embase.com/search/results?subaction=viewrecord&id=L364352059&from=export_x000D_ http://dx.doi.org/10.1002/aur.228	10.1002/aur.228
Journal Article	C. Cordero; G. C. Windham; L. A. Schieve; M. D. Fallin; L. A. Croen; A. M. Siega-Riz; S. M. Engel; A. H. Herring; A. M. Stuebe; C. J. Vladutiu; J. L. Daniels	2019	Autism Research	Maternal diabetes and hypertensive disorders in association with autism spectrum disorder	12	6	967-975	https://www.embase.com/search/results?subaction=viewrecord&id=L627183208&from=export_x000D_ http://dx.doi.org/10.1002/aur.2105	10.1002/aur.2105
Journal Article	V. T. Ramaekers; J. M. Sequeira; B. Thony; E. V. Quadros	2020	Autism research and treatment	Oxidative Stress, Folate Receptor Autoimmunity, and CSF Findings in Severe Infantile Autism	2020		9095284	http://ovidsp.ovid.com/ovidweb.cgi?T=JS&PAGE=reference&D=pmnm&NEWS=N&AN=33294225	https://dx.doi.org/10.1155/2020/9095284
Journal Article	S. Muralimanoharan; X. Gao; S. Weintraub; L. Myatt; A. Maloyan	2016	Autophagy	Sexual dimorphism in activation of placental autophagy in obese women with evidence for fetal programming from a placenta-specific mouse model	12	5	752-69	http://ovidsp.ovid.com/ovidweb.cgi?T=JS&PAGE=reference&D=med13&NEWS=N&AN=26986453	https://dx.doi.org/10.1080/15548627.2016.1156822
Journal Article	A. Sunder; V. Nagaraj; A. Darwish; N. Dayoub	2019	Bahrain Medical Bulletin	A large placental chorioangioma with good perinatal outcome	41	2	115-118	https://www.embase.com/search/results?subaction=viewrecord&id=L2002061985&from=export
Journal Article	N. Akhtar; S. Karim	2015	Bangladesh Journal of Obstetrics and Gynecology	Molar pregnancy along with normal fetus -A case report	30	2	113-115	https://www.embase.com/search/results?subaction=viewrecord&id=L613967934&from=export_x000D_ http://dx.doi.org/10.3329/bjog.v30i2.30907	10.3329/bjog.v30i2.30907
Journal Article	I. Ara; R. Sultana; S. M. Solaiman; M. N. S. Hossain	2018	Bangladesh Medical Research Council Bulletin	Outcome of surgical induction of labourin a Combined Military Hospital	44	1	52-59	https://www.embase.com/search/results?subaction=viewrecord&id=L622514702&from=export_x000D_ http://dx.doi.org/10.3329/bmrcb.v44i1.36805	10.3329/bmrcb.v44i1.36805
Journal Article	C. M. T. Sherwin; A. Balch; S. C. Campbell; J. Fredrickson; E. A. S. Clark; M. Varner; C. Stockmann; E. K. Korgenski; J. L. Bonkowsky; M. G. Spigarelli	2014	Basic & clinical pharmacology & toxicology	Maternal magnesium sulphate exposure predicts neonatal magnesium blood concentrations	114	4	318-22	http://ovidsp.ovid.com/ovidweb.cgi?T=JS&PAGE=reference&D=med11&NEWS=N&AN=24164968	https://dx.doi.org/10.1111/bcpt.12166
Journal Article	Y. Men; Y. Zhao; P. Zhang; H. Zhang; Y. Gao; J. Liu; Y. Feng; L. Li; W. Shen; Z. Sun; L. Min	2019	Basic & clinical pharmacology & toxicology	Gestational exposure to low-dose zearalenone disrupting offspring spermatogenesis might be through epigenetic modifications	125	4	382-393	http://ovidsp.ovid.com/ovidweb.cgi?T=JS&PAGE=reference&D=med16&NEWS=N&AN=31058416	https://dx.doi.org/10.1111/bcpt.13243
Journal Article	M. Vahter	2008	Basic and Clinical Pharmacology and Toxicology	Health effects of early life exposure to arsenic	102	2	204-211	https://www.embase.com/search/results?subaction=viewrecord&id=L351143425&from=export_x000D_ http://dx.doi.org/10.1111/j.1742-7843.2007.00168.x	10.1111/j.1742-7843.2007.00168.x
Journal Article	I. Hertz-Picciotto; H. Y. Park; M. Dostal; A. Kocan; T. Trnovec; R. Sram	2008	Basic and Clinical Pharmacology and Toxicology	Prenatal exposures to persistent and non-persistent organic compounds and effects on immune system development	102	2	146-154	https://www.embase.com/search/results?subaction=viewrecord&id=L351143438&from=export_x000D_ http://dx.doi.org/10.1111/j.1742-7843.2007.00190.x	10.1111/j.1742-7843.2007.00190.x
Journal Article	D. Dideriksen; A. Pottegård; J. Hallas; L. Aagaard; P. Damkier	2013	Basic and Clinical Pharmacology and Toxicology	First Trimester In Utero Exposure to Methylphenidate	112	2	73-76	https://www.embase.com/search/results?subaction=viewrecord&id=L368087710&from=export_x000D_ http://dx.doi.org/10.1111/bcpt.12034	10.1111/bcpt.12034
Journal Article	K. K. Wiggs; M. E. Rickert; S. Hernandez-Diaz; B. T. Bateman; C. Almqvist; H. Larsson; P. Lichtenstein; A. S. Oberg; B. M. D’Onofrio	2017	Behavior Genetics	A Family-Based Study of the Association Between Labor Induction and Offspring Attention-Deficit Hyperactivity Disorder and Low Academic Achievement	47	4	383-393	https://www.embase.com/search/results?subaction=viewrecord&id=L616479147&from=export_x000D_ http://dx.doi.org/10.1007/s10519-017-9852-4	10.1007/s10519-017-9852-4
Journal Article	M. M. Gottlieb	2016	Behavioural brain research	Pitocin and autism: An analysis of oxytocin receptor desensitization in the fetus	298	Pt B	246-7	http://ovidsp.ovid.com/ovidweb.cgi?T=JS&PAGE=reference&D=med13&NEWS=N&AN=26545832	https://dx.doi.org/10.1016/j.bbr.2015.10.053
Journal Article	J. Zaccarelli-Magalhaes; M. Amato Santoro; G. R. de Abreu; E. Lopes Ricci; A. Rinaldi Fukushima; T. B. Kirsten; P. A. Faria Waziry; H. de Souza Spinosa	2020	Behavioural brain research	Exposure of dams to fluoxetine during lactation disturbs maternal behavior but had no effect on the offspring behavior	377		112246	http://ovidsp.ovid.com/ovidweb.cgi?T=JS&PAGE=reference&D=medl&NEWS=N&AN=31539576	https://dx.doi.org/10.1016/j.bbr.2019.112246
Journal Article	R. A. Simmons	2012	Best practice & research. Clinical endocrinology & metabolism	Developmental origins of diabetes: The role of oxidative stress	26	5	701-8	http://ovidsp.ovid.com/ovidweb.cgi?T=JS&PAGE=reference&D=med9&NEWS=N&AN=22980051	https://dx.doi.org/10.1016/j.beem.2012.03.012
Journal Article	P. Rubinstein; C. E. Stevens	2000	Best Practice and Research in Clinical Haematology	Placental blood for bone marrow replacement: The New York Blood Center's program and clinical results	13	4	565-584	https://www.embase.com/search/results?subaction=viewrecord&id=L32043586&from=export_x000D_ http://dx.doi.org/10.1053/beha.2000.0106	10.1053/beha.2000.0106
Journal Article	H. Barrett; A. McElduff	2010	Best Practice and Research: Clinical Endocrinology and Metabolism	Vitamin D and pregnancy: An old problem revisited	24	4	527-529	https://www.embase.com/search/results?subaction=viewrecord&id=L364769355&from=export_x000D_ http://dx.doi.org/10.1016/j.beem.2010.05.010	10.1016/j.beem.2010.05.010
Journal Article	O. Lekarev; M. I. New	2011	Best Practice and Research: Clinical Endocrinology and Metabolism	Adrenal disease in pregnancy	25	6	959-973	https://www.embase.com/search/results?subaction=viewrecord&id=L362975684&from=export_x000D_ http://dx.doi.org/10.1016/j.beem.2011.08.004	10.1016/j.beem.2011.08.004
Journal Article	A. Gruslin; B. Lemyre	2011	Best Practice and Research: Clinical Obstetrics and Gynaecology	Pre-eclampsia: Fetal assessment and neonatal outcomes	25	4	491-507	https://www.embase.com/search/results?subaction=viewrecord&id=L51350848&from=export_x000D_ http://dx.doi.org/10.1016/j.bpobgyn.2011.02.004	10.1016/j.bpobgyn.2011.02.004
Journal Article	C. Bergh; U. B. Wennerholm	2012	Best Practice and Research: Clinical Obstetrics and Gynaecology	Obstetric outcome and long-term follow up of children conceived through assisted reproduction	26	6	841-852	https://www.embase.com/search/results?subaction=viewrecord&id=L52046367&from=export_x000D_ http://dx.doi.org/10.1016/j.bpobgyn.2012.05.001	10.1016/j.bpobgyn.2012.05.001
Journal Article	N. Arulkumaran; L. Lightstone	2013	Best Practice and Research: Clinical Obstetrics and Gynaecology	Severe pre-eclampsia and hypertensive crises	27	6	877-884	https://www.embase.com/search/results?subaction=viewrecord&id=L370204324&from=export_x000D_ http://dx.doi.org/10.1016/j.bpobgyn.2013.07.0038	10.1016/j.bpobgyn.2013.07.0038
Journal Article	R. D'Souza	2013	Best Practice and Research: Clinical Obstetrics and Gynaecology	Caesarean section on maternal request for non-medical reasons: Putting the UK National Institute of Health and Clinical Excellence guidelines in perspective	27	2	165-177	https://www.embase.com/search/results?subaction=viewrecord&id=L52278678&from=export_x000D_ http://dx.doi.org/10.1016/j.bpobgyn.2012.09.006	10.1016/j.bpobgyn.2012.09.006
Journal Article	S. Needleman; M. Powell	2016	Best Practice and Research: Clinical Obstetrics and Gynaecology	Radiation hazards in pregnancy and methods of prevention	33		108-116	https://www.embase.com/search/results?subaction=viewrecord&id=L607046762&from=export_x000D_ http://dx.doi.org/10.1016/j.bpobgyn.2015.10.003	10.1016/j.bpobgyn.2015.10.003
Journal Article	R. S. Bhat; A. E. Gezeery; A. B. Bachan; M. A. Alonazi; L. S. Alsuhaibani; A. El-Ansary	2019	Biocell	Prenatal exposure to the fluoride containing psychiatric drug fluoxetine and anti-oxidative alterations in the neonatal rat brain	43	2	65-71	https://www.embase.com/search/results?subaction=viewrecord&id=L2002981823&from=export_x000D_ http://dx.doi.org/10.32604/biocell.2019.07012	10.32604/biocell.2019.07012
Journal Article	G. Kaushik; D. P. Huber; K. Aho; B. Finney; S. Bearden; K. S. Zarbalis; M. A. Thomas	2016	Biochemical and Biophysical Research Communications	Maternal exposure to carbamazepine at environmental concentrations can cross intestinal and placental barriers	474	2	291-295	https://www.embase.com/search/results?subaction=viewrecord&id=L610174889&from=export_x000D_ http://dx.doi.org/10.1016/j.bbrc.2016.04.088	10.1016/j.bbrc.2016.04.088
Journal Article	A. Upadhyay; B. Anjum; N. M. Godbole; S. Rajak; P. Shukla; S. Tiwari; R. A. Sinha; M. M. Godbole	2019	Biochemical and biophysical research communications	Time-restricted feeding reduces high-fat diet associated placental inflammation and limits adverse effects on fetal organ development	514	2	415-421	http://ovidsp.ovid.com/ovidweb.cgi?T=JS&PAGE=reference&D=med16&NEWS=N&AN=31053302	https://dx.doi.org/10.1016/j.bbrc.2019.04.154
Journal Article	E. Keimpema; D. Calvigioni; T. Harkany	2013	Biochemical Society Transactions	Endocannabinoid signals in the developmental programming of delayed-onset neuropsychiatric and metabolic illnesses	41	6	1569-1576	https://www.embase.com/search/results?subaction=viewrecord&id=L370302147&from=export_x000D_ http://dx.doi.org/10.1042/BST20130117_x000D_ http://www.biochemsoctrans.org/bst/041/1569/0411569.pdf	10.1042/BST20130117
Journal Article	R. M. Sharpe	2020	Biochemical Society transactions	Androgens and the masculinization programming window: human-rodent differences	48	4	1725-1735	https://www.embase.com/search/results?subaction=viewrecord&id=L632584784&from=export_x000D_ http://dx.doi.org/10.1042/BST20200200	10.1042/BST20200200
Journal Article	R. M. John	2019	BioEssays	Prenatal Adversity Modulates the Quality of Maternal Care Via the Exposed Offspring	41	6		https://www.embase.com/search/results?subaction=viewrecord&id=L627954235&from=export_x000D_ http://dx.doi.org/10.1002/bies.201900025	10.1002/bies.201900025
Journal Article	G. M. Anderson; A. Jacobs-Stannard; K. Chawarska; F. R. Volkmar; H. J. Kliman	2007	Biological psychiatry	Placental trophoblast inclusions in autism spectrum disorder	61	4	487-91	http://ovidsp.ovid.com/ovidweb.cgi?T=JS&PAGE=reference&D=med6&NEWS=N&AN=16806106
Journal Article	C. K. Walker; K. W. Anderson; K. M. Milano; S. Ye; D. J. Tancredi; I. N. Pessah; I. Hertz-Picciotto; H. J. Kliman	2013	Biological psychiatry	Trophoblast inclusions are significantly increased in the placentas of children in families at risk for autism	74	3	204-11	http://ovidsp.ovid.com/ovidweb.cgi?T=JS&PAGE=reference&D=med10&NEWS=N&AN=23623455	https://dx.doi.org/10.1016/j.biopsych.2013.03.006
Journal Article	P. Girchenko; M. Lahti-Pulkkinen; K. Heinonen; R. M. Reynolds; H. Laivuori; J. Lipsanen; P. M. Villa; E. Hamalainen; E. Kajantie; J. Lahti; K. Raikkonen	2020	Biological psychiatry	Persistently High Levels of Maternal Antenatal Inflammation Are Associated With and Mediate the Effect of Prenatal Environmental Adversities on Neurodevelopmental Delay in the Offspring	87	10	898-907	http://ovidsp.ovid.com/ovidweb.cgi?T=JS&PAGE=reference&D=medl&NEWS=N&AN=31987493	https://dx.doi.org/10.1016/j.biopsych.2019.12.004
Journal Article	N. Rotem-Kohavi; L. J. Williams; N. Virji-Babul; B. H. Bjornson; U. Brain; J. F. Werker; R. E. Grunau; S. P. Miller; T. F. Oberlander	2019	Biological psychiatry. Cognitive neuroscience and neuroimaging	Alterations in Resting-State Networks Following In Utero Selective Serotonin Reuptake Inhibitor Exposure in the Neonatal Brain	4	1	39-49	http://ovidsp.ovid.com/ovidweb.cgi?T=JS&PAGE=reference&D=med16&NEWS=N&AN=30292808	https://dx.doi.org/10.1016/j.bpsc.2018.08.004
Journal Article	S. W. Gangestad; A. E. Caldwell Hooper; M. A. Eaton	2012	Biological Reviews	On the function of placental corticotropin-releasing hormone: A role in maternal-fetal conflicts over blood glucose concentrations	87	4	856-873	https://www.embase.com/search/results?subaction=viewrecord&id=L52003205&from=export_x000D_ http://dx.doi.org/10.1111/j.1469-185X.2012.00226.x	10.1111/j.1469-185X.2012.00226.x
Journal Article	L.-L. Tian; Y.-C. Zhao; X.-C. Wang; J.-L. Gu; Z.-J. Sun; Y.-L. Zhang; J.-X. Wang	2009	Biological trace element research	Effects of gestational cadmium exposure on pregnancy outcome and development in the offspring at age 4.5 years	132	2021-01-03	1951-09-01	http://ovidsp.ovid.com/ovidweb.cgi?T=JS&PAGE=reference&D=med7&NEWS=N&AN=19404590	https://dx.doi.org/10.1007/s12011-009-8391-0
Journal Article	S. Xi; Y. Jin; X. Lv; G. Sun	2010	Biological trace element research	Distribution and speciation of arsenic by transplacental and early life exposure to inorganic arsenic in offspring rats	134	1	84-97	http://ovidsp.ovid.com/ovidweb.cgi?T=JS&PAGE=reference&D=med8&NEWS=N&AN=19597721	https://dx.doi.org/10.1007/s12011-009-8455-1
Journal Article	S. G. Holtan; M. R. Verneris; K. R. Schultz; L. F. Newell; G. Meyers; F. He; T. E. DeFor; G. M. Vercellotti; A. Slungaard; M. L. MacMillan; S. A. Cooley; B. R. Blazar; A. Panoskaltsis-Mortari; D. J. Weisdorf	2015	Biology of blood and marrow transplantation : journal of the American Society for Blood and Marrow Transplantation	Circulating angiogenic factors associated with response and survival in patients with acute graft-versus-host disease: results from Blood and Marrow Transplant Clinical Trials Network 0302 and 0802	21	6	1029-36	http://ovidsp.ovid.com/ovidweb.cgi?T=JS&PAGE=reference&D=med12&NEWS=N&AN=25759146	https://dx.doi.org/10.1016/j.bbmt.2015.02.018
Journal Article	B. Sadeghi; M. Remberger; B. Gustafsson; J. Winiarski; G. Moretti; B. Khoein; L. Klingspor; M. Westgren; J. Mattsson; O. Ringden	2019	Biology of blood and marrow transplantation : journal of the American Society for Blood and Marrow Transplantation	Long-Term Follow-Up of a Pilot Study Using Placenta-Derived Decidua Stromal Cells for Severe Acute Graft-versus-Host Disease	25	10	1965-1969	http://ovidsp.ovid.com/ovidweb.cgi?T=JS&PAGE=reference&D=med16&NEWS=N&AN=31173898	https://dx.doi.org/10.1016/j.bbmt.2019.05.034
Journal Article	D. R. Balkundi; J. A. Ziegler; J. F. Watchko; C. Craven; M. Trucco	2003	Biology of Reproduction	Regulation of FasL/Fas in human trophoblasts: Possible implications for chorioamnionitis	69	2	718-724	https://www.embase.com/search/results?subaction=viewrecord&id=L36885980&from=export_x000D_ http://dx.doi.org/10.1095/biolreprod.102.013102	10.1095/biolreprod.102.013102
Journal Article	A. D. Paixão; B. T. Alexander	2013	Biology of Reproduction	How the kidney is impacted by the perinatal maternal environment to develop hypertension	89	6		https://www.embase.com/search/results?subaction=viewrecord&id=L373138803&from=export_x000D_ http://dx.doi.org/10.1095/biolreprod.113.111823	10.1095/biolreprod.113.111823
Journal Article	A. Gabory; T. J. Roseboom; T. Moore; L. G. Moore; C. Junien	2013	Biology of sex differences	Placental contribution to the origins of sexual dimorphism in health and diseases: sex chromosomes and epigenetics	4	1	5	http://ovidsp.ovid.com/ovidweb.cgi?T=JS&PAGE=reference&D=pmnm3&NEWS=N&AN=23514128	https://dx.doi.org/10.1186/2042-6410-4-5
Journal Article	E. Jasarevic; P. M. Hecht; K. L. Fritsche; D. C. Geary; R. M. Rivera; D. Q. Beversdorf	2021	Biology of sex differences	Maternal DHA supplementation influences sex-specific disruption of placental gene expression following early prenatal stress	12	1	10	http://ovidsp.ovid.com/ovidweb.cgi?T=JS&PAGE=reference&D=prem&NEWS=N&AN=33422127	https://dx.doi.org/10.1186/s13293-020-00356-x
Journal Article	G. Laborada; M. Nesin	2005	Biology of the Neonate	Interleukin-6 and interleukin-8 are elevated in the cerebrospinal fluid of infants exposed to chorioamnionitis	88	2	136-144	https://www.embase.com/search/results?subaction=viewrecord&id=L41159828&from=export_x000D_ http://dx.doi.org/10.1159/000086601	10.1159/000086601
Journal Article	Z. Wang; Z. Xu; G. Jing; Q. Wang; L. Yang; X. He; L. Lin; J. Niu; L. Yang; K. Li; Z. Liu; Y. Qian; S. Wang; R. Zhu	2020	Biomaterials	Layered double hydroxide eliminate embryotoxicity of chemotherapeutic drug through BMP-SMAD signaling pathway	230		119602	http://ovidsp.ovid.com/ovidweb.cgi?T=JS&PAGE=reference&D=medl&NEWS=N&AN=31735448	https://dx.doi.org/10.1016/j.biomaterials.2019.119602
Journal Article	D. S. Gutierrez-Torres; C. Gonzalez-Horta; L. M. Del Razo; R. Infante-Ramirez; E. Ramos-Martinez; M. Levario-Carrillo; B. Sanchez-Ramirez	2015	BioMed research international	Prenatal Exposure to Sodium Arsenite Alters Placental Glucose 1, 3, and 4 Transporters in Balb/c Mice	2015		175025	http://ovidsp.ovid.com/ovidweb.cgi?T=JS&PAGE=reference&D=med12&NEWS=N&AN=26339590	https://dx.doi.org/10.1155/2015/175025
Journal Article	D. G. Socolov; M. Iorga; A. Carauleanu; C. Ilea; I. Blidaru; L. Boiculese; R. V. Socolov	2017	BioMed Research International	Pregnancy during Adolescence and Associated Risks: An 8-Year Hospital-Based Cohort Study (2007-2014) in Romania, the Country with the Highest Rate of Teenage Pregnancy in Europe	2017			https://www.embase.com/search/results?subaction=viewrecord&id=L614158550&from=export_x000D_ http://dx.doi.org/10.1155/2017/9205016	10.1155/2017/9205016
Journal Article	N. Jancar; B. Mihevc Ponikvar; S. Tomsic; E. Vrtacnik Bokal; S. Korosec	2018	BioMed research international	Is IVF/ICSI [corrected] an Independent Risk Factor for Spontaneous Preterm Birth in Singletons? A Population-Based Cohort Study	2018		7124362	http://ovidsp.ovid.com/ovidweb.cgi?T=JS&PAGE=reference&D=med15&NEWS=N&AN=30687757	https://dx.doi.org/10.1155/2018/7124362
Journal Article	H. Harb; B. Alashkar Alhamwe; N. Acevedo; P. Frumento; C. Johansson; L. Eick; N. Papadogiannakis; J. Alm; H. Renz; D. P. Potaczek; A. Scheynius	2019	BioMed research international	Epigenetic Modifications in Placenta are Associated with the Child's Sensitization to Allergens	2019		1315257	http://ovidsp.ovid.com/ovidweb.cgi?T=JS&PAGE=reference&D=med16&NEWS=N&AN=31111043	https://dx.doi.org/10.1155/2019/1315257
Journal Article	L. Chen; X. Wang; Q. Ding; N. Shan; H. Qi	2019	BioMed research international	Development of Postpartum Depression in Pregnant Women with Preeclampsia: A Retrospective Study	2019		9601476	http://ovidsp.ovid.com/ovidweb.cgi?T=JS&PAGE=reference&D=med16&NEWS=N&AN=30937313	https://dx.doi.org/10.1155/2019/9601476
Journal Article	G. Chen; L. L. Xu; Y. F. Huang; Q. Wang; B. H. Wang; Z. H. Yu; Q. M. Shi; J. W. Hong; J. Li; L. C. Xu	2018	Biomedical and environmental sciences : BES	Prenatal Exposure to Perfluorooctane Sulfonate impairs Placental Angiogenesis and Induces Aberrant Expression of LncRNA Xist	31	11	843-847	http://ovidsp.ovid.com/ovidweb.cgi?T=JS&PAGE=reference&D=med15&NEWS=N&AN=30558704	https://dx.doi.org/10.3967/bes2018.111
Journal Article	Y. Yi; Y. Jing; Z. Gang; X. Weiwei	2017	Biomedical Research (India)	Potential risk factor of pre-eclampsia among healthy chinese women: A retrospective case control study	28	3	1183-1188	https://www.embase.com/search/results?subaction=viewrecord&id=L614479842&from=export
Journal Article	K. Welffens; S. Derisbourg; E. Costa; Y. Englert; A. Pintiaux; M. Warnimont; C. Kirkpatrick; P. Buekens; C. Daelemans	2020	Birth	The “Cocoon,” first alongside midwifery-led unit within a Belgian hospital: Comparison of the maternal and neonatal outcomes with the standard obstetric unit over 2 years	47	1	115-122	https://www.embase.com/search/results?subaction=viewrecord&id=L2003639056&from=export_x000D_ http://dx.doi.org/10.1111/birt.12466	10.1111/birt.12466
Journal Article	M. Salahuddin; D. J. Mandell; D. L. Lakey; P. S. Ramsey; C. S. Eppes; C. M. Davidson; C. F. Ortique; D. A. Patel	2020	Birth	Maternal comorbidity index and severe maternal morbidity during delivery hospitalizations in Texas, 2011-2014	47	1	89-97	https://www.embase.com/search/results?subaction=viewrecord&id=L2003531472&from=export_x000D_ http://dx.doi.org/10.1111/birt.12465	10.1111/birt.12465
Journal Article	H. L. Wolfe; J. A. Wolfe; A. Ranjit; A. Banaag; T. Perez Koehlmoos; C. T. Witkop	2019	Birth (Berkeley, Calif.)	Prenatal use of medications for gastroesophageal reflux disease and early childhood fracture risk	46	4	656-662	http://ovidsp.ovid.com/ovidweb.cgi?T=JS&PAGE=reference&D=med16&NEWS=N&AN=30834583	https://dx.doi.org/10.1111/birt.12423
Journal Article	C. Cavero-Carbonell; A. Vinkel-Hansen; M. J. Rabanque-Hernandez; C. Martos; E. Garne	2017	Birth defects research	Fetal Exposure to Montelukast and Congenital Anomalies: A Population Based Study in Denmark	109	6	452-459	http://ovidsp.ovid.com/ovidweb.cgi?T=JS&PAGE=reference&D=med14&NEWS=N&AN=28398707	https://dx.doi.org/10.1002/bdra.23621
Journal Article	B. D. Holbrook; S. Davies; S. Cano; S. Shrestha; L. L. Jantzie; W. F. Rayburn; L. N. Bakhireva; D. D. Savage	2019	Birth defects research	The association between prenatal alcohol exposure and protein expression in human placenta	111	12	749-759	http://ovidsp.ovid.com/ovidweb.cgi?T=JS&PAGE=reference&D=med16&NEWS=N&AN=30891944	https://dx.doi.org/10.1002/bdr2.1488
Journal Article	L. B. Holmes; S. Hernandez-Diaz	2012	Birth Defects Research Part A - Clinical and Molecular Teratology	Newer anticonvulsants: Lamotrigine, topiramate and gabapentin	94	8	599-606	https://www.embase.com/search/results?subaction=viewrecord&id=L365455017&from=export_x000D_ http://dx.doi.org/10.1002/bdra.23028	10.1002/bdra.23028
Journal Article	W. J. Breslin; K. G. Hilbish; J. A. Martin; C. A. Halstead; D. L. Newcomb; G. J. Chellman	2015	Birth Defects Research Part B - Developmental and Reproductive Toxicology	An Enhanced Pre- and Postnatal Development Study in Cynomolgus Monkeys with Tabalumab: A Human IgG4 Monoclonal Antibody	104	3	100-116	https://www.embase.com/search/results?subaction=viewrecord&id=L605272758&from=export_x000D_ http://dx.doi.org/10.1002/bdrb.21146	10.1002/bdrb.21146
Journal Article	A. Ornoy; E. A. Reece; G. Pavlinkova; C. Kappen; R. K. Miller	2015	Birth Defects Research Part C - Embryo Today: Reviews	Effect of maternal diabetes on the embryo, fetus, and children: Congenital anomalies, genetic and epigenetic changes and developmental outcomes	105	1	53-72	https://www.embase.com/search/results?subaction=viewrecord&id=L603278857&from=export_x000D_ http://dx.doi.org/10.1002/bdrc.21090	10.1002/bdrc.21090
Journal Article	V. Kancherla; S. Raisanen; M. Gissler; M. R. Kramer; S. Heinonen	2015	Birth defects research. Part A, Clinical and molecular teratology	Placenta previa and risk of major congenital malformations among singleton births in Finland	103	6	527-35	http://ovidsp.ovid.com/ovidweb.cgi?T=JS&PAGE=reference&D=med12&NEWS=N&AN=25808834	https://dx.doi.org/10.1002/bdra.23371
Journal Article	S. Schneider; T. Hofmann; S. Stinchcombe; M. C. R. Moreno; I. Fegert; V. Strauss; S. Groters; E. Fabian; J. Thiaener; K. C. Fussell; B. van Ravenzwaay	2013	Birth defects research. Part B, Developmental and reproductive toxicology	Species differences in developmental toxicity of epoxiconazole and its relevance to humans	98	3	230-46	http://ovidsp.ovid.com/ovidweb.cgi?T=JS&PAGE=reference&D=med10&NEWS=N&AN=23630118	https://dx.doi.org/10.1002/bdrb.21058
Journal Article	A. P. Black; R. Knight; J. Batty; S. J. Haswell; S. W. Lindow	2002	BJOG : an international journal of obstetrics and gynaecology	An analysis of maternal and fetal hair lead levels	109	11	1295-7	http://ovidsp.ovid.com/ovidweb.cgi?T=JS&PAGE=reference&D=med4&NEWS=N&AN=12452469
Journal Article	M. I. J. Withagen; H. C. S. Wallenburg; E. A. P. Steegers; W. C. J. Hop; W. Visser	2005	BJOG : an international journal of obstetrics and gynaecology	Morbidity and development in childhood of infants born after temporising treatment of early onset pre-eclampsia	112	7	910-4	http://ovidsp.ovid.com/ovidweb.cgi?T=JS&PAGE=reference&D=med6&NEWS=N&AN=15957991
Journal Article	T. T. Carpenter; W. J. Walker	2005	BJOG : an international journal of obstetrics and gynaecology	Pregnancy following uterine artery embolisation for symptomatic fibroids: a series of 26 completed pregnancies	112	3	321-5	http://ovidsp.ovid.com/ovidweb.cgi?T=JS&PAGE=reference&D=med6&NEWS=N&AN=15713147
Journal Article	C. Ekeus; L. Lindberg; F. Lindblad; A. Hjern	2006	BJOG : an international journal of obstetrics and gynaecology	Birth outcomes and pregnancy complications in women with a history of anorexia nervosa	113	8	925-9	http://ovidsp.ovid.com/ovidweb.cgi?T=JS&PAGE=reference&D=med6&NEWS=N&AN=16827829
Journal Article	A. Spinillo; B. Gardella; E. Preti; S. Zanchi; M. Stronati; E. Fazzi	2006	BJOG : an international journal of obstetrics and gynaecology	Rates of neonatal death and cerebral palsy associated with fetal growth restriction among very low birthweight infants. A temporal analysis	113	7	775-80	http://ovidsp.ovid.com/ovidweb.cgi?T=JS&PAGE=reference&D=med6&NEWS=N&AN=16753043
Journal Article	G. Magpie Trial Follow-Up Study Collaborative	2007	BJOG : an international journal of obstetrics and gynaecology	The Magpie Trial: a randomised trial comparing magnesium sulphate with placebo for pre-eclampsia. Outcome for children at 18 months	114	3	289-99	http://ovidsp.ovid.com/ovidweb.cgi?T=JS&PAGE=reference&D=med6&NEWS=N&AN=17166221
Journal Article	P. A. Bartels; L. M. Hanff; R. A. A. Mathot; E. A. P. Steegers; A. G. Vulto; W. Visser	2007	BJOG : an international journal of obstetrics and gynaecology	Nicardipine in pre-eclamptic patients: placental transfer and disposition in breast milk	114	2	230-3	http://ovidsp.ovid.com/ovidweb.cgi?T=JS&PAGE=reference&D=med6&NEWS=N&AN=17166219
Journal Article	E. A. Blom; P. W. Jansen; F. C. Verhulst; A. Hofman; H. Raat; V. W. V. Jaddoe; M. Coolman; E. A. P. Steegers; H. Tiemeier	2010	BJOG : an international journal of obstetrics and gynaecology	Perinatal complications increase the risk of postpartum depression. The Generation R Study	117	11	1390-8	http://ovidsp.ovid.com/ovidweb.cgi?T=JS&PAGE=reference&D=med8&NEWS=N&AN=20682022	https://dx.doi.org/10.1111/j.1471-0528.2010.02660.x
Journal Article	S. Tuovinen; K. Raikkonen; E. Kajantie; A. K. Pesonen; K. Heinonen; C. Osmond; D. J. P. Barker; J. G. Eriksson	2010	BJOG : an international journal of obstetrics and gynaecology	Depressive symptoms in adulthood and intrauterine exposure to pre-eclampsia: the Helsinki Birth Cohort Study	117	10	1236-42	http://ovidsp.ovid.com/ovidweb.cgi?T=JS&PAGE=reference&D=med8&NEWS=N&AN=20560943	https://dx.doi.org/10.1111/j.1471-0528.2010.02634.x
Journal Article	J. J. M. Geelhoed; H. El Marroun; B. O. Verburg; L. van Osch-Gevers; A. Hofman; A. C. Huizink; H. A. Moll; F. C. Verhulst; W. A. Helbing; E. A. P. Steegers; V. W. V. Jaddoe	2011	BJOG : an international journal of obstetrics and gynaecology	Maternal smoking during pregnancy, fetal arterial resistance adaptations and cardiovascular function in childhood	118	6	755-62	http://ovidsp.ovid.com/ovidweb.cgi?T=JS&PAGE=reference&D=med8&NEWS=N&AN=21385303	https://dx.doi.org/10.1111/j.1471-0528.2011.02900.x
Journal Article	S. Tuovinen; T. Aalto-Viljakainen; J. G. Eriksson; E. Kajantie; J. Lahti; A. K. Pesonen; K. Heinonen; M. Lahti; C. Osmond; D. J. P. Barker; K. Raikkonen	2014	BJOG : an international journal of obstetrics and gynaecology	Maternal hypertensive disorders during pregnancy: adaptive functioning and psychiatric and psychological problems of the older offspring	121	12	1482-91	http://ovidsp.ovid.com/ovidweb.cgi?T=JS&PAGE=reference&D=med11&NEWS=N&AN=24703162	https://dx.doi.org/10.1111/1471-0528.12753
Journal Article	S. N. Vigod; P. A. Kurdyak; C. L. Dennis; A. Gruneir; A. Newman; M. V. Seeman; P. A. Rochon; G. M. Anderson; S. Grigoriadis; J. G. Ray	2014	BJOG : an international journal of obstetrics and gynaecology	Maternal and newborn outcomes among women with schizophrenia: a retrospective population-based cohort study	121	5	566-74	http://ovidsp.ovid.com/ovidweb.cgi?T=JS&PAGE=reference&D=med11&NEWS=N&AN=24443970	https://dx.doi.org/10.1111/1471-0528.12567
Journal Article	K. V. Naver; J. Grinsted; S. O. Larsen; P. L. Hedley; F. S. Jorgensen; M. Christiansen; L. Nilas	2014	BJOG : an international journal of obstetrics and gynaecology	Increased risk of preterm delivery and pre-eclampsia in women with polycystic ovary syndrome and hyperandrogenaemia	121	5	575-81	http://ovidsp.ovid.com/ovidweb.cgi?T=JS&PAGE=reference&D=med11&NEWS=N&AN=24418062	https://dx.doi.org/10.1111/1471-0528.12558
Journal Article	T. S. Lovvik; A. K. Wikstrom; M. Neovius; O. Stephansson; N. Roos; E. Vanky	2015	BJOG : an international journal of obstetrics and gynaecology	Pregnancy and perinatal outcomes in women with polycystic ovary syndrome and twin births: a population-based cohort study	122	10	1295-302	http://ovidsp.ovid.com/ovidweb.cgi?T=JS&PAGE=reference&D=med12&NEWS=N&AN=25761516	https://dx.doi.org/10.1111/1471-0528.13339
Journal Article	M. M. H. J. van Gelder; C. M. Van Bennekom; C. Louik; M. M. Werler; N. Roeleveld; A. A. Mitchell	2015	BJOG : an international journal of obstetrics and gynaecology	Maternal hypertensive disorders, antihypertensive medication use, and the risk of birth defects: a case-control study	122	7	1002-9	http://ovidsp.ovid.com/ovidweb.cgi?T=JS&PAGE=reference&D=med12&NEWS=N&AN=25395267	https://dx.doi.org/10.1111/1471-0528.13138
Journal Article	M. Kamyar; T. A. Manuck; G. J. Stoddard; M. W. Varner; E. Clark	2016	BJOG : an international journal of obstetrics and gynaecology	Magnesium sulfate, chorioamnionitis, and neurodevelopment after preterm birth	123	7	1161-6	http://ovidsp.ovid.com/ovidweb.cgi?T=JS&PAGE=reference&D=med13&NEWS=N&AN=26036660	https://dx.doi.org/10.1111/1471-0528.13460
Journal Article	C. V. Ananth; A. M. Friedman; J. A. Lavery; T. J. VanderWeele; S. Keim; M. A. Williams	2017	BJOG : an international journal of obstetrics and gynaecology	Neurodevelopmental outcomes in children in relation to placental abruption	124	3	463-472	http://ovidsp.ovid.com/ovidweb.cgi?T=JS&PAGE=reference&D=med14&NEWS=N&AN=27102365	https://dx.doi.org/10.1111/1471-0528.14049
Journal Article	J. Duffy; M. Hirsch; A. Kawsar; C. Gale; L. Pealing; M. N. Plana; M. Showell; P. R. Williamson; K. S. Khan; S. Ziebland; R. J. McManus; H. I. C. t. H. O. i. P.-E. i	2017	BJOG : an international journal of obstetrics and gynaecology	Outcome reporting across randomised controlled trials evaluating therapeutic interventions for pre-eclampsia	124	12	1829-1839	http://ovidsp.ovid.com/ovidweb.cgi?T=JS&PAGE=reference&D=med14&NEWS=N&AN=28432737	https://dx.doi.org/10.1111/1471-0528.14702
Journal Article	H. K. Brown; V. Cobigo; Y. Lunsky; S. N. Vigod	2017	BJOG : an international journal of obstetrics and gynaecology	Maternal and offspring outcomes in women with intellectual and developmental disabilities: a population-based cohort study	124	5	757-765	http://ovidsp.ovid.com/ovidweb.cgi?T=JS&PAGE=reference&D=med14&NEWS=N&AN=27222439	https://dx.doi.org/10.1111/1471-0528.14120
Journal Article	S. Y. Huang; S. W. Shaw; S. Y. Su; W. F. Li; H. H. Peng; P. J. Cheng	2018	BJOG : an international journal of obstetrics and gynaecology	The impact of a novel transendometrial approach for caesarean myomectomy on obstetric outcomes of subsequent pregnancy: a longitudinal panel study	125	4	495-500	http://ovidsp.ovid.com/ovidweb.cgi?T=JS&PAGE=reference&D=med15&NEWS=N&AN=28646578	https://dx.doi.org/10.1111/1471-0528.14798
Journal Article	B. Tosello; A. Garbi; J. Blanc; E. Lorthe; L. Foix-L'Helias; C. D'Ercole; N. Winer; D. Subtil; F. Goffinet; G. Kayem; N. Resseguier; C. Gire; E.-O. W. Group	2021	BJOG : an international journal of obstetrics and gynaecology	The impact of chorionicity on pregnancy outcome and neurodevelopment at 2 years old among twins born preterm: the EPIPAGE-2 cohort study	128	2	281-291	http://ovidsp.ovid.com/ovidweb.cgi?T=JS&PAGE=reference&D=medl&NEWS=N&AN=32048439	https://dx.doi.org/10.1111/1471-0528.16170
Journal Article	H. Døllner; L. Vatten; J. Halgunset; S. Rahimipoor; R. Austgulen	2002	BJOG: An International Journal of Obstetrics and Gynaecology	Histologic chorioamnionitis and umbilical serum levels of pro-inflammatory cytokines and cytokine inhibitors	109	5	534-539	https://www.embase.com/search/results?subaction=viewrecord&id=L37337994&from=export_x000D_ http://dx.doi.org/10.1016/S1470-0328(02)01028-5	10.1016/S1470-0328(02)01028-5
Journal Article	M. Waterstone; C. Wolfe; R. Hooper; S. Bewley	2003	BJOG: An International Journal of Obstetrics and Gynaecology	Postnatal morbidity after childbirth and severe obstetric morbidity	110	2	128-133	https://www.embase.com/search/results?subaction=viewrecord&id=L36263107&from=export_x000D_ http://dx.doi.org/10.1046/j.1471-0528.2003.02151.x	10.1046/j.1471-0528.2003.02151.x
Journal Article	R. Robyr; M. Yamamoto; Y. Ville	2005	BJOG: An International Journal of Obstetrics and Gynaecology	Selective feticide in complicated monochorionic twin pregnancies using ultrasound-guided bipolar cord coagulation	112	10	1344-1348	https://www.embase.com/search/results?subaction=viewrecord&id=L43961262&from=export_x000D_ http://dx.doi.org/10.1111/j.1471-0528.2005.00746.x	10.1111/j.1471-0528.2005.00746.x
Journal Article	J. E. Dickinson; G. J. Duncombe; S. F. Evans; N. P. French; R. Hagan	2005	BJOG: An International Journal of Obstetrics and Gynaecology	The long term neurologic outcome of children from pregnancies complicated by twin-to-twin transfusion syndrome	112	1	63-68	https://www.embase.com/search/results?subaction=viewrecord&id=L40095082&from=export_x000D_ http://dx.doi.org/10.1111/j.1471-0528.2004.00330.x	10.1111/j.1471-0528.2004.00330.x
Journal Article	A. Rep; W. Ganzevoort; A. G. Van Wassenaer; G. J. Bonsel; H. Wolf; J. I. P. De Vries	2008	BJOG: An International Journal of Obstetrics and Gynaecology	One-year infant outcome in women with early-onset hypertensive disorders of pregnancy	115	2	290-298	https://www.embase.com/search/results?subaction=viewrecord&id=L350233606&from=export_x000D_ http://dx.doi.org/10.1111/j.1471-0528.2007.01544.x	10.1111/j.1471-0528.2007.01544.x
Journal Article	L. F. Nielsen; D. Schendel; J. Grove; D. Hvidtjørn; B. Jacobsson; T. Josiassen; M. Vestergaard; P. Uldall; P. Thorsen	2008	BJOG: An International Journal of Obstetrics and Gynaecology	Asphyxia-related risk factors and their timing in spastic cerebral palsy	115	12	1518-1528	https://www.embase.com/search/results?subaction=viewrecord&id=L352504761&from=export_x000D_ http://dx.doi.org/10.1111/j.1471-0528.2008.01896.x	10.1111/j.1471-0528.2008.01896.x
Journal Article	C. Bircher; R. P. Smith; M. J. Seckl; D. Brown; D. Short; H. Rees; A. McCarthy; D. M. Nirmal	2011	BJOG: An International Journal of Obstetrics and Gynaecology	Metastatic choriocarcinoma presenting and treated during viable pregnancy: A case report	118	13	1672-1675	https://www.embase.com/search/results?subaction=viewrecord&id=L51548521&from=export_x000D_ http://dx.doi.org/10.1111/j.1471-0528.2011.03062.x	10.1111/j.1471-0528.2011.03062.x
Journal Article	W. L. Hellerstedt; S. M. Phelan; S. Cnattingius; C. M. Hultman; B. L. Harlow	2013	BJOG: An International Journal of Obstetrics and Gynaecology	Are prenatal, obstetric, and infant complications associated with postpartum psychosis among women with pre-conception psychiatric hospitalisations?	120	4	446-455	https://www.embase.com/search/results?subaction=viewrecord&id=L52336148&from=export_x000D_ http://dx.doi.org/10.1111/1471-0528.12073	10.1111/1471-0528.12073
Journal Article	G. Hammond; A. Langridge; H. Leonard; R. Hagan; P. Jacoby; N. Deklerk; C. Pennell; F. Stanley	2013	BJOG: An International Journal of Obstetrics and Gynaecology	Changes in risk factors for preterm birth in Western Australia 1984-2006	120	9	1051-1060	https://www.embase.com/search/results?subaction=viewrecord&id=L52570448&from=export_x000D_ http://dx.doi.org/10.1111/1471-0528.12188	10.1111/1471-0528.12188
Journal Article	C. A. Grotegut; E. V. Kuklina; K. J. Anstrom; R. P. Heine; W. M. Callaghan; E. R. Myers; A. H. James	2014	BJOG: An International Journal of Obstetrics and Gynaecology	Factors associated with the change in prevalence of cardiomyopathy at delivery in the period 2000-2009: A population-based prevalence study	121	11	1386-1394	https://www.embase.com/search/results?subaction=viewrecord&id=L53073954&from=export_x000D_ http://dx.doi.org/10.1111/1471-0528.12726	10.1111/1471-0528.12726
Journal Article	S. L. Andersen; P. Laurberg; C. S. Wu; J. Olsen	2014	BJOG: An International Journal of Obstetrics and Gynaecology	Attention deficit hyperactivity disorder and autism spectrum disorder in children born to mothers with thyroid dysfunction: A Danish nationwide cohort study	121	11	1365-1374	https://www.embase.com/search/results?subaction=viewrecord&id=L53049313&from=export_x000D_ http://dx.doi.org/10.1111/1471-0528.12681	10.1111/1471-0528.12681
Journal Article	A. Metcalfe; L. M. Lix; J. A. Johnson; G. Currie; A. W. Lyon; F. Bernier; S. C. Tough	2015	BJOG: An International Journal of Obstetrics and Gynaecology	Validation of an obstetric comorbidity index in an external population	122	13	1748-1755	https://www.embase.com/search/results?subaction=viewrecord&id=L601834655&from=export_x000D_ http://dx.doi.org/10.1111/1471-0528.13254	10.1111/1471-0528.13254
Journal Article	M. N. Kooijman; R. Gaillard; I. K. M. Reiss; A. Hofman; E. A. P. Steegers; V. W. V. Jaddoea	2016	BJOG: An International Journal of Obstetrics and Gynaecology	Influence of fetal blood flow redistribution on fetal and childhood growth and fat distribution: The generation R study	123	13	2104-2112	https://www.embase.com/search/results?subaction=viewrecord&id=L608877509&from=export_x000D_ http://dx.doi.org/10.1111/1471-0528.13933	10.1111/1471-0528.13933
Journal Article	B. H. Al Wattar; K. Tamilselvan; R. Khan; A. Kelso; A. Sinha; A. M. Pirie; D. McCorry; K. S. Khan; S. Thangaratinam	2017	BJOG: An International Journal of Obstetrics and Gynaecology	Development of a core outcome set for epilepsy in pregnancy (E-CORE): a national multi-stakeholder modified Delphi consensus study	124	4	661-667	https://www.embase.com/search/results?subaction=viewrecord&id=L613714640&from=export_x000D_ http://dx.doi.org/10.1111/1471-0528.14430	10.1111/1471-0528.14430
Journal Article	K. Langton; N. Tufton; S. Akker; J. Deinum; G. Eisenhofer; H. J. L. M. Timmers; M. E. A. Spaanderman; J. W. M. Lenders	2021	BJOG: An International Journal of Obstetrics and Gynaecology	Pregnancy and phaeochromocytoma/paraganglioma: clinical clues affecting diagnosis and outcome – a systematic review				https://www.embase.com/search/results?subaction=viewrecord&id=L2010260137&from=export_x000D_ http://dx.doi.org/10.1111/1471-0528.16635	10.1111/1471-0528.16635
Journal Article	T. Pittara; A. Vyrides; D. Lamnisos; K. Giannakou	2021	BJOG: An International Journal of Obstetrics and Gynaecology	Pre-eclampsia and long-term health outcomes for mother and infant: an umbrella review				https://www.embase.com/search/results?subaction=viewrecord&id=L2010878087&from=export_x000D_ http://dx.doi.org/10.1111/1471-0528.16683	10.1111/1471-0528.16683
Journal Article	F. Vadini; E. Tracanna; E. Polilli; M. Tontodonati; E. Ricci; F. Santilli; G. Parruti	2016	BJPsych open	Post-traumatic stress in pregnant women with primary cytomegalovirus infection and risk of congenital infection in newborns	2	6	373-376	http://ovidsp.ovid.com/ovidweb.cgi?T=JS&PAGE=reference&D=pmnm3&NEWS=N&AN=28507767	https://dx.doi.org/10.1192/bjpo.bp.116.003152
Journal Article	C. W. Broeks; V. Choenni; R. Kok; B. van der Voorn; I. de Kruijff; E. L. T. van den Akker; E. F. C. van Rossum; W. J. G. Hoogendijk; M. H. J. Hillegers; A. M. Kamperman; M. P. Lambregtse-Van den Berg	2021	BJPsych open	An exploratory study of perinatal hair cortisol concentrations in mother-infant dyads with severe psychiatric disorders versus healthy controls	7	1	e28	http://ovidsp.ovid.com/ovidweb.cgi?T=JS&PAGE=reference&D=pmnm&NEWS=N&AN=33407971	https://dx.doi.org/10.1192/bjo.2020.159
Journal Article	I. M. Tavolini; A. Bettella; R. B. Berto; P. F. Bassi; R. Longo; M. Menegazzo; A. Garolla; C. Foresta	2006	BJU International	Immunostaining for placental alkaline phosphatase n fine-needle aspiration specimens to detect oninvasive testicular cancer: A prospective evaluation in cryptorchid men	97	5	950-954	https://www.embase.com/search/results?subaction=viewrecord&id=L43549494&from=export_x000D_ http://dx.doi.org/10.1111/j.1464-410X.2006.06127.x	10.1111/j.1464-410X.2006.06127.x
Journal Article	M. M. Brouwers; L. F. M. van der Zanden; R. P. E. de Gier; E. J. Barten; G. A. Zielhuis; W. F. J. Feitz; N. Roeleveld	2010	BJU international	Hypospadias: risk factor patterns and different phenotypes	105	2	254-62	http://ovidsp.ovid.com/ovidweb.cgi?T=JS&PAGE=reference&D=med8&NEWS=N&AN=19751252	https://dx.doi.org/10.1111/j.1464-410X.2009.08772.x
Journal Article	A. R. Migliaccio; J. W. Adamson; C. E. Stevens; N. L. Dobrila; C. M. Carrier; P. Rubinstein	2000	Blood	Cell dose and speed of engraftment in placental/umbilical cord blood transplantation: graft progenitor cell content is a better predictor than nucleated cell quantity	96	8	2717-22	http://ovidsp.ovid.com/ovidweb.cgi?T=JS&PAGE=reference&D=med4&NEWS=N&AN=11023503
Journal Article	F. Passamonti; M. L. Randi; E. Rumi; E. Pungolino; C. Elena; D. Pietra; M. Scapin; L. Arcaini; F. Tezza; R. Moratti; C. Pascutto; F. Fabris; E. Morra; M. Cazzola; M. Lazzarino	2007	Blood	Increased risk of pregnancy complications in patients with essential thrombocythemia carrying the JAK2 (617V>F) mutation	110	2	485-9	http://ovidsp.ovid.com/ovidweb.cgi?T=JS&PAGE=reference&D=med6&NEWS=N&AN=17426257
Journal Article	N. Patel; C. S. Gonsalves; M. Yang; P. Malik; V. K. Kalra	2009	Blood	Placenta growth factor induces 5-lipoxygenase-activating protein to increase leukotriene formation in sickle cell disease	113	5	1129-38	http://ovidsp.ovid.com/ovidweb.cgi?T=JS&PAGE=reference&D=med7&NEWS=N&AN=18945963	https://dx.doi.org/10.1182/blood-2008-07-169821
Journal Article	E. F. Chakravarty; E. R. Murray; A. Kelman; P. Farmer	2011	Blood	Pregnancy outcomes after maternal exposure to rituximab	117	5	1499-506	http://ovidsp.ovid.com/ovidweb.cgi?T=JS&PAGE=reference&D=med8&NEWS=N&AN=21098742	https://dx.doi.org/10.1182/blood-2010-07-295444
Journal Article	Y. Jiang; J. J. McIntosh; J. A. Reese; C. C. Deford; J. A. Kremer Hovinga; B. Lammle; D. R. Terrell; S. K. Vesely; E. J. Knudtson; J. N. George	2014	Blood	Pregnancy outcomes following recovery from acquired thrombotic thrombocytopenic purpura	123	11	1674-80	http://ovidsp.ovid.com/ovidweb.cgi?T=JS&PAGE=reference&D=med11&NEWS=N&AN=24398329	https://dx.doi.org/10.1182/blood-2013-11-538900
Journal Article	E. Goussetis; I. Peristeri; V. Kitra; A. C. Papassavas; M. Theodosaki; E. Petrakou; A. Spiropoulos; A. Paisiou; A. Soldatou; C. Stavropoulos-Giokas; S. Graphakos	2011	Blood cells, molecules & diseases	Low usage rate of banked sibling cord blood units in hematopoietic stem cell transplantation for children with hematological malignancies: implications for directed cord blood banking policies	46	2	177-81	http://ovidsp.ovid.com/ovidweb.cgi?T=JS&PAGE=reference&D=med8&NEWS=N&AN=21095146	https://dx.doi.org/10.1016/j.bcmd.2010.10.017
Journal Article	K. F. Vandraas; A. V. Vikanes; N. C. Stoer; R. Troisi; O. Stephansson; H. T. Sorensen; S. Vangen; P. Magnus; A. M. Grjibovski; T. Grotmol	2015	BMC cancer	Hyperemesis gravidarum and risk of cancer in offspring, a Scandinavian registry-based nested case-control study	15		398	http://ovidsp.ovid.com/ovidweb.cgi?T=JS&PAGE=reference&D=med12&NEWS=N&AN=25963309	https://dx.doi.org/10.1186/s12885-015-1425-4
Journal Article	M. Framarino-dei-Malatesta; P. Sammartino; A. Napoli	2017	BMC Cancer	Does anthracycline-based chemotherapy in pregnant women with cancer offer safe cardiac and neurodevelopmental outcomes for the developing fetus?	17	1		https://www.embase.com/search/results?subaction=viewrecord&id=L619329333&from=export_x000D_ http://dx.doi.org/10.1186/s12885-017-3772-9	10.1186/s12885-017-3772-9
Journal Article	K.-K. Chan; E. S.-Y. Wong; I. T.-L. Wong; C. L.-Y. Cheung; O. G.-W. Wong; H. Y.-S. Ngan; A. N.-Y. Cheung	2019	BMC cancer	Overexpression of iASPP is required for autophagy in response to oxidative stress in choriocarcinoma	19	1	953	http://ovidsp.ovid.com/ovidweb.cgi?T=JS&PAGE=reference&D=med16&NEWS=N&AN=31615473	https://dx.doi.org/10.1186/s12885-019-6206-z
Journal Article	V. Wiwanitkit	2001	BMC family practice	High serum alkaline phosphatase levels, a study in 181 Thai adult hospitalized patients	2		2	http://ovidsp.ovid.com/ovidweb.cgi?T=JS&PAGE=reference&D=med4&NEWS=N&AN=11545676
Journal Article	S. Rafaelsen; S. Johansson; H. Ræder; R. Bjerknes	2014	BMC Genetics	Long-term clinical outcome and phenotypic variability in hyperphosphatemic familial tumoral calcinosis and hyperphosphatemic hyperostosis syndrome caused by a novel GALNT3 mutation; case report and review of the literature	15	1		https://www.embase.com/search/results?subaction=viewrecord&id=L600193749&from=export_x000D_ http://dx.doi.org/10.1186/s12863-014-0098-3	10.1186/s12863-014-0098-3
Journal Article	R. Chaiwarith; W. Jullaket; M. Bunchoo; N. Nuntachit; T. Sirisanthana; K. Supparatpinyo	2011	BMC infectious diseases	Streptococcus agalactiae in adults at Chiang Mai University Hospital: a retrospective study	11		149	http://ovidsp.ovid.com/ovidweb.cgi?T=JS&PAGE=reference&D=med8&NEWS=N&AN=21612629	https://dx.doi.org/10.1186/1471-2334-11-149
Journal Article	K. Duri; F. Z. Gumbo; P. T. Munjoma; P. Chandiwana; K. Mhandire; A. Ziruma; A. Macpherson; S. Rusakaniko; E. Gomo; B. Misselwitz; L. R. Mazengera; U.-C. B. C. Team	2020	BMC infectious diseases	The University of Zimbabwe College of Health Sciences (UZ-CHS) BIRTH COHORT study: rationale, design and methods	20	1	725	http://ovidsp.ovid.com/ovidweb.cgi?T=JS&PAGE=reference&D=med17&NEWS=N&AN=33008316	https://dx.doi.org/10.1186/s12879-020-05432-6
Journal Article	M. C. Perrin; M. B. Terry; K. Kleinhaus; L. Deutsch; R. Yanetz; E. Tiram; R. Calderon; Y. Friedlander; O. Paltiel; S. Harlap	2007	BMC medicine	Gestational diabetes as a risk factor for pancreatic cancer: a prospective cohort study	5		25	http://ovidsp.ovid.com/ovidweb.cgi?T=JS&PAGE=reference&D=med6&NEWS=N&AN=17705823
Journal Article	M. Herlin; K. Broberg; A. M. Igra; H. Li; F. Harari; M. Vahter	2019	BMC medicine	Exploring telomere length in mother-newborn pairs in relation to exposure to multiple toxic metals and potential modifying effects by nutritional factors	17	1	77	http://ovidsp.ovid.com/ovidweb.cgi?T=JS&PAGE=reference&D=med16&NEWS=N&AN=30971237	https://dx.doi.org/10.1186/s12916-019-1309-6
Journal Article	W. Huang; J. Zhou; J. Guo; W. Hu; G. Chen; B. Li; Y. Wen; Y. Jiang; K. Fu; H. Bi; Y. Zhang; H. Wang	2021	BMC medicine	Dexamethasone induces an imbalanced fetal-placental-maternal bile acid circulation: involvement of placental transporters	19	1	87	http://ovidsp.ovid.com/ovidweb.cgi?T=JS&PAGE=reference&D=prem&NEWS=N&AN=33827559	https://dx.doi.org/10.1186/s12916-021-01957-y
Journal Article	Y. Hamasaki; R. Hamada; M. Muramatsu; S. Matsumoto; K. Aya; K. Ishikura; T. Kaneko; K. Iijima	2020	BMC Nephrology	A cross-sectional nationwide survey of congenital and infantile nephrotic syndrome in Japan	21	1		https://www.embase.com/search/results?subaction=viewrecord&id=L632658032&from=export_x000D_ http://dx.doi.org/10.1186/s12882-020-02010-5	10.1186/s12882-020-02010-5
Journal Article	C. Pecori; M. Giannini; E. Portaccio; A. Ghezzi; B. Hakiki; L. Pastò; L. Razzolini; A. Sturchio; L. De Giglio; C. Pozzilli; D. Paolicelli; M. Trojano; M. G. Marrosu; F. Patti; G. L. Mancardi; C. Solaro; R. Totaro; M. R. Tola; G. De Luca; A. Lugaresi; L. Moiola; V. Martinelli; G. Comi; M. P. Amato	2014	BMC Neurology	Paternal therapy with disease modifying drugs in multiple sclerosis and pregnancy outcomes: A prospective observational multicentric study	14	1		https://www.embase.com/search/results?subaction=viewrecord&id=L53147625&from=export_x000D_ http://dx.doi.org/10.1186/1471-2377-14-114	10.1186/1471-2377-14-114
Journal Article	M. Azami; Z. Jaafari; S. Rahmati; A. D. Farahani; G. Badfar	2018	BMC ophthalmology	Prevalence and risk factors of retinopathy of prematurity in Iran: a systematic review and meta-analysis	18	1	83	https://www.embase.com/search/results?subaction=viewrecord&id=L621894084&from=export_x000D_ http://dx.doi.org/10.1186/s12886-018-0732-3	10.1186/s12886-018-0732-3
Journal Article	K. K. Byberg; B. Ogland; G. E. Eide; K. Oymar	2014	BMC pediatrics	Birth after preeclamptic pregnancies: association with allergic sensitization and allergic rhinoconjunctivitis in late childhood; a historically matched cohort study	14		101	http://ovidsp.ovid.com/ovidweb.cgi?T=JS&PAGE=reference&D=med11&NEWS=N&AN=24725676	https://dx.doi.org/10.1186/1471-2431-14-101
Journal Article	P.-Y. Ancel; F. Goffinet; E. W. Group	2014	BMC pediatrics	EPIPAGE 2: a preterm birth cohort in France in 2011	14		97	http://ovidsp.ovid.com/ovidweb.cgi?T=JS&PAGE=reference&D=med11&NEWS=N&AN=24716860	https://dx.doi.org/10.1186/1471-2431-14-97
Journal Article	A. Nakimuli; S. N. Mbalinda; R. C. Nabirye; O. Kakaire; S. Nakubulwa; M. O. Osinde; N. Kakande; D. K. Kaye	2015	BMC Pediatrics	Still births, neonatal deaths and neonatal near miss cases attributable to severe obstetric complications: A prospective cohort study in two referral hospitals in Uganda	15	1		https://www.embase.com/search/results?subaction=viewrecord&id=L604052149&from=export_x000D_ http://dx.doi.org/10.1186/s12887-015-0362-3	10.1186/s12887-015-0362-3
Journal Article	A. Kc; M. Malqvist; N. Rana; L. J. Ranneberg; O. Andersson	2016	BMC pediatrics	Effect of timing of umbilical cord clamping on anaemia at 8 and 12 months and later neurodevelopment in late pre-term and term infants; a facility-based, randomized-controlled trial in Nepal	16		35	http://ovidsp.ovid.com/ovidweb.cgi?T=JS&PAGE=reference&D=med13&NEWS=N&AN=26965317	https://dx.doi.org/10.1186/s12887-016-0576-z
Journal Article	K. C. Ashish; M. Målqvist; N. Rana; L. J. Ranneberg; O. Andersson	2016	BMC Pediatrics	Effect of timing of umbilical cord clamping on anaemia at 8 and 12 months and later neurodevelopment in late pre-term and term infants; a facility-based, randomized-controlled trial in Nepal	16	1		https://www.embase.com/search/results?subaction=viewrecord&id=L608878106&from=export_x000D_ http://dx.doi.org/10.1186/s12887-016-0576-z	10.1186/s12887-016-0576-z
Journal Article	C. Bolch; M. Fahey; D. Reddihough; K. Williams; S. Reid; A. Guzys; S. Cole; A. Edwards; A. Fung; R. Hodges; R. Palma-Dias; M. Teoh; S. Walker	2018	BMC pediatrics	Twin-to-twin transfusion syndrome neurodevelopmental follow-up study (neurodevelopmental outcomes for children whose twin-to-twin transfusion syndrome was treated with placental laser photocoagulation)	18	1	256	http://ovidsp.ovid.com/ovidweb.cgi?T=JS&PAGE=reference&D=med15&NEWS=N&AN=30068295	https://dx.doi.org/10.1186/s12887-018-1230-8
Journal Article	I. Ribera; A. Ruiz; O. Sanchez; E. Eixarch; E. Antolin; E. Gomez-Montes; M. Perez-Cruz; M. Cruz-Lemini; M. Sanz-Cortes; S. Arevalo; Q. Ferrer; E. Vazquez; L. Vega; P. Dolader; A. Montoliu; H. Boix; R. V. Simoes; N. Masoller; J. Sanchez-de-Toledo; M. Comas; J. M. Bartha; A. Galindo; J. M. Martinez; L. Gomez-Roig; F. Crispi; O. Gomez; E. Carreras; L. Cabero; E. Gratacos; E. Llurba	2019	BMC pediatrics	Multicenter prospective clinical study to evaluate children short-term neurodevelopmental outcome in congenital heart disease (children NEURO-HEART): study protocol	19	1	326	http://ovidsp.ovid.com/ovidweb.cgi?T=JS&PAGE=reference&D=medl&NEWS=N&AN=31506079	https://dx.doi.org/10.1186/s12887-019-1689-y
Journal Article	S. Chen; Y. Hu; Y. Huang; Y. Nan; X. Zhou; S. Chen; J. Lin; Z. Lin	2019	BMC pediatrics	A newborn with seizures born to a mother diagnosed with primary carnitine deficiency	19	1	79	http://ovidsp.ovid.com/ovidweb.cgi?T=JS&PAGE=reference&D=med16&NEWS=N&AN=30885166	https://dx.doi.org/10.1186/s12887-019-1452-4
Journal Article	C. D. Hernandez; P. Casanello; P. R. Harris; J. A. Castro-Rodriguez; C. Iturriaga; G. Perez-Mateluna; M. Farias; M. Urzua; C. Hernandez; C. Serrano; M. Sandoval; R. Hoyos-Bachiloglu; R. Uauy; A. Borzutzky	2020	BMC pediatrics	Early origins of allergy and asthma (ARIES): study protocol for a prospective prenatal birth cohort in Chile	20	1	164	http://ovidsp.ovid.com/ovidweb.cgi?T=JS&PAGE=reference&D=medl&NEWS=N&AN=32293348	https://dx.doi.org/10.1186/s12887-020-02077-x
Journal Article	X. Wang; H. Li; Q. Zhang; Q. Shen; D. Zhu; H. Li; Z. Tang; J. Zhao; Z. Liu	2021	BMC pediatrics	Histological chorioamnionitis is associated with an increased risk of wheezing in preterm children less than 34 gestational weeks	21	1	104	http://ovidsp.ovid.com/ovidweb.cgi?T=JS&PAGE=reference&D=medl&NEWS=N&AN=33648480	https://dx.doi.org/10.1186/s12887-021-02572-9
Journal Article	M. Hilaire; X. D. Andrianou; A. Lenglet; C. Ariti; K. Charles; S. Buitenhuis; D. Van Brusselen; H. Roggeveen; E. Ledger; R. S. Denat; L. Bryson	2021	BMC pediatrics	Growth and neurodevelopment in low birth weight versus normal birth weight infants from birth to 24 months, born in an obstetric emergency hospital in Haiti, a prospective cohort study	21	1	143	http://ovidsp.ovid.com/ovidweb.cgi?T=JS&PAGE=reference&D=medl&NEWS=N&AN=33761917	https://dx.doi.org/10.1186/s12887-021-02605-3
Journal Article	G. The Magpie Trial Follow Up Study Management; G. The Magpie Trial Follow Up Study Collaborative	2004	BMC pregnancy and childbirth	The Magpie Trial follow up study: outcome after discharge from hospital for women and children recruited to a trial comparing magnesium sulphate with placebo for pre-eclampsia [ISRCTN86938761]	4	1	5	http://ovidsp.ovid.com/ovidweb.cgi?T=JS&PAGE=reference&D=medp&NEWS=N&AN=15113445
Journal Article	R. M. D. Smyth; P. Spark; N. Armstrong; L. Duley	2009	BMC pregnancy and childbirth	Magpie Trial in the UK: methods and additional data for women and children at 2 years following pregnancy complicated by pre-eclampsia	9		15	http://ovidsp.ovid.com/ovidweb.cgi?T=JS&PAGE=reference&D=med7&NEWS=N&AN=19366459	https://dx.doi.org/10.1186/1471-2393-9-15
Journal Article	N. Baiz; R. Slama; M.-C. Bene; M.-A. Charles; M.-N. Kolopp-Sarda; A. Magnan; O. Thiebaugeorges; G. Faure; I. Annesi-Maesano	2011	BMC pregnancy and childbirth	Maternal exposure to air pollution before and during pregnancy related to changes in newborn's cord blood lymphocyte subpopulations. The EDEN study cohort	11		87	http://ovidsp.ovid.com/ovidweb.cgi?T=JS&PAGE=reference&D=med8&NEWS=N&AN=22047167	https://dx.doi.org/10.1186/1471-2393-11-87
Journal Article	N. Auger; T. U. N. Le; A. L. Park; Z.-C. Luo	2011	BMC pregnancy and childbirth	Association between maternal comorbidity and preterm birth by severity and clinical subtype: retrospective cohort study	11		67	http://ovidsp.ovid.com/ovidweb.cgi?T=JS&PAGE=reference&D=med8&NEWS=N&AN=21970736	https://dx.doi.org/10.1186/1471-2393-11-67
Journal Article	X. Li; S. Morokuma; K. Fukushima; Y. Otera; Y. Yumoto; K. Tsukimori; M. Ochiai; T. Hara; N. Wake	2011	BMC Pregnancy and Childbirth	Prognosis and long-term neurodevelopmental outcome in conservatively treated twin-to-twin transfusion syndrome	11			https://www.embase.com/search/results?subaction=viewrecord&id=L51384238&from=export_x000D_ http://dx.doi.org/10.1186/1471-2393-11-32_x000D_ http://www.biomedcentral.com/1471-2393/11/32	10.1186/1471-2393-11-32
Journal Article	M. Furuta; J. Sandall; D. Bick	2012	BMC Pregnancy and Childbirth	A systematic review of the relationship between severe maternal morbidity and post-traumatic stress disorder	12			https://www.embase.com/search/results?subaction=viewrecord&id=L52300801&from=export_x000D_ http://dx.doi.org/10.1186/1471-2393-12-125_x000D_ http://www.biomedcentral.com/1471-2393/12/125	10.1186/1471-2393-12-125
Journal Article	O. A. Houlihan; K. O'Donoghue	2013	BMC Pregnancy and Childbirth	The natural history of pregnancies with a diagnosis of Trisomy 18 or Trisomy 13; a retrospective case series	13			https://www.embase.com/search/results?subaction=viewrecord&id=L52880125&from=export_x000D_ http://dx.doi.org/10.1186/1471-2393-13-209_x000D_ http://www.biomedcentral.com/1471-2393/13/209	10.1186/1471-2393-13-209
Journal Article	E. Muggli; C. O'Leary; D. Forster; P. Anderson; S. Lewis; C. Nagle; J. M. Craig; S. Donath; E. Elliott; J. Halliday	2014	BMC pregnancy and childbirth	Study protocol: Asking QUestions about Alcohol in pregnancy (AQUA): a longitudinal cohort study of fetal effects of low to moderate alcohol exposure	14		302	http://ovidsp.ovid.com/ovidweb.cgi?T=JS&PAGE=reference&D=med11&NEWS=N&AN=25187010	https://dx.doi.org/10.1186/1471-2393-14-302
Journal Article	S. K. Ng; C. M. Cameron; A. P. Hills; R. J. McClure; P. A. Scuffham	2014	BMC Pregnancy and Childbirth	Socioeconomic disparities in prepregnancy BMI and impact on maternal and neonatal outcomes and postpartum weight retention: The EFHL longitudinal birth cohort study	14	1		https://www.embase.com/search/results?subaction=viewrecord&id=L600027818&from=export_x000D_ http://dx.doi.org/10.1186/1471-2393-14-314	10.1186/1471-2393-14-314
Journal Article	K. Rauh; J. Kunath; E. Rosenfeld; L. Kick; K. Ulm; H. Hauner	2014	BMC Pregnancy and Childbirth	Healthy living in pregnancy: A cluster-randomized controlled trial to prevent excessive gestational weight gain - rationale and design of the GeliS study	14	1		https://www.embase.com/search/results?subaction=viewrecord&id=L372743372&from=export_x000D_ http://dx.doi.org/10.1186/1471-2393-14-119	10.1186/1471-2393-14-119
Journal Article	Y. Liu; G. Li; Y. Chen; X. Wang; Y. Ruan; L. Zou; W. Zhang	2014	BMC Pregnancy and Childbirth	A descriptive analysis of the indications for caesarean section in mainland China	14	1		https://www.embase.com/search/results?subaction=viewrecord&id=L602625299&from=export_x000D_ http://dx.doi.org/10.1186/s12884-014-0410-2	10.1186/s12884-014-0410-2
Journal Article	S. King; S. Kildea; M.-P. Austin; A. Brunet; V. E. Cobham; P. A. Dawson; M. Harris; E. M. Hurrion; D. P. Laplante; B. M. McDermott; H. D. McIntyre; M. W. O'Hara; N. Schmitz; H. Stapleton; S. K. Tracy; C. Vaillancourt; K. N. Dancause; S. Kruske; N. Reilly; L. Shoo; G. Simcock; A.-M. Turcotte-Tremblay; E. Yong Ping	2015	BMC pregnancy and childbirth	QF2011: a protocol to study the effects of the Queensland flood on pregnant women, their pregnancies, and their children's early development	15		109	http://ovidsp.ovid.com/ovidweb.cgi?T=JS&PAGE=reference&D=med12&NEWS=N&AN=25943435	https://dx.doi.org/10.1186/s12884-015-0539-7
Journal Article	T. H. Ciesielski; C. J. Marsit; S. M. Williams	2015	BMC Pregnancy and Childbirth	Maternal psychiatric disease and epigenetic evidence suggest a common biology for poor fetal growth	15	1		https://www.embase.com/search/results?subaction=viewrecord&id=L605717112&from=export_x000D_ http://dx.doi.org/10.1186/s12884-015-0627-8	10.1186/s12884-015-0627-8
Journal Article	G. McLelland; A. Morgans; L. McKenna	2015	BMC Pregnancy and Childbirth	Victorian paramedics' encounters and management of women in labour: An epidemiological study	15	1		https://www.embase.com/search/results?subaction=viewrecord&id=L602615261&from=export_x000D_ http://dx.doi.org/10.1186/s12884-015-0430-6	10.1186/s12884-015-0430-6
Journal Article	H. T. Størksen; S. Garthus-Niegel; S. S. Adams; S. Vangen; M. Eberhard-Gran	2015	BMC Pregnancy and Childbirth	Fear of childbirth and elective caesarean section: A population-based study	15	1		https://www.embase.com/search/results?subaction=viewrecord&id=L606015553&from=export_x000D_ http://dx.doi.org/10.1186/s12884-015-0655-4	10.1186/s12884-015-0655-4
Journal Article	M. Rusner; M. Berg; C. Begley	2016	BMC Pregnancy and Childbirth	Bipolar disorder in pregnancy and childbirth: A systematic review of outcomes	16	1		https://www.embase.com/search/results?subaction=viewrecord&id=L612941750&from=export_x000D_ http://dx.doi.org/10.1186/s12884-016-1127-1	10.1186/s12884-016-1127-1
Journal Article	R. Devkota; G. M. Khan; K. Alam; A. Regmi; B. Sapkota	2016	BMC Pregnancy and Childbirth	Medication utilization pattern for management of pregnancy complications: A study in Western Nepal	16	1		https://www.embase.com/search/results?subaction=viewrecord&id=L612297197&from=export_x000D_ http://dx.doi.org/10.1186/s12884-016-1068-8	10.1186/s12884-016-1068-8
Journal Article	S. Meaney; J. E. Lutomski; L. O'Connor; K. O'Donoghue; R. A. Greene	2016	BMC Pregnancy and Childbirth	Women's experience of maternal morbidity: A qualitative analysis	16	1		https://www.embase.com/search/results?subaction=viewrecord&id=L611344962&from=export_x000D_ http://dx.doi.org/10.1186/s12884-016-0974-0	10.1186/s12884-016-0974-0
Journal Article	Y. Hu; K. Huang; Y. Sun; J. Wang; Y. Xu; S. Yan; P. Zhu; F. Tao	2017	BMC pregnancy and childbirth	Placenta response of inflammation and oxidative stress in low-risk term childbirth: the implication of delivery mode	17	1	407	http://ovidsp.ovid.com/ovidweb.cgi?T=JS&PAGE=reference&D=med14&NEWS=N&AN=29207957	https://dx.doi.org/10.1186/s12884-017-1589-9
Journal Article	S. W. White; P. R. Eastwood; L. M. Straker; L. A. Adams; J. P. Newnham; S. J. Lye; C. E. Pennell	2017	BMC pregnancy and childbirth	The Raine study had no evidence of significant perinatal selection bias after two decades of follow up: a longitudinal pregnancy cohort study	17	1	207	http://ovidsp.ovid.com/ovidweb.cgi?T=JS&PAGE=reference&D=med14&NEWS=N&AN=28662683	https://dx.doi.org/10.1186/s12884-017-1391-8
Journal Article	R. Spencer; G. Ambler; J. Brodszki; A. Diemert; F. Figueras; E. Gratacos; S. R. Hansson; K. Hecher; A. Huertas-Ceballos; N. Marlow; K. Marsal; E. Morsing; D. Peebles; C. Rossi; N. J. Sebire; J. F. Timms; A. L. David; E. Consortium	2017	BMC pregnancy and childbirth	EVERREST prospective study: a 6-year prospective study to define the clinical and biological characteristics of pregnancies affected by severe early onset fetal growth restriction	17	1	43	http://ovidsp.ovid.com/ovidweb.cgi?T=JS&PAGE=reference&D=med14&NEWS=N&AN=28114884	https://dx.doi.org/10.1186/s12884-017-1226-7
Journal Article	L. T. Nyfløt; I. Sandven; B. Stray-Pedersen; S. Pettersen; I. Al-Zirqi; M. Rosenberg; A. F. Jacobsen; S. Vangen	2017	BMC Pregnancy and Childbirth	Risk factors for severe postpartum hemorrhage: A case-control study	17	1		https://www.embase.com/search/results?subaction=viewrecord&id=L613998369&from=export_x000D_ http://dx.doi.org/10.1186/s12884-016-1217-0	10.1186/s12884-016-1217-0
Journal Article	P. Huuskonen; L. Keski-Nisula; S. Heinonen; S. Voutilainen; T.-P. Tuomainen; J. Pekkanen; J. Lampi; S. M. Lehto; H. Haaparanta; A.-P. Elomaa; R. Voutilainen; K. Backman; H. Kokki; K. Kumpulainen; J. Paananen; K. Vahakangas; M. Pasanen	2018	BMC pregnancy and childbirth	Kuopio birth cohort - design of a Finnish joint research effort for identification of environmental and lifestyle risk factors for the wellbeing of the mother and the newborn child	18	1	381	http://ovidsp.ovid.com/ovidweb.cgi?T=JS&PAGE=reference&D=med15&NEWS=N&AN=30241516	https://dx.doi.org/10.1186/s12884-018-2013-9
Journal Article	Q.-Y. Zhong; B. Gelaye; G. L. Fricchione; P. Avillach; E. W. Karlson; M. A. Williams	2018	BMC pregnancy and childbirth	Adverse obstetric and neonatal outcomes complicated by psychosis among pregnant women in the United States	18	1	120	http://ovidsp.ovid.com/ovidweb.cgi?T=JS&PAGE=reference&D=med15&NEWS=N&AN=29720114	https://dx.doi.org/10.1186/s12884-018-1750-0
Journal Article	N. S. Wadhwani; D. P. Sundrani; G. N. Wagh; S. S. Mehendale; M. M. Tipnis; P. C. Joshi; A. S. Kinare; S. K. Lalwani; N. S. Mani; N. Chandhiok; G. R. Chandak; S. A. Gupte; C. H. D. Fall; S. R. Joshi	2019	BMC pregnancy and childbirth	The REVAMP study: research exploring various aspects and mechanisms in preeclampsia: study protocol	19	1	308	http://ovidsp.ovid.com/ovidweb.cgi?T=JS&PAGE=reference&D=med16&NEWS=N&AN=31443707	https://dx.doi.org/10.1186/s12884-019-2450-0
Journal Article	B. Mbarak; C. Kilewo; S. Kuganda; B. F. Sunguya	2019	BMC pregnancy and childbirth	Postpartum depression among women with pre-eclampsia and eclampsia in Tanzania; a call for integrative intervention	19	1	270	http://ovidsp.ovid.com/ovidweb.cgi?T=JS&PAGE=reference&D=med16&NEWS=N&AN=31357939	https://dx.doi.org/10.1186/s12884-019-2395-3
Journal Article	C. B. Schmidt; I. Voorhorst; V. H. W. van de Gaar; A. Keukens; B. J. Potter van Loon; F. J. Snoek; A. Honig	2019	BMC pregnancy and childbirth	Diabetes distress is associated with adverse pregnancy outcomes in women with gestational diabetes: a prospective cohort study	19	1	223	http://ovidsp.ovid.com/ovidweb.cgi?T=JS&PAGE=reference&D=med16&NEWS=N&AN=31269913	https://dx.doi.org/10.1186/s12884-019-2376-6
Journal Article	P. L. So; K. W. Li; T. W. Yeung; W. K. Sin	2019	BMC Pregnancy and Childbirth	Multicystic encephalomalacia and gastrointestinal injury following single fetal death in first trimester and subsequent fetofetal transfusion syndrome in a monochorionic triplet pregnancy: A case report	19	1		https://www.embase.com/search/results?subaction=viewrecord&id=L629101110&from=export_x000D_ http://dx.doi.org/10.1186/s12884-019-2459-4	10.1186/s12884-019-2459-4
Journal Article	J. S. Dohbit; E. N. U. Meka; J. N. Tochie; I. Kamla; C. Danwang; F. L. Tianyi; P. Foumane; G. O. Andze	2019	BMC Pregnancy and Childbirth	Diagnostic ambiguity of aseptic necrobiosis of a uterine fibroid in a term pregnancy: A case report 11 Medical and Health Sciences 1114 Paediatrics and Reproductive Medicine	19	1		https://www.embase.com/search/results?subaction=viewrecord&id=L625807517&from=export_x000D_ http://dx.doi.org/10.1186/s12884-018-2154-x	10.1186/s12884-018-2154-x
Journal Article	L. Garcia-Diaz; A. Chimenea; J. C. de Agustin; A. Pavon; G. Antinolo	2020	BMC pregnancy and childbirth	Ex-Utero Intrapartum Treatment (EXIT): indications and outcome in fetal cervical and oropharyngeal masses	20	1	598	http://ovidsp.ovid.com/ovidweb.cgi?T=JS&PAGE=reference&D=medl&NEWS=N&AN=33028259	https://dx.doi.org/10.1186/s12884-020-03304-0
Journal Article	H. Pan; X. Zhang; J. Rao; B. Lin; J. Y. He; X. Wang; F. Han; J. Zhang	2020	BMC pregnancy and childbirth	Comparison of general maternal and neonatal conditions and clinical outcomes between embryo transfer and natural conception	20	1	422	http://ovidsp.ovid.com/ovidweb.cgi?T=JS&PAGE=reference&D=medl&NEWS=N&AN=32718312	https://dx.doi.org/10.1186/s12884-020-03066-9
Journal Article	J. Spallek; L. Scholaske; M. Kurt; D. Lindner-Matthes; S. Entringer	2020	BMC pregnancy and childbirth	Intergenerational transmission of health disparities among Turkish-origin immigrants in Germany: study protocol of a multi-centric cohort study (BaBi-stress and BaBeK study)	20	1	158	http://ovidsp.ovid.com/ovidweb.cgi?T=JS&PAGE=reference&D=medl&NEWS=N&AN=32164606	https://dx.doi.org/10.1186/s12884-020-2853-y
Journal Article	L. Chang; M. Wang; H. Liu; Q. Meng; H. Yu; Y. M. Wu; Y. Zhu	2020	BMC Pregnancy and Childbirth	Pregnancy outcomes of patients with acute fatty liver of pregnancy: A case control study	20	1		https://www.embase.com/search/results?subaction=viewrecord&id=L631756429&from=export_x000D_ http://dx.doi.org/10.1186/s12884-020-02980-2	10.1186/s12884-020-02980-2
Journal Article	N. Fazel; M. Kundi; A. Kazemzadeh; H. Esmaily; R. Akbarzadeh; R. Ahmadi	2020	BMC Pregnancy and Childbirth	Environmental tobacco smoke exposure during pregnancy affects complications and birth outcomes in women with and without asthma	20	1		https://www.embase.com/search/results?subaction=viewrecord&id=L631788199&from=export_x000D_ http://dx.doi.org/10.1186/s12884-020-03000-z	10.1186/s12884-020-03000-z
Journal Article	T. S. Avsar; H. McLeod; L. Jackson	2021	BMC pregnancy and childbirth	Health outcomes of smoking during pregnancy and the postpartum period: an umbrella review	21	1	254	http://ovidsp.ovid.com/ovidweb.cgi?T=JS&PAGE=reference&D=medl&NEWS=N&AN=33771100	https://dx.doi.org/10.1186/s12884-021-03729-1
Journal Article	L. Robertson; K. Harrild	2010	BMC public health	Maternal and neonatal risk factors for childhood type 1 diabetes: a matched case-control study	10		281	http://ovidsp.ovid.com/ovidweb.cgi?T=JS&PAGE=reference&D=med8&NEWS=N&AN=20507546	https://dx.doi.org/10.1186/1471-2458-10-281
Journal Article	S. K. Berglund; L. Garcia-Valdes; F. J. Torres-Espinola; M. T. Segura; C. Martinez-Zaldivar; M. J. Aguilar; A. Agil; J. A. Lorente; J. Florido; C. Padilla; S. Altmae; A. Marcos; M. C. Lopez-Sabater; C. Campoy; P. team	2016	BMC public health	Maternal, fetal and perinatal alterations associated with obesity, overweight and gestational diabetes: an observational cohort study (PREOBE)	16		207	http://ovidsp.ovid.com/ovidweb.cgi?T=JS&PAGE=reference&D=med13&NEWS=N&AN=26931143	https://dx.doi.org/10.1186/s12889-016-2809-3
Journal Article	M. de Cock; I. Quaak; E. J. Sugeng; J. Legler; M. van de Bor	2016	BMC public health	LInking EDCs in maternal Nutrition to Child health (LINC study) - protocol for prospective cohort to study early life exposure to environmental chemicals and child health	16		147	http://ovidsp.ovid.com/ovidweb.cgi?T=JS&PAGE=reference&D=med13&NEWS=N&AN=26873073	https://dx.doi.org/10.1186/s12889-016-2820-8
Journal Article	C.-J. Hsieh; W.-S. Hsieh; Y.-N. Su; H.-F. Liao; S.-F. Jeng; F.-M. Taso; Y.-H. Hwang; K.-Y. Wu; C.-Y. Chen; Y. L. Guo; P.-C. Chen	2011	BMC research notes	The Taiwan Birth Panel Study: a prospective cohort study for environmentally- related child health	4		291	http://ovidsp.ovid.com/ovidweb.cgi?T=JS&PAGE=reference&D=pmnm2&NEWS=N&AN=21838884	https://dx.doi.org/10.1186/1756-0500-4-291
Journal Article	J. Sakkal; S. Hallit; G. Nicolas	2020	BMC women's health	Association between factors related to the pregnancy, neonatal period, and later complications (especially asthma) and menarcheal age in a sample of Lebanese girls	20	1	236	http://ovidsp.ovid.com/ovidweb.cgi?T=JS&PAGE=reference&D=medl&NEWS=N&AN=33066784	https://dx.doi.org/10.1186/s12905-020-01101-7
Journal Article	J. S. Jarmasz; A. Anderson; M. E. Bock; Y. Jin; P. A. Cattini; C. Ruth	2021	BMC women's health	A potential role for insulin treatment during pregnancy in reducing postpartum psychological distress in maternal obesity: an administrative population health study	21	1	117	http://ovidsp.ovid.com/ovidweb.cgi?T=JS&PAGE=reference&D=medl&NEWS=N&AN=33743677	https://dx.doi.org/10.1186/s12905-021-01261-0
Journal Article	M.-J. Martel; E. Rey; M.-F. Beauchesne; S. Perreault; G. Lefebvre; A. Forget; L. Blais	2005	BMJ (Clinical research ed.)	Use of inhaled corticosteroids during pregnancy and risk of pregnancy induced hypertension: nested case-control study	330	7485	230	http://ovidsp.ovid.com/ovidweb.cgi?T=JS&PAGE=reference&D=med6&NEWS=N&AN=15659480
Journal Article	N. Roos; H. Kieler; L. Sahlin; G. Ekman-Ordeberg; H. Falconer; O. Stephansson	2011	BMJ (Clinical research ed.)	Risk of adverse pregnancy outcomes in women with polycystic ovary syndrome: population based cohort study	343		d6309	http://ovidsp.ovid.com/ovidweb.cgi?T=JS&PAGE=reference&D=med8&NEWS=N&AN=21998337	https://dx.doi.org/10.1136/bmj.d6309
Journal Article	D. E. Roth; M. Leung; E. Mesfin; H. Qamar; J. Watterworth; E. Papp	2017	BMJ (Clinical research ed.)	Vitamin D supplementation during pregnancy: state of the evidence from a systematic review of randomised trials	359		j5237	https://www.embase.com/search/results?subaction=viewrecord&id=L619754312&from=export_x000D_ http://dx.doi.org/10.1136/bmj.j5237	10.1136/bmj.j5237
Journal Article	K. F. Huybrechts; B. T. Bateman; A. Pawar; L. G. Bessette; H. Mogun; R. Levin; H. Li; S. Motsko; M. F. Scantamburlo Fernandes; H. P. Upadhyaya; S. Hernandez-Diaz	2020	BMJ (Clinical research ed.)	Maternal and fetal outcomes following exposure to duloxetine in pregnancy: cohort study	368		m237	http://ovidsp.ovid.com/ovidweb.cgi?T=JS&PAGE=reference&D=med17&NEWS=N&AN=32075794	https://dx.doi.org/10.1136/bmj.m237
Journal Article	M. V. B. Holgado-Galicia; J. D. Magno; C. Acelajado-Valdenor; I. T. Isip-Tan; M. A. Lim-Abrahan	2011	BMJ Case Reports	Cushing's syndrome in pregnancy				https://www.embase.com/search/results?subaction=viewrecord&id=L361691206&from=export_x000D_ http://dx.doi.org/10.1136/bcr.01.2011.3720_x000D_ http://casereports.bmj.com/content/2011/bcr.01.2011.3720.full.pdf?sid=e182062b-c03c-4c39-8fe1-8752a5e59a7f	10.1136/bcr.01.2011.3720
Journal Article	S. I. Samarasekara; D. Booth; P. Clarke	2012	BMJ Case Reports	Devastating coagulase-negative staphylococcal septicaemia in an extremely low birth weight infant				https://www.embase.com/search/results?subaction=viewrecord&id=L368090885&from=export_x000D_ http://dx.doi.org/10.1136/bcr-2012-007407_x000D_ http://casereports.bmj.com/content/2012/bcr-2012-007407.full.pdf+html?sid=f888be2e-4850-408f-8111-9511338378a3	10.1136/bcr-2012-007407
Journal Article	M. Abdelmaaboud; N. Nimeri	2012	BMJ Case Reports	Pai syndrome: First reported case in Qatar and review of literature of previously published cases				https://www.embase.com/search/results?subaction=viewrecord&id=L365549073&from=export_x000D_ http://dx.doi.org/10.1136/bcr-02-2012-5940_x000D_ http://casereports.bmj.com/content/2012/bcr-02-2012-5940.full.pdf+html?sid=252b307f-e44b-4e25-9a43-befb09b18ad6	10.1136/bcr-02-2012-5940
Journal Article	C. Goncalves; S. Aguilar; A. R. Prior; G. Oliveira	2013	BMJ case reports	Hepatic subcapsular haematoma in a premature newborn	2013			http://ovidsp.ovid.com/ovidweb.cgi?T=JS&PAGE=reference&D=med10&NEWS=N&AN=23737575	https://dx.doi.org/10.1136/bcr-2013-009074
Journal Article	E. Jansen; J. Emmen; T. Mohns; A. Donker	2013	BMJ Case Reports	Extreme hyperleucocytosis of the premature				https://www.embase.com/search/results?subaction=viewrecord&id=L368956455&from=export_x000D_ http://dx.doi.org/10.1136/bcr-2012-008385_x000D_ http://casereports.bmj.com/content/2013/bcr-2012-008385.full.pdf+html?sid=21b3e507-14d6-4bcd-878a-686c5934e128	10.1136/bcr-2012-008385
Journal Article	B. Neistadt; A. Carrubba; M. V. Zaretksy	2018	BMJ Case Reports	Natural killer/T-cell lymphoma and secondary haemophagocytic lymphohistiocytosis in pregnancy	2018			https://www.embase.com/search/results?subaction=viewrecord&id=L623915022&from=export_x000D_ http://dx.doi.org/10.1136/bcr-2018-224832	10.1136/bcr-2018-224832
Journal Article	R. S. Carvalho; M. Osório; C. Brito; F. Valente	2018	BMJ Case Reports	Chorionic bump in a pregnant patient with a history of infertility	2018			https://www.embase.com/search/results?subaction=viewrecord&id=L621689893&from=export_x000D_ http://dx.doi.org/10.1136/bcr-2018-225091	10.1136/bcr-2018-225091
Journal Article	M. C. Santos; S. Limao; P. Ferreira	2020	BMJ case reports	Exacerbated mini-puberty of infancy in an ex-extreme preterm girl	13	9		http://ovidsp.ovid.com/ovidweb.cgi?T=JS&PAGE=reference&D=medl&NEWS=N&AN=32878858	https://dx.doi.org/10.1136/bcr-2020-235492
Journal Article	Z. W. Mok; K. Merchant; S. L. Yip	2021	BMJ case reports	Management of a complete hydatidiform mole with a coexisting live fetus followed by successful treatment of maternal metastatic gestational trophoblastic disease: learning points	14	1		http://ovidsp.ovid.com/ovidweb.cgi?T=JS&PAGE=reference&D=medl&NEWS=N&AN=33461990	https://dx.doi.org/10.1136/bcr-2020-235028
Journal Article	S. Bhattacharya; M. Beasley; D. Pang; G. J. Macfarlane	2014	BMJ open	Maternal and perinatal risk factors for childhood cancer: record linkage study	4	1	e003656	http://ovidsp.ovid.com/ovidweb.cgi?T=JS&PAGE=reference&D=med11&NEWS=N&AN=24394797	https://dx.doi.org/10.1136/bmjopen-2013-003656
Journal Article	E. F. Davis; A. J. Lewandowski; C. Aye; W. Williamson; H. Boardman; R.-C. Huang; T. A. Mori; J. Newnham; L. J. Beilin; P. Leeson	2015	BMJ open	Clinical cardiovascular risk during young adulthood in offspring of hypertensive pregnancies: insights from a 20-year prospective follow-up birth cohort	5	6	e008136	http://ovidsp.ovid.com/ovidweb.cgi?T=JS&PAGE=reference&D=med12&NEWS=N&AN=26105032	https://dx.doi.org/10.1136/bmjopen-2015-008136
Journal Article	J. K. L. Gunn; C. B. Rosales; K. E. Center; A. V. Nuñez; S. J. Gibson; J. E. Ehiri	2015	BMJ Open	The effects of prenatal cannabis exposure on fetal development and pregnancy outcomes: A protocol	5	3		https://www.embase.com/search/results?subaction=viewrecord&id=L603571865&from=export_x000D_ http://dx.doi.org/10.1136/bmjopen-2014-007227	10.1136/bmjopen-2014-007227
Journal Article	C. Warshafsky; J. Pudwell; M. Walker; S.-W. Wen; G. N. Smith; T. Preeclampsia New Emerging	2016	BMJ open	Prospective assessment of neurodevelopment in children following a pregnancy complicated by severe pre-eclampsia	6	7	e010884	http://ovidsp.ovid.com/ovidweb.cgi?T=JS&PAGE=reference&D=med13&NEWS=N&AN=27388354	https://dx.doi.org/10.1136/bmjopen-2015-010884
Journal Article	F. Badar; S. Mahmood; M. A. Yusuf; F. Sultan	2016	BMJ Open	Epidemiology of cancers in Lahore, Pakistan, 2010-2012: A cross-sectional study	6	6		https://www.embase.com/search/results?subaction=viewrecord&id=L611068741&from=export_x000D_ http://dx.doi.org/10.1136/bmjopen-2016-011828	10.1136/bmjopen-2016-011828
Journal Article	A. R. Misund; S. Bråten; P. Nerdrum; A. H. Pripp; T. H. Diseth	2016	BMJ Open	A Norwegian prospective study of preterm mother-infant interactions at 6 and 18 months and the impact of maternal mental health problems, pregnancy and birth complications	6	5		https://www.embase.com/search/results?subaction=viewrecord&id=L610515297&from=export_x000D_ http://dx.doi.org/10.1136/bmjopen-2015-009699	10.1136/bmjopen-2015-009699
Journal Article	M. Sirotkina; K. Douroudis; C.-F. Wahlgren; M. Westgren; N. Papadogiannakis	2017	BMJ open	Exploring the association between chorangioma and infantile haemangioma in singleton and multiple pregnancies: a case-control study in a Swedish tertiary centre	7	9	e015539	http://ovidsp.ovid.com/ovidweb.cgi?T=JS&PAGE=reference&D=med14&NEWS=N&AN=28871010	https://dx.doi.org/10.1136/bmjopen-2016-015539
Journal Article	J. Song; Y. Chen; L. Wei; Y. Ma; N. Tian; S. Y. Huang; Y. M. Dai; L. H. Zhao; Y. Y. Kong	2017	BMJ open	Early-life exposure to air pollutants and adverse pregnancy outcomes: protocol for a prospective cohort study in Beijing	7	9	e015895	http://ovidsp.ovid.com/ovidweb.cgi?T=JS&PAGE=reference&D=med14&NEWS=N&AN=28871018	https://dx.doi.org/10.1136/bmjopen-2017-015895
Journal Article	F. Badar; S. Mahmood	2017	BMJ Open	Epidemiology of cancers in Lahore, Pakistan, among children, adolescents and adults, 2010-2012: A cross-sectional study part 2	7	12		https://www.embase.com/search/results?subaction=viewrecord&id=L623794055&from=export_x000D_ http://dx.doi.org/10.1136/bmjopen-2017-016559	10.1136/bmjopen-2017-016559
Journal Article	M. Barman; F. Murray; A. I. Bernardi; K. Broberg; S. Bolte; B. Hesselmar; B. Jacobsson; K. Jonsson; M. Kippler; H. Rabe; A. B. Ross; F. Sjoberg; N. Stromberg; M. Vahter; A. E. Wold; A.-S. Sandberg; A. Sandin	2018	BMJ open	Nutritional impact on Immunological maturation during Childhood in relation to the Environment (NICE): a prospective birth cohort in northern Sweden	8	10	e022013	http://ovidsp.ovid.com/ovidweb.cgi?T=JS&PAGE=reference&D=med15&NEWS=N&AN=30344169	https://dx.doi.org/10.1136/bmjopen-2018-022013
Journal Article	Z. Hoodbhoy; B. S. Hasan; N. Mohammed; D. Chowdhury	2018	BMJ open	Impact of pre-eclampsia on the cardiovascular health of the offspring: a cohort study protocol	8	9	e024331	http://ovidsp.ovid.com/ovidweb.cgi?T=JS&PAGE=reference&D=med15&NEWS=N&AN=30257849	https://dx.doi.org/10.1136/bmjopen-2018-024331
Journal Article	L. Van den Eeden; N. Lambrechts; V. Verheyen; M. Berth; G. Schoeters; Y. Jacquemyn	2018	BMJ open	Impact of particulate matter on mothers and babies in Antwerp (IPANEMA): a prospective cohort study on the impact of pollutants and particulate matter in pregnancy	8	3	e020028	http://ovidsp.ovid.com/ovidweb.cgi?T=JS&PAGE=reference&D=med15&NEWS=N&AN=29525771	https://dx.doi.org/10.1136/bmjopen-2017-020028
Journal Article	J. M. Yamamoto; J. L. Benham; K. A. Nerenberg; L. E. Donovan	2018	BMJ open	Impact of levothyroxine therapy on obstetric, neonatal and childhood outcomes in women with subclinical hypothyroidism diagnosed in pregnancy: a systematic review and meta-analysis of randomised controlled trials	8	9	e022837	https://www.embase.com/search/results?subaction=viewrecord&id=L628698577&from=export_x000D_ http://dx.doi.org/10.1136/bmjopen-2018-022837	10.1136/bmjopen-2018-022837
Journal Article	D. Sumilo; K. Nirantharakumar; B. H. Willis; G. Rudge; J. Martin; K. Gokhale; R. Thayakaran; N. J. Adderley; J. S. Chandan; K. Okoth; R. Hewston; M. Skrybant; J. J. Deeks; P. Brocklehurst	2019	BMJ open	Long-term impact of giving antibiotics before skin incision versus after cord clamping on children born by caesarean section: protocol for a longitudinal study based on UK electronic health records	9	9	e033013	http://ovidsp.ovid.com/ovidweb.cgi?T=JS&PAGE=reference&D=med16&NEWS=N&AN=31558464	https://dx.doi.org/10.1136/bmjopen-2019-033013
Journal Article	C. Axfors; E. Brann; H. E. Henriksson; C. Hellgren; T. Kunovac Kallak; E. Fransson; S. Lager; S. I. Iliadis; S. Sylven; F. C. Papadopoulos; L. Ekselius; I. Sundstrom-Poromaa; A. Skalkidou	2019	BMJ open	Cohort profile: the Biology, Affect, Stress, Imaging and Cognition (BASIC) study on perinatal depression in a population-based Swedish cohort	9	10	e031514	http://ovidsp.ovid.com/ovidweb.cgi?T=JS&PAGE=reference&D=med16&NEWS=N&AN=31641004	https://dx.doi.org/10.1136/bmjopen-2019-031514
Journal Article	S. Ruggieri; G. Drago; P. Colombo; A. Alesci; P. Augello; A. Bisbano; A. Bucolo; P. Dattoli; R. De Sole; V. La Runa; A. Lopez; L. Lo Presti; B. Magliarditi; F. Paravati; G. Pirillo; A. Ziino Colanino; F. Cibella	2019	BMJ open	Three contaminated sites in southern Italy. The Neonatal Environment and Health Outcomes cohort: protocol for a longitudinal birth cohort study	9	6	e029471	http://ovidsp.ovid.com/ovidweb.cgi?T=JS&PAGE=reference&D=med16&NEWS=N&AN=31196906	https://dx.doi.org/10.1136/bmjopen-2019-029471
Journal Article	L. Hjort; S. Lykke Moller; D. Minja; O. Msemo; B. B. Nielsen; D. Lund Christensen; T. Theander; K. Nielsen; L. G. Larsen; L. G. Grunnet; L. Groop; R. Prasad; J. Lusingu; C. Schmiegelow; I. C. Bygbjerg	2019	BMJ open	FOETAL for NCD-FOetal Exposure and Epidemiological Transitions: the role of Anaemia in early Life for Non-Communicable Diseases in later life: a prospective preconception study in rural Tanzania	9	5	e024861	http://ovidsp.ovid.com/ovidweb.cgi?T=JS&PAGE=reference&D=med16&NEWS=N&AN=31122967	https://dx.doi.org/10.1136/bmjopen-2018-024861
Journal Article	E. K. Baker; A. Malhotra; R. Lim; S. E. Jacobs; S. B. Hooper; P. G. Davis; E. M. Wallace	2019	BMJ open	Human amnion cells for the prevention of bronchopulmonary dysplasia: a protocol for a phase I dose escalation study	9	2	e026265	http://ovidsp.ovid.com/ovidweb.cgi?T=JS&PAGE=reference&D=med16&NEWS=N&AN=30826799	https://dx.doi.org/10.1136/bmjopen-2018-026265
Journal Article	N. Sanchez Clemente; M. Rodrigues; A. P. Pascalicchio; R. E. Gazeta; D. Vedovello; E. B. Brickley; M. F. De Almeida; S. D. Passos	2019	BMJ Open	Cohort profile: The Jundiaí Zika cohort (JZC), a pregnancy and birth cohort in São Paulo state, Brazil	9	8		https://www.embase.com/search/results?subaction=viewrecord&id=L629089091&from=export_x000D_ http://dx.doi.org/10.1136/bmjopen-2018-027947	10.1136/bmjopen-2018-027947
Journal Article	G. Sanabria-Martínez; R. Poyatos-León; B. Notario-Pacheco; C. Álvarez-Bueno; I. Cavero-Redondo; V. Martinez-Vizcaino	2019	BMJ Open	Effects of physical exercise during pregnancy on mothers’ and neonates’ health: A protocol for an umbrella review of systematic reviews and meta-analysis of randomised controlled trials	9	9		https://www.embase.com/search/results?subaction=viewrecord&id=L629326823&from=export_x000D_ http://dx.doi.org/10.1136/bmjopen-2019-030162	10.1136/bmjopen-2019-030162
Journal Article	C. Flannery; D. Dahly; M. Byrne; A. Khashan; S. McHugh; L. C. Kenny; F. McAuliffe; P. M. Kearney	2019	BMJ Open	Social, biological, behavioural and psychological factors related to physical activity during early pregnancy in the Screening for Pregnancy Endpoints (Cork, Ireland) cohort study	9	6		https://www.embase.com/search/results?subaction=viewrecord&id=L628211352&from=export_x000D_ http://dx.doi.org/10.1136/bmjopen-2018-025003	10.1136/bmjopen-2018-025003
Journal Article	J. P. Boardman; J. Hall; M. J. Thrippleton; R. M. Reynolds; D. Bogaert; D. J. Davidson; J. Schwarze; A. J. Drake; S. Chandran; M. E. Bastin; S. Fletcher-Watson	2020	BMJ open	Impact of preterm birth on brain development and long-term outcome: protocol for a cohort study in Scotland	10	3	e035854	http://ovidsp.ovid.com/ovidweb.cgi?T=JS&PAGE=reference&D=medl&NEWS=N&AN=32139495	https://dx.doi.org/10.1136/bmjopen-2019-035854
Journal Article	T. O'Connor; M. Best; J. Brunner; A. A. Ciesla; A. Cunning; N. Kapula; A. Kautz; L. Khoury; A. Macomber; Y. Meng; R. K. Miller; H. Murphy; C. M. Salafia; A. Vallejo Sefair; J. Serrano; E. Barrett; U. study	2021	BMJ open	Cohort profile: Understanding Pregnancy Signals and Infant Development (UPSIDE): a pregnancy cohort study on prenatal exposure mechanisms for child health	11	4	e044798	http://ovidsp.ovid.com/ovidweb.cgi?T=JS&PAGE=reference&D=medl&NEWS=N&AN=33795306	https://dx.doi.org/10.1136/bmjopen-2020-044798
Journal Article	J. Abbade; M. M. Klemetti; A. Farrell; L. Ermini; T. Gillmore; J. Sallais; A. Tagliaferro; M. Post; I. Caniggia	2020	BMJ Open Diabetes Research and Care	Increased placental mitochondrial fusion in gestational diabetes mellitus: An adaptive mechanism to optimize feto-placental metabolic homeostasis?	8	1		https://www.embase.com/search/results?subaction=viewrecord&id=L631132890&from=export_x000D_ http://dx.doi.org/10.1136/bmjdrc-2019-000923	10.1136/bmjdrc-2019-000923
Journal Article	Y. Kono; N. Yonemoto; H. Nakanishi; S. Kusuda; M. Fujimura	2018	BMJ paediatrics open	Changes in survival and neurodevelopmental outcomes of infants born at <25 weeks' gestation: a retrospective observational study in tertiary centres in Japan	2	1	e000211	http://ovidsp.ovid.com/ovidweb.cgi?T=JS&PAGE=reference&D=pmnm4&NEWS=N&AN=29637189	https://dx.doi.org/10.1136/bmjpo-2017-000211
Journal Article	F. Locatelli; G. Giorgiani; A. Di-Cesare-Merlone; P. Merli; V. Sparta; F. Moretta	2008	Bone marrow transplantation	The changing role of stem cell transplantation in childhood	41 Suppl 2		S3-7	http://ovidsp.ovid.com/ovidweb.cgi?T=JS&PAGE=reference&D=med7&NEWS=N&AN=18545240	https://dx.doi.org/10.1038/bmt.2008.45
Journal Article	Y. Murata; A. Itakura; K. Matsuzawa; A. Okumura; K. Wakai; S. Mizutani	2005	Brain & development	Possible antenatal and perinatal related factors in development of cystic periventricular leukomalacia	27	1	17-21	http://ovidsp.ovid.com/ovidweb.cgi?T=JS&PAGE=reference&D=med6&NEWS=N&AN=15626536
Journal Article	T. Kato; T. Mandai; S. Iwatani; T. Koda; M. Nagasaka; K. Fujita; D. Kurokawa; K. Yamana; K. Nishida; M. Taniguchi-Ikeda; K. Tanimura; M. Deguchi; H. Yamada; K. Iijima; I. Morioka	2016	Brain & development	Extremely preterm infants small for gestational age are at risk for motor impairment at 3 years corrected age	38	2	188-95	http://ovidsp.ovid.com/ovidweb.cgi?T=JS&PAGE=reference&D=med13&NEWS=N&AN=26265090	https://dx.doi.org/10.1016/j.braindev.2015.07.008
Journal Article	J. Liao; Z. Zhang; W. Huang; Q. Huang; G. Bi	2020	Brain & development	Neonatal neuron specific enolase, a sensitive biochemical marker of neuronal damage, is increased in preeclampsia: A retrospective cohort study	42	8	564-571	http://ovidsp.ovid.com/ovidweb.cgi?T=JS&PAGE=reference&D=medl&NEWS=N&AN=32417012	https://dx.doi.org/10.1016/j.braindev.2020.04.011
Journal Article	C. Lalonde; J. Grandbois; S. Khurana; A. Murray; S. Tharmalingam; T. C. Tai	2021	Brain and behavior	Late gestational exposure to dexamethasone and fetal programming of abnormal behavior in Wistar Kyoto rats	11	4	e02049	http://ovidsp.ovid.com/ovidweb.cgi?T=JS&PAGE=reference&D=prem&NEWS=N&AN=33528889	https://dx.doi.org/10.1002/brb3.2049
Journal Article	T. Kato; T. Tsuji; F. Hayakawa; T. Kubota; H. Kidokoro; J. Natsume; K. Watanabe; A. Okumura	2014	Brain and Development	A new electroencephalogram classification with reduced recording time in asphyxiated term infants	36	5	372-379	https://www.embase.com/search/results?subaction=viewrecord&id=L52667210&from=export_x000D_ http://dx.doi.org/10.1016/j.braindev.2013.06.007	10.1016/j.braindev.2013.06.007
Journal Article	M. P. Gardiman; M. Fassan; E. Orvieto; D. D'Avella; L. Denaro; M. Calderone; M. Severino; G. Scarsello; E. Viscardi; G. Perilongo	2010	Brain Pathology	Diffuse leptomeningeal glioneuronal tumors: A new entity?	20	2	361-366	https://www.embase.com/search/results?subaction=viewrecord&id=L358237710&from=export_x000D_ http://dx.doi.org/10.1111/j.1750-3639.2009.00285.x	10.1111/j.1750-3639.2009.00285.x
Journal Article	T.-H. Hung; Y.-C. Liu; C.-H. Wu; C.-C. Chen; H. Chao; F.-Y. Yang; S.-F. Chen	2021	Brain pathology (Zurich, Switzerland)	Antenatal low-intensity pulsed ultrasound reduces neurobehavioral deficits and brain injury following dexamethasone-induced intrauterine growth restriction			e12968	http://ovidsp.ovid.com/ovidweb.cgi?T=JS&PAGE=reference&D=medp&NEWS=N&AN=33960564	https://dx.doi.org/10.1111/bpa.12968
Journal Article	A. Kapoor; S. Petropoulos; S. G. Matthews	2008	Brain research reviews	Fetal programming of hypothalamic-pituitary-adrenal (HPA) axis function and behavior by synthetic glucocorticoids	57	2	586-95	http://ovidsp.ovid.com/ovidweb.cgi?T=JS&PAGE=reference&D=med7&NEWS=N&AN=17716742
Journal Article	R. Keller; S. Chieregato; S. Bari; R. Castaldo; F. Rutto; A. Chiocchetti; U. Dianzani	2020	Brain Sciences	Autism in adulthood: Clinical and demographic characteristics of a cohort of five hundred persons with autism analyzed by a novel multistep network model	10	7	2021-01-14	https://www.embase.com/search/results?subaction=viewrecord&id=L2004654314&from=export_x000D_ http://dx.doi.org/10.3390/brainsci10070416	10.3390/brainsci10070416
Journal Article	K. Chiba; Y. Aihara; T. Komori; T. Kawamata	2020	Brain Tumor Pathology	Placental alkaline phosphatase in cerebrospinal fluid as a biomarker for optimizing surgical treatment strategies for pineal region germ cell tumors	37	2	60-68	https://www.embase.com/search/results?subaction=viewrecord&id=L2004839213&from=export_x000D_ http://dx.doi.org/10.1007/s10014-020-00364-0	10.1007/s10014-020-00364-0
Journal Article	F. R. Guerini; E. Bolognesi; M. Chiappedi; S. Manca; A. Ghezzo; C. Agliardi; M. Zanette; R. Littera; C. Carcassi; S. Sotgiu; M. Clerici	2014	Brain, behavior, and immunity	Activating KIR molecules and their cognate ligands prevail in children with a diagnosis of ASD and in their mothers	36		54-60	http://ovidsp.ovid.com/ovidweb.cgi?T=JS&PAGE=reference&D=med11&NEWS=N&AN=24120931	https://dx.doi.org/10.1016/j.bbi.2013.10.006
Journal Article	G. Sullivan; P. Galdi; M. B. Cabez; N. Borbye-Lorenzen; D. Q. Stoye; G. J. Lamb; M. J. Evans; A. J. Quigley; M. J. Thrippleton; K. Skogstrand; S. Chandran; M. E. Bastin; J. P. Boardman	2020	Brain, Behavior, and Immunity	Interleukin-8 dysregulation is implicated in brain dysmaturation following preterm birth	90		311-318	https://www.embase.com/search/results?subaction=viewrecord&id=L2007854005&from=export_x000D_ http://dx.doi.org/10.1016/j.bbi.2020.09.007	10.1016/j.bbi.2020.09.007
Journal Article	F. Uguz; A. Mehmet	2021	Brazilian Journal of Psychiatry	Cognitive-behavioral therapy in pregnant women with generalized anxiety disorder: A retrospective cohort study on therapeutic efficacy, gestational age and birth weight	43	1	61-64	https://www.embase.com/search/results?subaction=viewrecord&id=L2006038277&from=export_x000D_ http://dx.doi.org/10.1590/1516-4446-2019-0792	10.1590/1516-4446-2019-0792
Journal Article	O. Cordoba; E. Llurba; C. Saura; I. Rubio; Q. Ferrer; J. Cortes; J. Xercavins	2013	Breast (Edinburgh, Scotland)	Multidisciplinary approach to breast cancer diagnosed during pregnancy: maternal and neonatal outcomes	22	4	515-9	http://ovidsp.ovid.com/ovidweb.cgi?T=JS&PAGE=reference&D=med10&NEWS=N&AN=23116970	https://dx.doi.org/10.1016/j.breast.2012.10.005
Journal Article	N. L. P. Pacheco; A.-M. N. Andersen; M. Kamper-Jorgensen	2015	Breast (Edinburgh, Scotland)	Preeclampsia and breast cancer: The influence of birth characteristics	24	5	613-7	http://ovidsp.ovid.com/ovidweb.cgi?T=JS&PAGE=reference&D=med12&NEWS=N&AN=26144638	https://dx.doi.org/10.1016/j.breast.2015.06.006
Journal Article	M. V. Diaz-Santana; K. M. O'Brien; A. A. D'Aloisio; G. Regalado; D. P. Sandler; C. R. Weinberg	2020	Breast cancer research : BCR	Perinatal and postnatal exposures and risk of young-onset breast cancer	22	1	88	http://ovidsp.ovid.com/ovidweb.cgi?T=JS&PAGE=reference&D=medl&NEWS=N&AN=32791983	https://dx.doi.org/10.1186/s13058-020-01317-3
Journal Article	M. Okasha; P. McCarron; D. Gunnell; G. Davey Smith	2003	Breast Cancer Research and Treatment	Exposures in childhood, adolescence and early adulthood and breast cancer risk: A systematic review of the literature	78	2	223-276	https://www.embase.com/search/results?subaction=viewrecord&id=L36433915&from=export_x000D_ http://dx.doi.org/10.1023/A:1022988918755	10.1023/A:1022988918755
Journal Article	C. A. Fordyce; C. M. Heaphy; M. Bisoffi; J. L. Wyaco; N. E. Joste; A. Mangalik; K. B. Baumgartner; R. N. Baumgartner; W. C. Hunt; J. K. Griffith	2006	Breast Cancer Research and Treatment	Telomere content correlates with stage and prognosis in breast cancer	99	2	193-202	https://www.embase.com/search/results?subaction=viewrecord&id=L44268267&from=export_x000D_ http://dx.doi.org/10.1007/s10549-006-9204-1	10.1007/s10549-006-9204-1
Journal Article	F. A. Peccatori; H. A. Azim Jr; G. Scarfone; A. Gadducci; C. Bonazzi; O. Gentilini; V. Galimberti; M. Intra; M. Locatelli; B. Acaia; P. Rossi; S. Cinieri; L. Calabrese; A. Goldhirsch	2009	Breast Cancer Research and Treatment	Weekly epirubicin in the treatment of gestational breast cancer (GBC)	115	3	591-594	https://www.embase.com/search/results?subaction=viewrecord&id=L50246571&from=export_x000D_ http://dx.doi.org/10.1007/s10549-008-0159-2	10.1007/s10549-008-0159-2
Journal Article	L. Collin-Lévesque; Y. El-Ghaddaf; M. Genest; M. Jutras; G. Leclair; E. Weisskopf; A. Panchaud; E. Ferreira	2018	Breastfeeding Medicine	Infant Exposure to Methylphenidate and Duloxetine during Lactation	13	3	221-225	https://www.embase.com/search/results?subaction=viewrecord&id=L621612013&from=export_x000D_ http://dx.doi.org/10.1089/bfm.2017.0126	10.1089/bfm.2017.0126
Journal Article	A. Rahman; J. S. Kase; Y. L. Murray; B. Parvez	2020	Breastfeeding Medicine	Neurodevelopmental Outcome of Extremely Low Birth Weight Infants Fed an Exclusive Human Milk Diet Is Not Affected by Growth Velocity	15	6	362-369	https://www.embase.com/search/results?subaction=viewrecord&id=L632607210&from=export_x000D_ http://dx.doi.org/10.1089/bfm.2019.0214	10.1089/bfm.2019.0214
Journal Article	M. J. Muller; C. Preus; T. Paul; F. Streit; G. Brandhorst; S. Seeliger	2013	Breastfeeding medicine : the official journal of the Academy of Breastfeeding Medicine	Serotonergic overstimulation in a preterm infant after sertraline intake via breastmilk	8	3	327-9	http://ovidsp.ovid.com/ovidweb.cgi?T=JS&PAGE=reference&D=med10&NEWS=N&AN=23249132	https://dx.doi.org/10.1089/bfm.2012.0084
Journal Article	I. Volikas; A. Butwick; C. Wilkinson; A. Pleming; G. Nicholson	2005	British journal of anaesthesia	Maternal and neonatal side-effects of remifentanil patient-controlled analgesia in labour	95	4	504-9	http://ovidsp.ovid.com/ovidweb.cgi?T=JS&PAGE=reference&D=med6&NEWS=N&AN=16113038
Journal Article	L. J. Vatten; P. R. Romundstad; D. Trichopoulos; R. Skjaerven	2002	British journal of cancer	Pre-eclampsia in pregnancy and subsequent risk for breast cancer	87	9	971-3	http://ovidsp.ovid.com/ovidweb.cgi?T=JS&PAGE=reference&D=med4&NEWS=N&AN=12434286
Journal Article	M. Kaya; T. Wada; S. Kawaguchi; S. Nagoya; T. Yamashita; Y. Abe; H. Hiraga; K. Isu; M. Shindoh; F. Higashino; F. Okada; M. Tada; S. Yamawaki; S. Ishii	2002	British Journal of Cancer	Increased pre-therapeutic serum vascular endothelial growth factor in patients with early clinical relapse of osteosarcoma	86	6	864-869	https://www.embase.com/search/results?subaction=viewrecord&id=L34271020&from=export_x000D_ http://dx.doi.org/10.1038/sj.bjc.6600201	10.1038/sj.bjc.6600201
Journal Article	L. J. Vatten; M. R. Forman; T. I. L. Nilsen; J. C. Barrett; P. R. Romundstad	2007	British Journal of Cancer	The negative association between pre-eclampsia and breast cancer risk may depend on the offspring's gender	96	9	1436-1438	https://www.embase.com/search/results?subaction=viewrecord&id=L46685775&from=export_x000D_ http://dx.doi.org/10.1038/sj.bjc.6603688	10.1038/sj.bjc.6603688
Journal Article	T. Bjorge; A. Engeland; S. Tretli; I. Heuch	2008	British journal of cancer	Birth and parental characteristics and risk of neuroblastoma in a population-based Norwegian cohort study	99	7	1165-9	http://ovidsp.ovid.com/ovidweb.cgi?T=JS&PAGE=reference&D=med7&NEWS=N&AN=18766190	https://dx.doi.org/10.1038/sj.bjc.6604646
Journal Article	P. Lagiou; C. C. Hsieh; L. Lipworth; E. Samoli; W. Okulicz; R. Troisi; B. Xu; P. Hall; A. Ekbom; H. O. Adami; D. Trichopoulos	2009	British journal of cancer	Insulin-like growth factor levels in cord blood, birth weight and breast cancer risk	100	11	1794-8	http://ovidsp.ovid.com/ovidweb.cgi?T=JS&PAGE=reference&D=med7&NEWS=N&AN=19417744	https://dx.doi.org/10.1038/sj.bjc.6605074
Journal Article	D. H. Morris; M. E. Jones; M. J. Schoemaker; A. Ashworth; A. J. Swerdlow	2010	British journal of cancer	Determinants of age at menarche in the UK: analyses from the Breakthrough Generations Study	103	11	1760-4	http://ovidsp.ovid.com/ovidweb.cgi?T=JS&PAGE=reference&D=med8&NEWS=N&AN=21045834	https://dx.doi.org/10.1038/sj.bjc.6605978
Journal Article	S. Opdahl; P. R. Romundstad; M. D. K. Alsaker; L. J. Vatten	2012	British journal of cancer	Hypertensive diseases in pregnancy and breast cancer risk	107	1	176-82	http://ovidsp.ovid.com/ovidweb.cgi?T=JS&PAGE=reference&D=med9&NEWS=N&AN=22576589	https://dx.doi.org/10.1038/bjc.2012.195
Journal Article	P. Hamberg; M. J. Boers-Sonderen; W. T. A. van der Graaf; P. de Bruijn; A. B. Suttle; F. A. L. M. Eskens; J. Verweij; C. M. L. van Herpen; S. Sleijfer	2014	British journal of cancer	Pazopanib exposure decreases as a result of an ifosfamide-dependent drug-drug interaction: results of a phase I study	110	4	888-93	http://ovidsp.ovid.com/ovidweb.cgi?T=JS&PAGE=reference&D=med11&NEWS=N&AN=24366297	https://dx.doi.org/10.1038/bjc.2013.798
Journal Article	S. Hallum; A. Pinborg; M. Kamper-Jorgensen	2016	British journal of cancer	Long-term impact of preeclampsia on maternal endometrial cancer risk	114	7	809-12	http://ovidsp.ovid.com/ovidweb.cgi?T=JS&PAGE=reference&D=med13&NEWS=N&AN=26964032	https://dx.doi.org/10.1038/bjc.2016.55
Journal Article	C. Skold; T. Bjorge; A. Ekbom; A. Engeland; M. Gissler; T. Grotmol; L. Madanat-Harjuoja; A. G. Ording; B. Trabert; S. Tretli; R. Troisi; H. T. Sorensen; I. Glimelius	2020	British journal of cancer	Pregnancy-related risk factors for sex cord-stromal tumours and germ cell tumours in parous women: a registry-based study	123	1	161-166	http://ovidsp.ovid.com/ovidweb.cgi?T=JS&PAGE=reference&D=medl&NEWS=N&AN=32336755	https://dx.doi.org/10.1038/s41416-020-0849-z
Journal Article	H. Rosenfeld; A. Ornoy; S. Shechtman; O. Diav-Citrin	2009	British journal of clinical pharmacology	Pregnancy outcome, thyroid dysfunction and fetal goitre after in utero exposure to propylthiouracil: a controlled cohort study	68	4	609-17	http://ovidsp.ovid.com/ovidweb.cgi?T=JS&PAGE=reference&D=med7&NEWS=N&AN=19843064	https://dx.doi.org/10.1111/j.1365-2125.2009.03495.x
Journal Article	P. G. J. ter Horst; S. van der Linde; J. P. Smit; J. den Boon; R. A. van Lingen; F. G. A. Jansman; L. T. W. De Jong-van den Berg; B. Wilffert	2012	British journal of clinical pharmacology	Clomipramine concentration and withdrawal symptoms in 10 neonates	73	2	295-302	http://ovidsp.ovid.com/ovidweb.cgi?T=JS&PAGE=reference&D=med9&NEWS=N&AN=21801198	https://dx.doi.org/10.1111/j.1365-2125.2011.04072.x
Journal Article	M. Ellfolk; A. Tornio; M. Niemi; M. K. Leinonen; A.-M. Lahesmaa-Korpinen; H. Malm	2020	British journal of clinical pharmacology	Placental transporter-mediated drug interactions and offspring congenital anomalies	86	5	868-879	http://ovidsp.ovid.com/ovidweb.cgi?T=JS&PAGE=reference&D=prem1&NEWS=N&AN=31823387	https://dx.doi.org/10.1111/bcp.14191
Journal Article	T. J. Roseboom; J. H. van der Meulen; A. C. Ravelli; C. Osmond; D. J. Barker; O. P. Bleker	2000	British journal of haematology	Plasma fibrinogen and factor VII concentrations in adults after prenatal exposure to famine	111	1	112-7	http://ovidsp.ovid.com/ovidweb.cgi?T=JS&PAGE=reference&D=med4&NEWS=N&AN=11091189
Journal Article	A. Sauerbrey; W. Sell; D. Steinbach; A. Voigt; F. Zintl	2002	British journal of haematology	Expression of the BCRP gene (ABCG2/MXR/ABCP) in childhood acute lymphoblastic leukaemia	118	1	147-50	http://ovidsp.ovid.com/ovidweb.cgi?T=JS&PAGE=reference&D=med4&NEWS=N&AN=12100141
Journal Article	S. Alimam; S. Bewley; L. C. Chappell; M. Knight; P. Seed; G. Gray; C. Harrison; S. Robinson	2016	British journal of haematology	Pregnancy outcomes in myeloproliferative neoplasms: UK prospective cohort study	175	1	1931-06-01	http://ovidsp.ovid.com/ovidweb.cgi?T=JS&PAGE=reference&D=med13&NEWS=N&AN=27612319	https://dx.doi.org/10.1111/bjh.14289
Journal Article	N. Giri; B. P. Alter; S. A. Savage; P. Stratton	2021	British Journal of Haematology	Gynaecological and reproductive health of women with telomere biology disorders				https://www.embase.com/search/results?subaction=viewrecord&id=L2011582603&from=export_x000D_ http://dx.doi.org/10.1111/bjh.17545	10.1111/bjh.17545
Journal Article	P. E. North; D. C. Anthony; T. L. Young; M. Waner; H. H. Brown; M. C. Brodsky	2003	British Journal of Ophthalmology	Retinal neovascular markers in retinopathy of prematurity: Aetiological implications	87	3	275-278	https://www.embase.com/search/results?subaction=viewrecord&id=L36307897&from=export_x000D_ http://dx.doi.org/10.1136/bjo.87.3.275	10.1136/bjo.87.3.275
Journal Article	P. G. Prokopenko; S. A. Borisenko; A. A. Terent'ev	2001	Bulletin of experimental biology and medicine	Antigenic structure of ovarian cancer metastases	131	6	561-3	http://ovidsp.ovid.com/ovidweb.cgi?T=JS&PAGE=reference&D=med4&NEWS=N&AN=11586407
Journal Article	I. V. Babkina; D. A. Osipov; Y. N. Solovyov; I. V. Bulycheva; G. N. Machak; M. D. Aliev; N. E. Kushlinsky	2009	Bulletin of experimental biology and medicine	Endostatin, placental growth factor, and fibroblast growth factors-1 and -2 in the sera of patients with primary osteosarcomas	148	2	246-9	http://ovidsp.ovid.com/ovidweb.cgi?T=JS&PAGE=reference&D=med7&NEWS=N&AN=20027339
Journal Article	M. D. S. Dutra; I. M. d. Jesus; E. C. d. O. Santos; M. d. O. Lima; R. L. F. d. Medeiros; M. Cavadas; R. R. Luiz; V. d. M. Camara	2012	Cadernos de saude publica	Longitudinal assessment of mercury exposure in schoolchildren in an urban area of the Brazilian Amazon	28	8	1539-45	http://ovidsp.ovid.com/ovidweb.cgi?T=JS&PAGE=reference&D=med9&NEWS=N&AN=22892973
Journal Article	P. Madadi; S. Ito	2010	Canadian family physician Medecin de famille canadien	Perinatal exposure to maternal lamotrigine: clinical considerations for the mother and child	56	11	1132-4	http://ovidsp.ovid.com/ovidweb.cgi?T=JS&PAGE=reference&D=med8&NEWS=N&AN=21075992
Journal Article	M. Tan; E. Kim; G. Koren; P. Bozzo	2013	Canadian family physician Medecin de famille canadien	Botulinum toxin type A in pregnancy	59	11	1183-4	http://ovidsp.ovid.com/ovidweb.cgi?T=JS&PAGE=reference&D=med10&NEWS=N&AN=24235190
Journal Article	U. Shastri; P. Slinger; E. Nguyen; J. C. A. Carvalho; M. Balki	2011	Canadian journal of anaesthesia = Journal canadien d'anesthesie	Pulmonary edema during cesarean delivery in a patient with a mediastinal mass	58	3	285-9	http://ovidsp.ovid.com/ovidweb.cgi?T=JS&PAGE=reference&D=med8&NEWS=N&AN=21132475	https://dx.doi.org/10.1007/s12630-010-9431-0
Journal Article	A. Fishell	2010	Canadian Journal of Clinical Pharmacology	Depression and anxiety in pregnancy	17	3	e363-e369	https://www.embase.com/search/results?subaction=viewrecord&id=L361161615&from=export
Journal Article	Q. Beka; S. Bowker; A. Savu; D. Kingston; J. A. Johnson; P. Kaul	2018	Canadian journal of diabetes	Development of Perinatal Mental Illness in Women With Gestational Diabetes Mellitus: A Population-Based Cohort Study	42	4	350-355.e1	http://ovidsp.ovid.com/ovidweb.cgi?T=JS&PAGE=reference&D=med15&NEWS=N&AN=28943221	https://dx.doi.org/10.1016/j.jcjd.2017.08.005
Journal Article	C.-H. Chen; H.-C. Lin	2011	Canadian journal of psychiatry. Revue canadienne de psychiatrie	Prenatal care and adverse pregnancy outcomes among women with depression: a nationwide population-based study	56	5	273-80	http://ovidsp.ovid.com/ovidweb.cgi?T=JS&PAGE=reference&D=med8&NEWS=N&AN=21586193
Journal Article	H. K. Brown; V. Cobigo; Y. Lunsky; C.-L. Dennis; S. Vigod	2016	Canadian journal of psychiatry. Revue canadienne de psychiatrie	Perinatal Health of Women with Intellectual and Developmental Disabilities and Comorbid Mental Illness	61	11	714-723	http://ovidsp.ovid.com/ovidweb.cgi?T=JS&PAGE=reference&D=med13&NEWS=N&AN=27310242
Journal Article	T. Conte; C. Bergeron; J. M. FitzGerald	2018	Canadian Journal of Respiratory, Critical Care, and Sleep Medicine	Asthma and pregnancy: A review of management strategies with an emphasis on medication safety and outcomes	2	3	155-165	https://www.embase.com/search/results?subaction=viewrecord&id=L624545924&from=export_x000D_ http://dx.doi.org/10.1080/24745332.2017.1409090	10.1080/24745332.2017.1409090
Journal Article	E. Greenaway; M. J. Biondi; J. J. Feld; S. C. Ling	2019	Canadian Liver Journal	Hepatitis c virus infection in mothers and children	2	4	210-224	https://www.embase.com/search/results?subaction=viewrecord&id=L2003533218&from=export_x000D_ http://dx.doi.org/10.3138/canlivj.2019-0009	10.3138/canlivj.2019-0009
Journal Article	J. R. Palmer; E. E. Hatch; C. L. Rosenberg; P. Hartge; R. H. Kaufman; L. Titus-Ernstoff; K. L. Noller; A. L. Herbst; R. S. Rao; R. Troisi; T. Colton; R. N. Hoover	2002	Cancer causes & control : CCC	Risk of breast cancer in women exposed to diethylstilbestrol in utero: prelimiinary results (United States)	13	8	753-8	http://ovidsp.ovid.com/ovidweb.cgi?T=JS&PAGE=reference&D=med4&NEWS=N&AN=12420954
Journal Article	R. Troisi; N. Potischman; J. Roberts; P. Siiteri; A. Daftary; C. Sims; R. N. Hoover	2003	Cancer causes & control : CCC	Associations of maternal and umbilical cord hormone concentrations with maternal, gestational and neonatal factors (United States)	14	4	347-55	http://ovidsp.ovid.com/ovidweb.cgi?T=JS&PAGE=reference&D=med5&NEWS=N&AN=12846366
Journal Article	L. A. Mucci; P. Lagiou; R. M. Tamimi; C.-C. Hsieh; H.-O. Adami; D. Trichopoulos	2003	Cancer causes & control : CCC	Pregnancy estriol, estradiol, progesterone and prolactin in relation to birth weight and other birth size variables (United States)	14	4	311-8	http://ovidsp.ovid.com/ovidweb.cgi?T=JS&PAGE=reference&D=med5&NEWS=N&AN=12846361
Journal Article	C. H. Ramlau-Hansen; A. V. Olesen; E. T. Parner; H. T. Sorensen; J. Olsen	2009	Cancer causes & control : CCC	Perinatal markers of estrogen exposure and risk of testicular cancer: follow-up of 1,333,873 Danish males born between 1950 and 2002	20	9	1587-92	http://ovidsp.ovid.com/ovidweb.cgi?T=JS&PAGE=reference&D=med7&NEWS=N&AN=19636804	https://dx.doi.org/10.1007/s10552-009-9403-2
Journal Article	R. Cornish; A. C. Staff; A. Boyd; D. A. Lawlor; S. Tretli; G. Bradwin; T. F. McElrath; M. Hyer; R. N. Hoover; R. Troisi	2019	Cancer causes & control : CCC	Maternal reproductive hormones and angiogenic factors in pregnancy and subsequent breast cancer risk	30	1	63-74	http://ovidsp.ovid.com/ovidweb.cgi?T=JS&PAGE=reference&D=med16&NEWS=N&AN=30506491	https://dx.doi.org/10.1007/s10552-018-1100-6
Journal Article	X. Niu; C. I. Li; B. A. Mueller	2019	Cancer causes & control : CCC	Obstetrical and infant outcomes among women with neoplasms during pregnancy	30	6	651-661	http://ovidsp.ovid.com/ovidweb.cgi?T=JS&PAGE=reference&D=med16&NEWS=N&AN=30976958	https://dx.doi.org/10.1007/s10552-019-01167-1
Journal Article	J. M. Faupel-Badger; Y. Wang; A. C. Staff; S. A. Karumanchi; F. Z. Stanczyk; M. Pollak; R. N. Hoover; R. Troisi	2012	Cancer Causes and Control	Maternal and cord steroid sex hormones, angiogenic factors, and insulin-like growth factor axis in African-American preeclamptic and uncomplicated pregnancies	23	5	779-784	https://www.embase.com/search/results?subaction=viewrecord&id=L51911246&from=export_x000D_ http://dx.doi.org/10.1007/s10552-012-9934-9	10.1007/s10552-012-9934-9
Journal Article	J. E. Heck; T. J. Meyers; C. Lombardi; A. S. Park; M. Cockburn; P. Reynolds; B. Ritz	2013	Cancer epidemiology	Case-control study of birth characteristics and the risk of hepatoblastoma	37	4	390-5	http://ovidsp.ovid.com/ovidweb.cgi?T=JS&PAGE=reference&D=med10&NEWS=N&AN=23558166	https://dx.doi.org/10.1016/j.canep.2013.03.004
Journal Article	D. J. P. Barker; C. Osmond; K. L. Thornburg; E. Kajantie; J. G. Eriksson	2013	Cancer epidemiology	The intrauterine origins of Hodgkin's lymphoma	37	3	321-3	http://ovidsp.ovid.com/ovidweb.cgi?T=JS&PAGE=reference&D=med10&NEWS=N&AN=23403130	https://dx.doi.org/10.1016/j.canep.2013.01.004
Journal Article	C. Rusner; B. Trabert; A. Katalinic; J. Kieschke; K. Emrich; A. Stang; R. Network of German Cancer	2013	Cancer epidemiology	Incidence patterns and trends of malignant gonadal and extragonadal germ cell tumors in Germany, 1998-2008	37	4	370-3	http://ovidsp.ovid.com/ovidweb.cgi?T=JS&PAGE=reference&D=med10&NEWS=N&AN=23683844	https://dx.doi.org/10.1016/j.canep.2013.04.003
Journal Article	G. Tettamanti; R. Ljung; T. Mathiesen; J. Schwartzbaum; M. Feychting	2016	Cancer epidemiology	Maternal smoking during pregnancy and the risk of childhood brain tumors: Results from a Swedish cohort study	40		67-72	http://ovidsp.ovid.com/ovidweb.cgi?T=JS&PAGE=reference&D=med13&NEWS=N&AN=26680602	https://dx.doi.org/10.1016/j.canep.2015.11.009
Journal Article	G. Y. Lai; S. Rohrmann; T. Agurs-Collins; C. G. Sutcliffe; G. Bradwin; N. Rifai; J. L. Bienstock; E. A. Platz	2011	Cancer Epidemiology Biomarkers and Prevention	Racial variation in umbilical cord blood leptin concentration in male babies	20	4	665-671	https://www.embase.com/search/results?subaction=viewrecord&id=L361726718&from=export_x000D_ http://dx.doi.org/10.1158/1055-9965.EPI-10-0283_x000D_ http://cebp.aacrjournals.org/content/20/4/665.full.pdf+html	10.1158/1055-9965.EPI-10-0283
Journal Article	B. E. Richardson; J. D. Peck; J. K. Wormuth	2000	Cancer epidemiology, biomarkers & prevention : a publication of the American Association for Cancer Research, cosponsored by the American Society of Preventive Oncology	Mean arterial pressure, pregnancy-induced hypertension, and preeclampsia: evaluation as independent risk factors and as surrogates for high maternal serum alpha-fetoprotein in estimating breast cancer risk	9	12	1349-55	http://ovidsp.ovid.com/ovidweb.cgi?T=JS&PAGE=reference&D=med4&NEWS=N&AN=11142421
Journal Article	A. Ekbom; J. Wuu; H. O. Adami; C. M. Lu; P. Lagiou; D. Trichopoulos; C. Hsieh	2000	Cancer epidemiology, biomarkers & prevention : a publication of the American Association for Cancer Research, cosponsored by the American Society of Preventive Oncology	Duration of gestation and prostate cancer risk in offspring	9	2	221-3	http://ovidsp.ovid.com/ovidweb.cgi?T=JS&PAGE=reference&D=med4&NEWS=N&AN=10698486
Journal Article	R. Troisi; N. Potischman; C. N. Johnson; J. M. Roberts; D. Lykins; G. Harger; N. Markovic; P. Siiteri; R. N. Hoover	2003	Cancer epidemiology, biomarkers & prevention : a publication of the American Association for Cancer Research, cosponsored by the American Society of Preventive Oncology	Estrogen and androgen concentrations are not lower in the umbilical cord serum of pre-eclamptic pregnancies	12	11 Pt 1	1268-70	http://ovidsp.ovid.com/ovidweb.cgi?T=JS&PAGE=reference&D=med5&NEWS=N&AN=14652293
Journal Article	R. Tamimi; P. Lagiou; L. J. Vatten; L. Mucci; D. Trichopoulos; S. Hellerstein; A. Ekbom; H.-O. Adami; C.-C. Hsieh	2003	Cancer epidemiology, biomarkers & prevention : a publication of the American Association for Cancer Research, cosponsored by the American Society of Preventive Oncology	Pregnancy hormones, pre-eclampsia, and implications for breast cancer risk in the offspring	12	7	647-50	http://ovidsp.ovid.com/ovidweb.cgi?T=JS&PAGE=reference&D=med5&NEWS=N&AN=12869405
Journal Article	K. A. McGlynn; B. I. Graubard; J.-M. Nam; F. Z. Stanczyk; M. P. Longnecker; M. A. Klebanoff	2005	Cancer epidemiology, biomarkers & prevention : a publication of the American Association for Cancer Research, cosponsored by the American Society of Preventive Oncology	Maternal hormone levels and risk of cryptorchism among populations at high and low risk of testicular germ cell tumors	14	7	1732-7	http://ovidsp.ovid.com/ovidweb.cgi?T=JS&PAGE=reference&D=med6&NEWS=N&AN=16030109
Journal Article	J. R. Cerhan; T. A. Sellers; C. A. Janney; V. S. Pankratz; K. R. Brandt; C. M. Vachon	2005	Cancer epidemiology, biomarkers & prevention : a publication of the American Association for Cancer Research, cosponsored by the American Society of Preventive Oncology	Prenatal and perinatal correlates of adult mammographic breast density	14	6	1502-8	http://ovidsp.ovid.com/ovidweb.cgi?T=JS&PAGE=reference&D=med6&NEWS=N&AN=15941963
Journal Article	L. G. Spector; S. S. Hecht; S. Ognjanovic; S. G. Carmella; J. A. Ross	2007	Cancer epidemiology, biomarkers & prevention : a publication of the American Association for Cancer Research, cosponsored by the American Society of Preventive Oncology	Detection of cotinine in newborn dried blood spots	16	9	1902-05-01	http://ovidsp.ovid.com/ovidweb.cgi?T=JS&PAGE=reference&D=med6&NEWS=N&AN=17855712
Journal Article	J. M. Faupel-Badger; C.-C. Hsieh; R. Troisi; P. Lagiou; N. Potischman	2007	Cancer epidemiology, biomarkers & prevention : a publication of the American Association for Cancer Research, cosponsored by the American Society of Preventive Oncology	Plasma volume expansion in pregnancy: implications for biomarkers in population studies	16	9	1720-3	http://ovidsp.ovid.com/ovidweb.cgi?T=JS&PAGE=reference&D=med6&NEWS=N&AN=17855687
Journal Article	A. Reid; J. Heyworth; N. de Klerk; A. W. Musk	2009	Cancer epidemiology, biomarkers & prevention : a publication of the American Association for Cancer Research, cosponsored by the American Society of Preventive Oncology	Asbestos exposure and gestational trophoblastic disease: a hypothesis	18	11	2895-08-01	http://ovidsp.ovid.com/ovidweb.cgi?T=JS&PAGE=reference&D=med7&NEWS=N&AN=19900938	https://dx.doi.org/10.1158/1055-9965.EPI-09-0731
Journal Article	G. Larfors; P. C. Lambert; M. Lambe; A. Ekbom; S. Cnattingius	2009	Cancer epidemiology, biomarkers & prevention : a publication of the American Association for Cancer Research, cosponsored by the American Society of Preventive Oncology	Placental weight and breast cancer survival in young women	18	3	777-83	http://ovidsp.ovid.com/ovidweb.cgi?T=JS&PAGE=reference&D=med7&NEWS=N&AN=19240233	https://dx.doi.org/10.1158/1055-9965.EPI-08-0979
Journal Article	R. Troisi; D. R. Doody; B. A. Mueller	2013	Cancer epidemiology, biomarkers & prevention : a publication of the American Association for Cancer Research, cosponsored by the American Society of Preventive Oncology	A linked-registry study of gestational factors and subsequent breast cancer risk in the mother	22	5	835-47	http://ovidsp.ovid.com/ovidweb.cgi?T=JS&PAGE=reference&D=med10&NEWS=N&AN=23592822	https://dx.doi.org/10.1158/1055-9965.EPI-12-1375
Journal Article	M. Hickey; R. Hart; J. A. Keelan	2014	Cancer epidemiology, biomarkers & prevention : a publication of the American Association for Cancer Research, cosponsored by the American Society of Preventive Oncology	The relationship between umbilical cord estrogens and perinatal characteristics	23	6	946-52	http://ovidsp.ovid.com/ovidweb.cgi?T=JS&PAGE=reference&D=med11&NEWS=N&AN=24636976	https://dx.doi.org/10.1158/1055-9965.EPI-13-1321
Journal Article	G. Sys; M. Van Bockstal; R. Forsyth; M. Balke; B. Poffyn; D. Uyttendaele; M. Bracke; O. De Wever	2012	Cancer Letters	Tumor grafts derived from sarcoma patients retain tumor morphology, viability, and invasion potential and indicate disease outcomes in the chick chorioallantoic membrane model	326	1	69-78	https://www.embase.com/search/results?subaction=viewrecord&id=L52154694&from=export_x000D_ http://dx.doi.org/10.1016/j.canlet.2012.07.023	10.1016/j.canlet.2012.07.023
Journal Article	X.-Q. Zheng; J.-Y. Yan; R.-L. Xu; X.-C. Wang; X. Chen; K.-H. Huang	2020	Cancer management and research	A Clinical Analysis of the Diagnosis and Treatment of Fetal Sacrococcygeal Teratomas	12		13185-13193	http://ovidsp.ovid.com/ovidweb.cgi?T=JS&PAGE=reference&D=pmnm&NEWS=N&AN=33380826	https://dx.doi.org/10.2147/CMAR.S287682
Journal Article	A. Pettersson; L. Richiardi; S. Cnattingius; M. Kaijser; O. Akre	2008	Cancer research	Gestational hypertension, preeclampsia, and risk of testicular cancer	68	21	8832-06-01	http://ovidsp.ovid.com/ovidweb.cgi?T=JS&PAGE=reference&D=med7&NEWS=N&AN=18974126	https://dx.doi.org/10.1158/0008-5472.CAN-08-2309
Journal Article	Y. Chen; M. G. Kibriya; F. Jasmine; R. M. Santella; R. T. Senie; H. Ahsan	2008	Cancer research	Do placental genes affect maternal breast cancer? Association between offspring's CGB5 and CSH1 gene variants and maternal breast cancer risk	68	23	9729-34	http://ovidsp.ovid.com/ovidweb.cgi?T=JS&PAGE=reference&D=med7&NEWS=N&AN=19047151	https://dx.doi.org/10.1158/0008-5472.CAN-08-2243
Journal Article	T. Ichihara; H. Wanibuchi; Y. Totsuka; K. Morimura; M. Wei; D. Nakae; S. Fukushima	2004	Cancer science	Induction of DNA-adducts and increase of 8-hydroxy-2-deoxyguanosine, but no development of preneoplastic lesions in offspring liver with transplacental and trans-breast milk exposure to 2-amino-3,8-dimethylimidazo [4,5-f ]quinoxaline (MeIQx) in rats	95	12	943-8	http://ovidsp.ovid.com/ovidweb.cgi?T=JS&PAGE=reference&D=med5&NEWS=N&AN=15596042
Journal Article	C. Berends; C. Maggen; C. A. R. Lok; M. van Gerwen; I. A. Boere; V. E. R. A. Wolters; K. Van Calsteren; H. Segers; M. M. van den Heuvel-Eibrink; R. C. Painter; M. M. Gziri; F. Amant	2021	Cancers	Maternal and Neonatal Outcome after the Use of G-CSF for Cancer Treatment during Pregnancy	13	6		http://ovidsp.ovid.com/ovidweb.cgi?T=JS&PAGE=reference&D=pmnm&NEWS=N&AN=33802196	https://dx.doi.org/10.3390/cancers13061214
Journal Article	L. Benoit; O. Mir; F. Vialard; P. Berveiller	2021	Cancers	Cancer during pregnancy: A review of preclinical and clinical transplacental transfer of anticancer agents	13	6	2021-01-19	https://www.embase.com/search/results?subaction=viewrecord&id=L2006716140&from=export_x000D_ http://dx.doi.org/10.3390/cancers13061238	10.3390/cancers13061238
Journal Article	E. Zhang; L. Liu; R. Owen	2015	CardioVascular and Interventional Radiology	Pelvic Artery Embolization in the Management of Obstetrical Hemorrhage: Predictive Factors for Clinical Outcomes	38	6	1477-1486	https://www.embase.com/search/results?subaction=viewrecord&id=L603879233&from=export_x000D_ http://dx.doi.org/10.1007/s00270-015-1092-5	10.1007/s00270-015-1092-5
Journal Article	F. Rahimi-Sharbaff; N. Saedi	2019	Case Reports in Clinical Practice	Successful management of a complicated mirror syndrome: A case presentation	4	2	61-63	https://www.embase.com/search/results?subaction=viewrecord&id=L2004836157&from=export_x000D_ http://dx.doi.org/10.18502/crcp.v4i2.1709	10.18502/crcp.v4i2.1709
Journal Article	R. Raj; E. M. Uy; M. Hager; K. Asadipooya	2019	Case Reports in Endocrinology	Delivery of Euthyroid Baby following Hyperthyroidism in Twin Gestation with Coexisting Complete Hydatidiform Mole	2019			https://www.embase.com/search/results?subaction=viewrecord&id=L2004565458&from=export_x000D_ http://dx.doi.org/10.1155/2019/2941501	10.1155/2019/2941501
Journal Article	R. F. Caldas; P. Oliveira; C. Rodrigues; I. Reis; H. Scigliano; R. Nogueira; C. Araujo; S. Ferreira	2017	Case reports in medicine	Intraplacental Choriocarcinoma: Rare or Underdiagnosed? Report of 2 Cases Diagnosed after an Incomplete Miscarriage and a Preterm Spontaneous Vaginal Delivery	2017		7892980	http://ovidsp.ovid.com/ovidweb.cgi?T=JS&PAGE=reference&D=pmnm4&NEWS=N&AN=28567059	https://dx.doi.org/10.1155/2017/7892980
Journal Article	M. Chhetry; A. Pokharel; A. N. Chaudhary	2019	Case reports in obstetrics and gynecology	Term Delivery of a Complete Molar Pregnancy with a Coexistent Normal Pregnancy	2019		5090565	http://ovidsp.ovid.com/ovidweb.cgi?T=JS&PAGE=reference&D=pmnm4&NEWS=N&AN=31687239	https://dx.doi.org/10.1155/2019/5090565
Journal Article	K. Chrysouli; M. Tsakanikos; S. Stamataki	2019	Case reports in otolaryngology	A Case Report of Melanoma as Acute Mastoiditis in a 10-Month-Old Female Child	2019		9641945	http://ovidsp.ovid.com/ovidweb.cgi?T=JS&PAGE=reference&D=pmnm4&NEWS=N&AN=30906611	https://dx.doi.org/10.1155/2019/9641945
Journal Article	Y. Okada; D. Hitaka; T. Kido; Y. Kanai; K. Konishi; K. Doki; N. Katayama; M. Homma; Y. Miyazono; H. Takada	2020	Case reports in pediatrics	A Follow-Up Report of an Infant Born to a Mother Receiving Tamoxifen	2020		2056756	http://ovidsp.ovid.com/ovidweb.cgi?T=JS&PAGE=reference&D=pmnm&NEWS=N&AN=32774971	https://dx.doi.org/10.1155/2020/2056756
Journal Article	M. T. Nguyen; L. B. McCullough; F. A. Chervenak; K. J. Shaw; D. Luckey	2019	Case Reports in Perinatal Medicine	An ethical framework for counseling about mode of delivery for desired psychosocial benefit in pregnancies complicatedby severe fetal anomalies	8	2		https://www.embase.com/search/results?subaction=viewrecord&id=L628776513&from=export_x000D_ http://dx.doi.org/10.1515/crpm-2018-0044	10.1515/crpm-2018-0044
Journal Article	J. B. Lewis; C. Mejia; C. Jordan; T. D. Monson; J. S. Bodine; T. M. Dunaway; K. M. Egbert; A. L. Lewis; T. J. Wright; K. C. Ogden; D. S. Broberg; P. D. Hall; S. M. Nelson; K. M. Hirschi; P. R. Reynolds; J. A. Arroyo	2017	Cell and tissue research	Inhibition of the receptor for advanced glycation end-products (RAGE) protects from secondhand smoke (SHS)-induced intrauterine growth restriction IUGR in mice	370	3	513-521	http://ovidsp.ovid.com/ovidweb.cgi?T=JS&PAGE=reference&D=med14&NEWS=N&AN=28948356	https://dx.doi.org/10.1007/s00441-017-2691-z
Journal Article	A. Poloni; G. Maurizi; L. Babini; F. Serrani; E. Berardinelli; S. Mancini; B. Costantini; G. Discepoli; P. Leoni	2011	Cell transplantation	Human mesenchymal stem cells from chorionic villi and amniotic fluid are not susceptible to transformation after extensive in vitro expansion	20	5	643-54	http://ovidsp.ovid.com/ovidweb.cgi?T=JS&PAGE=reference&D=med8&NEWS=N&AN=21054927	https://dx.doi.org/10.3727/096368910X536518
Journal Article	S. E. Dwi Putra; C. Neuber; C. Reichetzeder; B. Hocher; B. Kleuser	2014	Cellular Physiology and Biochemistry	Analysis of genomic DNA methylation levels in human placenta using liquid chromatography-electrospray ionization tandem mass spectrometry	33	4	945-952	https://www.embase.com/search/results?subaction=viewrecord&id=L603692471&from=export_x000D_ http://dx.doi.org/10.1159/000358666	10.1159/000358666
Journal Article	L. Kukla; D. Hruba; M. Tyrlik; P. European Longitudinal Study of the; childhood	2001	Central European journal of public health	Smoking and damages of reproduction: evidence of ELSPAC	9	2	59-63	http://ovidsp.ovid.com/ovidweb.cgi?T=JS&PAGE=reference&D=med4&NEWS=N&AN=11503275
Journal Article	S. Tochitani; T. Furukawa; R. Bando; S. Kondo; T. Ito; Y. Matsushima; T. Kojima; H. Matsuzaki; A. Fukuda	2021	Cerebral cortex (New York, N.Y. : 1991)	GABAA Receptors and Maternally Derived Taurine Regulate the Temporal Specification of Progenitors of Excitatory Glutamatergic Neurons in the Mouse Developing Cortex				http://ovidsp.ovid.com/ovidweb.cgi?T=JS&PAGE=reference&D=medp&NEWS=N&AN=34013343	https://dx.doi.org/10.1093/cercor/bhab106
Journal Article	H. Schuel; L. J. Burkman; J. Lippes; K. Crickard; E. Forester; D. Piomelli; A. Giuffrida	2002	Chemistry and Physics of Lipids	N-Acylethanolamines in human reproductive fluids	121	2021-01-02	211-227	https://www.embase.com/search/results?subaction=viewrecord&id=L36044553&from=export_x000D_ http://dx.doi.org/10.1016/S0009-3084(02)00158-5	10.1016/S0009-3084(02)00158-5
Journal Article	H. Shen; K. M. Main; H. E. Virtanen; I. N. Damggard; A.-M. Haavisto; M. Kaleva; K. A. Boisen; I. M. Schmidt; M. Chellakooty; N. E. Skakkebaek; J. Toppari; K.-W. Schramm	2007	Chemosphere	From mother to child: investigation of prenatal and postnatal exposure to persistent bioaccumulating toxicants using breast milk and placenta biomonitoring	67	9	S256-62	http://ovidsp.ovid.com/ovidweb.cgi?T=JS&PAGE=reference&D=med6&NEWS=N&AN=17207515
Journal Article	P. Ricketts; N. Basu; H. Fletcher; M. Voutchkov; B. Bassaw	2016	Chemosphere	Assessment of fish consumption and mercury exposure among pregnant women in Jamaica and Trinidad & Tobago	164		462-468	http://ovidsp.ovid.com/ovidweb.cgi?T=JS&PAGE=reference&D=med13&NEWS=N&AN=27612166	https://dx.doi.org/10.1016/j.chemosphere.2016.08.054
Journal Article	Y.-D. Zhu; C.-M. Liang; Y.-B. Hu; Z.-J. Li; S.-F. Wang; H.-Y. Xiang; K. Huang; S.-Q. Yan; P. Zhu; P. Liu; F.-B. Tao	2020	Chemosphere	Repeated measures of prenatal thallium exposure and placental inflammatory cytokine mRNA expression: The Ma'anshan birth cohort (MABC) study	246		125721	http://ovidsp.ovid.com/ovidweb.cgi?T=JS&PAGE=reference&D=med17&NEWS=N&AN=31911326	https://dx.doi.org/10.1016/j.chemosphere.2019.125721
Journal Article	V. E. Murphy; H. Powell; P. A. B. Wark; P. G. Gibson	2013	Chest	A prospective study of respiratory viral infection in pregnant women with and without asthma	144	2	420-427	http://ovidsp.ovid.com/ovidweb.cgi?T=JS&PAGE=reference&D=med10&NEWS=N&AN=23493968	https://dx.doi.org/10.1378/chest.12-1956
Journal Article	M. Pulver; K. Juhkami; D. Loorits; P. Ilves; J. Kuld; E. Õiglane-Šlik; T. Metsvaht; R. Laugesaar	2017	Child Neurology Open	Symptomatic Neonatal Arterial Ischemic Stroke With Prenatal and Postnatal Neuroimaging	4			https://www.embase.com/search/results?subaction=viewrecord&id=L623231297&from=export_x000D_ http://dx.doi.org/10.1177/2329048X17730460	10.1177/2329048X17730460
Journal Article	G. Sommariva; T. Zilli; C. Crescentini; A. Marini; C. Pilotto; M. Venchiarutti; A. J. Gortan; F. Fabbro; P. Cogo	2020	Child Neuropsychology	Toward a characterization of language development in children with congenital heart disease: A pilot study	26	1	2021-01-14	https://www.embase.com/search/results?subaction=viewrecord&id=L628021514&from=export_x000D_ http://dx.doi.org/10.1080/09297049.2019.1617261	10.1080/09297049.2019.1617261
Journal Article	T. K. Hermansen; A. Melinder	2015	Child neuropsychology : a journal on normal and abnormal development in childhood and adolescence	Prenatal SSRI exposure: Effects on later child development	21	5	543-69	http://ovidsp.ovid.com/ovidweb.cgi?T=JS&PAGE=reference&D=med12&NEWS=N&AN=25089614	https://dx.doi.org/10.1080/09297049.2014.942727
Journal Article	B. Resch; E. Resch; U. Maurer-Fellbaum; E. Pichler-Stachl; M. Riccabona; N. Hofer; B. Urlesberger	2015	Child's nervous system : ChNS : official journal of the International Society for Pediatric Neurosurgery	The whole spectrum of cystic periventricular leukomalacia of the preterm infant: results from a large consecutive case series	31	9	1527-32	http://ovidsp.ovid.com/ovidweb.cgi?T=JS&PAGE=reference&D=med12&NEWS=N&AN=26099229	https://dx.doi.org/10.1007/s00381-015-2786-3
Journal Article	A. Portale; A. Fiumara; L. Scalora; F. Greco; P. Smilari; V. Venti; E. Pustorino; P. Pavone	2019	Child's nervous system : ChNS : official journal of the International Society for Pediatric Neurosurgery	Arterial ischemic stroke (AIS) in childhood: clinical report from a single control center	35	2	283-293	http://ovidsp.ovid.com/ovidweb.cgi?T=JS&PAGE=reference&D=med16&NEWS=N&AN=30542811	https://dx.doi.org/10.1007/s00381-018-4017-1
Journal Article	K. Chiba; Y. Aihara; T. Kawamata	2020	Child's nervous system : ChNS : official journal of the International Society for Pediatric Neurosurgery	Clinical experience of growth hormone replacement for pediatric intracranial germ cell tumor	36	8	1755-1760	http://ovidsp.ovid.com/ovidweb.cgi?T=JS&PAGE=reference&D=prem&NEWS=N&AN=32108244	https://dx.doi.org/10.1007/s00381-020-04549-y
Journal Article	D. L. Suskind; D. Kong; A. Stevens; G. Wahbeh; D. Christie; L. A. Baxter-Lowe; M. O. Muench	2011	Chimerism	Maternal microchimerism in pediatric inflammatory bowel disease	2	2	50-54	https://www.embase.com/search/results?subaction=viewrecord&id=L362221835&from=export_x000D_ http://dx.doi.org/10.4161/chim.2.2.16556	10.4161/chim.2.2.16556
Journal Article	M. Hirayama; E. Azuma; T. Ito; Y. Keida; Y. Komada	2013	Chimerism	A feasibility study on the prediction of acute Graft- vs. -Host Disease before hematopoietic stem cell transplantation based on fetomaternal tolerance	4	3	84-86	https://www.embase.com/search/results?subaction=viewrecord&id=L369378925&from=export_x000D_ http://dx.doi.org/10.4161/chim.24718	10.4161/chim.24718
Journal Article	W. J. Haynes; E. Jankowska-Gan; L. Haynes; W. J. Burlingham	2014	Chimerism	Microchimerism and regulation in living related kidney transplant families	5	2021-03-04	1980-05-01	http://ovidsp.ovid.com/ovidweb.cgi?T=JS&PAGE=reference&D=med11&NEWS=N&AN=26679771	https://dx.doi.org/10.1080/19381956.2015.1111974
Journal Article	Y. Zhao; Y. Y. Li; Y. H. Xu	2003	Chinese Journal of Cancer Research	Clinicopathological significance of PLAP, NSE and WT1 detection in ovarian dysgerminoma	15	2	136-139	https://www.embase.com/search/results?subaction=viewrecord&id=L36781500&from=export_x000D_ http://dx.doi.org/10.1007/BF02974918	10.1007/BF02974918
Journal Article	Y.-p. Chen; T. Pfab; T. Slowinski; C.-M. Richter; M. Godes; B. Hocher	2006	Chinese medical journal	Impact of genetic variation of tumor necrosis factor-alpha on gestational hypertension	119	9	719-24	http://ovidsp.ovid.com/ovidweb.cgi?T=JS&PAGE=reference&D=med6&NEWS=N&AN=16701011
Journal Article	Y. P. Chen; T. Pfab; T. Slowinski; C. M. Richter; M. Godes; B. Hocher	2006	Chinese Medical Journal	Impact of genetic variation of tumor necrosis factor-α on gestational hypertension	119	9	719-724	https://www.embase.com/search/results?subaction=viewrecord&id=L43796825&from=export_x000D_ http://dx.doi.org/10.1097/00029330-200605010-00003	10.1097/00029330-200605010-00003
Journal Article	X. L. Liu; W. Y. Zhang	2014	Chinese Medical Journal	Effect of maternal age on pregnancy: A retrospective cohort study	127	12	2241-2246	https://www.embase.com/search/results?subaction=viewrecord&id=L373329010&from=export_x000D_ http://dx.doi.org/10.3760/cma.j.issn.0366-6999.20133118	10.3760/cma.j.issn.0366-6999.20133118
Journal Article	X. L. Luo; W. Y. Zhang	2015	Chinese Medical Journal	Obstetrical disease spectrum in China: An epidemiological study of 111,767 cases in 2011	128	9	1137-1146	https://www.embase.com/search/results?subaction=viewrecord&id=L604335087&from=export_x000D_ http://dx.doi.org/10.4103/0366-6999.156076	10.4103/0366-6999.156076
Journal Article	X.-Y. Zhang; F. Fang	2019	Chinese medical journal	Congenital human cytomegalovirus infection and neurologic diseases in newborns	132	17	2109-2118	http://ovidsp.ovid.com/ovidweb.cgi?T=JS&PAGE=reference&D=med16&NEWS=N&AN=31433331	https://dx.doi.org/10.1097/CM9.0000000000000404
Journal Article	W. H. Ibrahim; F. Rasul; M. Ahmad; A. S. Bajwa; L. I. Alamlih; A. M. El Arabi; M. M. Dauleh; I. Y. Abubeker; M. U. Khan; T. S. Ibrahim; A. A. Ibrahim	2019	Chronic respiratory disease	Asthma knowledge, care, and outcome during pregnancy: The QAKCOP study	16		1479972318767710	http://ovidsp.ovid.com/ovidweb.cgi?T=JS&PAGE=reference&D=med16&NEWS=N&AN=29621888	https://dx.doi.org/10.1177/1479972318767719
Journal Article	R. J. F. Loos; R. Fagard; G. Beunen; C. Derom; R. Vlietinck	2001	Circulation	Birth weight and blood pressure in young adults: A prospective twin study	104	14	1633-1638	https://www.embase.com/search/results?subaction=viewrecord&id=L32947526&from=export_x000D_ http://dx.doi.org/10.1161/hc3901.096699	10.1161/hc3901.096699
Journal Article	J. J. M. Geelhoed; A. Fraser; K. Tilling; L. Benfield; G. Davey Smith; N. Sattar; S. M. Nelson; D. A. Lawlor	2010	Circulation	Preeclampsia and gestational hypertension are associated with childhood blood pressure independently of family adiposity measures: the Avon Longitudinal Study of Parents and Children	122	12	1192-9	http://ovidsp.ovid.com/ovidweb.cgi?T=JS&PAGE=reference&D=med8&NEWS=N&AN=20823385	https://dx.doi.org/10.1161/CIRCULATIONAHA.110.936674
Journal Article	P.-Y. Jayet; S. F. Rimoldi; T. Stuber; C. S. Salmon; D. Hutter; E. Rexhaj; S. Thalmann; M. Schwab; P. Turini; C. Sartori-Cucchia; P. Nicod; M. Villena; Y. Allemann; U. Scherrer; C. Sartori	2010	Circulation	Pulmonary and systemic vascular dysfunction in young offspring of mothers with preeclampsia	122	5	488-94	http://ovidsp.ovid.com/ovidweb.cgi?T=JS&PAGE=reference&D=med8&NEWS=N&AN=20644018	https://dx.doi.org/10.1161/CIRCULATIONAHA.110.941203
Journal Article	R. Gaillard; E. A. P. Steegers; H. Tiemeier; A. Hofman; V. W. V. Jaddoe	2013	Circulation	Placental vascular dysfunction, fetal and childhood growth, and cardiovascular development: the generation R study	128	20	2202-10-01	http://ovidsp.ovid.com/ovidweb.cgi?T=JS&PAGE=reference&D=med10&NEWS=N&AN=24135069	https://dx.doi.org/10.1161/CIRCULATIONAHA.113.003881
Journal Article	M. T. Donofrio; A. J. Moon-Grady; L. K. Hornberger; J. A. Copel; M. S. Sklansky; A. Abuhamad; B. F. Cuneo; J. C. Huhta; R. A. Jonas; A. Krishnan; S. Lacey; W. Lee; E. C. Michelfelder Sr; G. R. Rempel; N. H. Silverman; T. L. Spray; J. F. Strasburger; W. Tworetzky; J. Rychik	2014	Circulation	Diagnosis and treatment of fetal cardiac disease: A scientific statement from the american heart association	129	21	2183-2242	https://www.embase.com/search/results?subaction=viewrecord&id=L53110932&from=export_x000D_ http://dx.doi.org/10.1161/01.cir.0000437597.44550.5d	10.1161/01.cir.0000437597.44550.5d
Journal Article	S. Ahmad; A. Ahmed	2004	Circulation research	Elevated placental soluble vascular endothelial growth factor receptor-1 inhibits angiogenesis in preeclampsia	95	9	884-91	http://ovidsp.ovid.com/ovidweb.cgi?T=JS&PAGE=reference&D=med5&NEWS=N&AN=15472115
Journal Article	G. Haugen; M. Hanson; T. Kiserud; S. Crozier; H. Inskip; K. M. Godfrey	2005	Circulation research	Fetal liver-sparing cardiovascular adaptations linked to mother's slimness and diet	96	1	2021-12-04	http://ovidsp.ovid.com/ovidweb.cgi?T=JS&PAGE=reference&D=med6&NEWS=N&AN=15576647
Journal Article	B. Contreras González; M. Gallardo Arozena; M. Veiras Fernández; L. García de Armas; J. L. Trabado Montesinos; N. A. Revuelto Lalinde; C. Chulilla Pérez; A. Rodríguez Zurita; D. Méndez Mora	2018	Clinica e Investigacion en Ginecologia y Obstetricia	Uncontrollable hypertension in the first trimester of pregnancy. Primary hyperparathyroidism; a case report	45	4	181-183	https://www.embase.com/search/results?subaction=viewrecord&id=L614976567&from=export_x000D_ http://dx.doi.org/10.1016/j.gine.2017.02.001	10.1016/j.gine.2017.02.001
Journal Article	S. L. Prescott; K. Wickens; L. Westcott; W. Jung; H. Currie; P. N. Black; T. V. Stanley; E. A. Mitchell; P. Fitzharris; R. Siebers; L. Wu; J. Crane; P. Black; J. Crane; P. Fitzharris; C. Green; B. Jones; P. Lampshire; S. Lester; E. Mitchell; S. Molloy; H. Nagles; A. Nicholson; G. Purdie; R. Siebers; T. Stanley; L. Wu	2008	Clinical and Experimental Allergy	Supplementation with Lactobacillus rhamnosus or Bifidobacterium lactis probiotics in pregnancy increases cord blood interferon-γ and breast milk transforming growth factor-β and immunoglobin A detection	38	10	1606-1614	https://www.embase.com/search/results?subaction=viewrecord&id=L352495606&from=export_x000D_ http://dx.doi.org/10.1111/j.1365-2222.2008.03061.x	10.1111/j.1365-2222.2008.03061.x
Journal Article	G. H. S. Vance; K. E. C. Grimshaw; R. Briggs; S. A. Lewis; M. A. Mullee; C. A. Thornton; J. O. Warner	2004	Clinical and experimental allergy : journal of the British Society for Allergy and Clinical Immunology	Serum ovalbumin-specific immunoglobulin G responses during pregnancy reflect maternal intake of dietary egg and relate to the development of allergy in early infancy	34	12	1855-61	http://ovidsp.ovid.com/ovidweb.cgi?T=JS&PAGE=reference&D=med5&NEWS=N&AN=15663559
Journal Article	L. C. Stene; G. Joner; G. Norwegian Childhood Diabetes Study	2004	Clinical and experimental allergy : journal of the British Society for Allergy and Clinical Immunology	Atopic disorders and risk of childhood-onset type 1 diabetes in individuals	34	2	201-6	http://ovidsp.ovid.com/ovidweb.cgi?T=JS&PAGE=reference&D=med5&NEWS=N&AN=14987298
Journal Article	M. Edelbauer; C. Loibichler; I. Nentwich; M. Gerstmayr; R. Urbanek; Z. Szepfalusi	2004	Clinical and experimental allergy : journal of the British Society for Allergy and Clinical Immunology	Maternally delivered nutritive allergens in cord blood and in placental tissue of term and preterm neonates	34	2	189-93	http://ovidsp.ovid.com/ovidweb.cgi?T=JS&PAGE=reference&D=med5&NEWS=N&AN=14987296
Journal Article	G. H. S. Vance; S. A. Lewis; K. E. C. Grimshaw; P. J. Wood; R. A. Briggs; C. A. Thornton; J. O. Warner	2005	Clinical and experimental allergy : journal of the British Society for Allergy and Clinical Immunology	Exposure of the fetus and infant to hens' egg ovalbumin via the placenta and breast milk in relation to maternal intake of dietary egg	35	10	1318-26	http://ovidsp.ovid.com/ovidweb.cgi?T=JS&PAGE=reference&D=med6&NEWS=N&AN=16238791
Journal Article	A. Bundhoo; S. Paveglio; E. Rafti; A. Dhongade; R. S. Blumberg; A. P. Matson	2015	Clinical and experimental allergy : journal of the British Society for Allergy and Clinical Immunology	Evidence that FcRn mediates the transplacental passage of maternal IgE in the form of IgG anti-IgE/IgE immune complexes	45	6	1085-98	http://ovidsp.ovid.com/ovidweb.cgi?T=JS&PAGE=reference&D=med12&NEWS=N&AN=25652137	https://dx.doi.org/10.1111/cea.12508
Journal Article	N. Conlan; G. M. Maher; S. Y. Al Khalaf; F. P. McCarthy; A. S. Khashan	2021	Clinical and experimental allergy : journal of the British Society for Allergy and Clinical Immunology	Association between hypertensive disorders of pregnancy and the risk of asthma, eczema and allergies in offspring: A systematic review and meta-analysis	51	1	29-38	http://ovidsp.ovid.com/ovidweb.cgi?T=JS&PAGE=reference&D=prem&NEWS=N&AN=33037716	https://dx.doi.org/10.1111/cea.13754
Journal Article	V. D'Souza; A. Rani; V. Patil; H. Pisal; K. Randhir; S. Mehendale; G. Wagh; S. Gupte; S. Joshi	2016	Clinical and experimental hypertension (New York, N.Y. : 1993)	Increased oxidative stress from early pregnancy in women who develop preeclampsia	38	2	225-32	http://ovidsp.ovid.com/ovidweb.cgi?T=JS&PAGE=reference&D=med13&NEWS=N&AN=26817695	https://dx.doi.org/10.3109/10641963.2015.1081226
Journal Article	K. Nishi; T. Inoguchi; K. Kamei; R. Hamada; H. Hataya; M. Ogura; M. Sato; T. Yoshioka; K. Ogata; S. Ito; K. Nakanishi; K. Nozu; Y. Hamasaki; K. Ishikura	2019	Clinical and experimental nephrology	Detailed clinical manifestations at onset and prognosis of neonatal-onset Denys-Drash syndrome and congenital nephrotic syndrome of the Finnish type	23	8	1058-1065	http://ovidsp.ovid.com/ovidweb.cgi?T=JS&PAGE=reference&D=med16&NEWS=N&AN=30963316	https://dx.doi.org/10.1007/s10157-019-01732-7
Journal Article	N. Bhattacharya	2006	Clinical and Experimental Obstetrics and Gynecology	Placental umbilical cord whole blood transfusion to combat anemia in the background of advanced rheumatoid arthritis and emaciation and its potential role as immunoadjuvant therapy	33	1	28-33	https://www.embase.com/search/results?subaction=viewrecord&id=L43691176&from=export
Journal Article	J. Jeremić; K. Jeremić; A. Stefanović; M. Gojnić; J. Stojnić; Ž. Nikolić	2015	Clinical and Experimental Obstetrics and Gynecology	Pregnancy associated with melanoma and fetal anomalies: A case report and review of literature	42	3	386-387	https://www.embase.com/search/results?subaction=viewrecord&id=L604932786&from=export_x000D_ http://dx.doi.org/10.12891/ceog1868.2015	10.12891/ceog1868.2015
Journal Article	Z. Jin; X. Liu	2016	Clinical and Experimental Obstetrics and Gynecology	Comparative analysis of perinatal clinical problems in early and late preterm infants	43	5	751-754	https://www.embase.com/search/results?subaction=viewrecord&id=L613124342&from=export_x000D_ http://dx.doi.org/10.12891/ceog3285.2016	10.12891/ceog3285.2016
Journal Article	L. Roncati; T. Pusiol	2017	Clinical and Experimental Obstetrics and Gynecology	Arteriovenous malformations (AVM) of the corpus uteri	44	5	764-766	https://www.embase.com/search/results?subaction=viewrecord&id=L619573477&from=export_x000D_ http://dx.doi.org/10.12891/ceog4260.2017	10.12891/ceog4260.2017
Journal Article	B. Dullaert; S. Schroven; Y. Jacquemyn	2018	Clinical and Experimental Obstetrics and Gynecology	The effect of maternal Vitamin D status on pregnancy outcome and child health in the first year of life	45	5	677-681	https://www.embase.com/search/results?subaction=viewrecord&id=L623914442&from=export_x000D_ http://dx.doi.org/10.12891/ceog4556.2018	10.12891/ceog4556.2018
Journal Article	L. Jing-Lan; Y. Chen; G. Yu-Na	2018	Clinical and Experimental Obstetrics and Gynecology	Clinical characteristics and etiological analysis of late fetal death	45	3	405-409	https://www.embase.com/search/results?subaction=viewrecord&id=L623003185&from=export_x000D_ http://dx.doi.org/10.12891/ceog4153.2018	10.12891/ceog4153.2018
Journal Article	X. Liao; L. Xu; K. Yang	2018	Clinical and Experimental Obstetrics and Gynecology	Umbilical cord hemangioma associated with placental chorangiomatosis: A case report and literature review	45	2	303-306	https://www.embase.com/search/results?subaction=viewrecord&id=L622338596&from=export_x000D_ http://dx.doi.org/10.12891/ceog3949.2018	10.12891/ceog3949.2018
Journal Article	T. T. Kitova; B. D. Kitov; E. H. Uchikova; N. T. Ahmad	2020	Clinical and Experimental Obstetrics and Gynecology	Maternal age-a risk factor for congenital hydrocephalus	47	2	257-261	https://www.embase.com/search/results?subaction=viewrecord&id=L2007368080&from=export_x000D_ http://dx.doi.org/10.31083/j.ceog.2020.02.5199	10.31083/j.ceog.2020.02.5199
Journal Article	E. Jenabi; S. Bashirian; S. Khazaei	2020	Clinical and experimental pediatrics	Association between neonatal jaundice and autism spectrum disorders among children: a meta-analysis	63	1	2021-08-13	http://ovidsp.ovid.com/ovidweb.cgi?T=JS&PAGE=reference&D=pmnm&NEWS=N&AN=31999913	https://dx.doi.org/10.3345/kjp.2019.00815
Journal Article	E. R. Porrello; R. E. Widdop; L. M. D. Delbridge	2008	Clinical and Experimental Pharmacology and Physiology	Early origins of cardiac hypertrophy: Does cardiomyocyte attrition programme for pathological 'catch-up' growth of the heart?	35	11	1358-1364	https://www.embase.com/search/results?subaction=viewrecord&id=L352539031&from=export_x000D_ http://dx.doi.org/10.1111/j.1440-1681.2008.05036.x	10.1111/j.1440-1681.2008.05036.x
Journal Article	R. R. Singh; J. S. Cuffe; K. M. Moritz	2012	Clinical and Experimental Pharmacology and Physiology	Short- and long-term effects of exposure to natural and synthetic glucocorticoids during development	39	11	979-989	https://www.embase.com/search/results?subaction=viewrecord&id=L365955034&from=export_x000D_ http://dx.doi.org/10.1111/1440-1681.12009	10.1111/1440-1681.12009
Journal Article	E. Gromnica-Ihle; K. Krüger	2010	Clinical and Experimental Rheumatology	Use of methotrexate in young patients with respect to the reproductive system	28	5 SUPPL. 61	S80-S84	https://www.embase.com/search/results?subaction=viewrecord&id=L360219142&from=export
Journal Article	K. K. Byberg; G. E. Eide; M. R. Forman; P. B. Juliusson; K. Oymar	2016	Clinical and translational allergy	Body mass index and physical activity in early childhood are associated with atopic sensitization, atopic dermatitis and asthma in later childhood	6	1	33	http://ovidsp.ovid.com/ovidweb.cgi?T=JS&PAGE=reference&D=pmnm3&NEWS=N&AN=27559467	https://dx.doi.org/10.1186/s13601-016-0124-9
Journal Article	M. Khatami	2020	Clinical and Translational Medicine	Deceptology in cancer and vaccine sciences: Seeds of immune destruction-mini electric shocks in mitochondria: Neuroplasticity-electrobiology of response profiles and increased induced diseases in four generations – A hypothesis	10	8		https://www.embase.com/search/results?subaction=viewrecord&id=L2007692609&from=export_x000D_ http://dx.doi.org/10.1002/ctm2.215	10.1002/ctm2.215
Journal Article	J. G. Bender; S. M. Blaney; S. Borinstein; J. M. Reid; S. Baruchel; C. Ahern; A. M. Ingle; D. J. Yamashiro; A. Chen; B. Weigel; P. C. Adamson; J. R. Park	2012	Clinical Cancer Research	A phase I trial and pharmacokinetic study of aflibercept (VEGF trap) in children with refractory solid tumors: A Children's Oncology Group phase I consortium report	18	18	5081-5089	https://www.embase.com/search/results?subaction=viewrecord&id=L365662342&from=export_x000D_ http://dx.doi.org/10.1158/1078-0432.CCR-12-0078_x000D_ http://clincancerres.aacrjournals.org/content/18/18/5081.full.pdf+html	10.1158/1078-0432.CCR-12-0078
Journal Article	I. Isfort; M. Cyra; S. Elges; S. Kailayangiri; B. Altvater; C. Rossig; K. Steinestel; I. Grünewald; S. Huss; E. Eßeling; J. H. Mikesch; S. Hafner; T. Simmet; A. Wozniak; P. Schöffski; O. Larsson; E. Wardelmann; M. Trautmann; W. Hartmann	2019	Clinical Cancer Research	SS18-SSX-dependent YAP/TAZ signaling in synovial sarcoma	25	12	3718-3731	https://www.embase.com/search/results?subaction=viewrecord&id=L2002118154&from=export_x000D_ http://dx.doi.org/10.1158/1078-0432.CCR-17-3553	10.1158/1078-0432.CCR-17-3553
Journal Article	S. A. Reina; B. Freund; G. Ironson	2019	Clinical Case Studies	The Use of Prolonged Exposure Therapy Augmented With CBT to Treat Postpartum Trauma	18	4	239-253	https://www.embase.com/search/results?subaction=viewrecord&id=L626870331&from=export_x000D_ http://dx.doi.org/10.1177/1534650119834646	10.1177/1534650119834646
Journal Article	M. J. Hamilton; R. Newbury-Ecob; M. Holder-Espinasse; S. Yau; S. Lillis; J. A. Hurst; E. Clement; W. Reardon; S. Joss; E. Hobson; M. Blyth; M. Al-Shehhi; S. A. Lynch; M. Suri; D. D. D. Study	2016	Clinical dysmorphology	Rubinstein-Taybi syndrome type 2: report of nine new cases that extend the phenotypic and genotypic spectrum	25	4	135-45	http://ovidsp.ovid.com/ovidweb.cgi?T=JS&PAGE=reference&D=med13&NEWS=N&AN=27465822	https://dx.doi.org/10.1097/MCD.0000000000000143
Journal Article	A. Tzschoppe; E. Struwe; W. Rascher; H. G. Dorr; R. L. Schild; T. W. Goecke; M. W. Beckmann; B. Hofner; J. Kratzsch; J. Dotsch	2011	Clinical endocrinology	Intrauterine growth restriction (IUGR) is associated with increased leptin synthesis and binding capability in neonates	74	4	459-66	http://ovidsp.ovid.com/ovidweb.cgi?T=JS&PAGE=reference&D=med8&NEWS=N&AN=21138460	https://dx.doi.org/10.1111/j.1365-2265.2010.03943.x
Journal Article	M. E. Domingue; F. Devuyst; O. Alexopoulou; B. Corvilain; D. Maiter	2014	Clinical Endocrinology	Outcome of prolactinoma after pregnancy and lactation: A study on 73 patients	80	5	642-648	https://www.embase.com/search/results?subaction=viewrecord&id=L52922104&from=export_x000D_ http://dx.doi.org/10.1111/cen.12370	10.1111/cen.12370
Journal Article	S. L. Andersen; J. Olsen; C. S. Wu; P. Laurberg	2014	Clinical Endocrinology	Psychiatric disease in late adolescence and young adulthood. Foetal programming by maternal hypothyroidism?	81	1	126-133	https://www.embase.com/search/results?subaction=viewrecord&id=L53014722&from=export_x000D_ http://dx.doi.org/10.1111/cen.12415	10.1111/cen.12415
Journal Article	A. Tzschoppe; C. Riedel; R. von Kries; E. Struwe; W. Rascher; H. G. Dorr; M. W. Beckmann; R. L. Schild; T. W. Goecke; A. Flyvbjerg; J. Frystyk; J. Dotsch	2015	Clinical endocrinology	Differential effects of low birthweight and intrauterine growth restriction on umbilical cord blood insulin-like growth factor concentrations	83	5	739-45	http://ovidsp.ovid.com/ovidweb.cgi?T=JS&PAGE=reference&D=med12&NEWS=N&AN=26118397	https://dx.doi.org/10.1111/cen.12844
Journal Article	M. Bahri Khomami; L. J. Moran; L. Kenny; J. A. Grieger; J. Myers; L. Poston; L. McCowan; J. Walker; G. Dekker; R. Norman; C. T. Roberts	2019	Clinical endocrinology	Lifestyle and pregnancy complications in polycystic ovary syndrome: The SCOPE cohort study	90	6	814-821	http://ovidsp.ovid.com/ovidweb.cgi?T=JS&PAGE=reference&D=med16&NEWS=N&AN=30801750	https://dx.doi.org/10.1111/cen.13954
Journal Article	P. Hogg; M. Thompson; J. Burgess	2020	Clinical Endocrinology	The clinical expression and impact of multiple endocrine neoplasia 1 during pregnancy	93	4	429-438	https://www.embase.com/search/results?subaction=viewrecord&id=L2005195485&from=export_x000D_ http://dx.doi.org/10.1111/cen.14252	10.1111/cen.14252
Journal Article	A. M. Binder; J. LaRocca; C. Lesseur; C. J. Marsit; K. B. Michels	2015	Clinical epigenetics	Epigenome-wide and transcriptome-wide analyses reveal gestational diabetes is associated with alterations in the human leukocyte antigen complex	7		79	http://ovidsp.ovid.com/ovidweb.cgi?T=JS&PAGE=reference&D=pmnm3&NEWS=N&AN=26244062	https://dx.doi.org/10.1186/s13148-015-0116-y
Journal Article	M. Suzuki; R. Maekawa; N. E. Patterson; D. M. Reynolds; B. R. Calder; S. E. Reznik; H. J. Heo; F. H. Einstein; J. M. Greally	2016	Clinical epigenetics	Amnion as a surrogate tissue reporter of the effects of maternal preeclampsia on the fetus	8		67	http://ovidsp.ovid.com/ovidweb.cgi?T=JS&PAGE=reference&D=med13&NEWS=N&AN=27293492	https://dx.doi.org/10.1186/s13148-016-0234-1
Journal Article	P. Girchenko; J. Lahti; D. Czamara; A. K. Knight; M. J. Jones; A. Suarez; E. Hämäläinen; E. Kajantie; H. Laivuori; P. M. Villa; R. M. Reynolds; M. S. Kobor; A. K. Smith; E. B. Binder; K. Räikkönen	2017	Clinical Epigenetics	Associations between maternal risk factors of adverse pregnancy and birth outcomes and the offspring epigenetic clock of gestational age at birth	9	1		https://www.embase.com/search/results?subaction=viewrecord&id=L615953772&from=export_x000D_ http://dx.doi.org/10.1186/s13148-017-0349-z	10.1186/s13148-017-0349-z
Journal Article	L. S. Bleker; J. Milgrom; A. Sexton-Oates; T. J. Roseboom; A. W. Gemmill; C. J. Holt; R. Saffery; H. Burger; S. R. De Rooij	2019	Clinical Epigenetics	Exploring the effect of antenatal depression treatment on children's epigenetic profiles: Findings from a pilot randomized controlled trial	11	1		https://www.embase.com/search/results?subaction=viewrecord&id=L626231196&from=export_x000D_ http://dx.doi.org/10.1186/s13148-019-0616-2	10.1186/s13148-019-0616-2
Journal Article	F. Tekola-Ayele; X. Zeng; M. Ouidir; T. Workalemahu; C. Zhang; F. Delahaye; R. Wapner	2020	Clinical epigenetics	DNA methylation loci in placenta associated with birthweight and expression of genes relevant for early development and adult diseases	12	1	78	http://ovidsp.ovid.com/ovidweb.cgi?T=JS&PAGE=reference&D=prem1&NEWS=N&AN=32493484	https://dx.doi.org/10.1186/s13148-020-00873-x
Journal Article	L. Dieckmann; M. Lahti-Pulkkinen; T. Kvist; J. Lahti; P. E. DeWitt; C. Cruceanu; H. Laivuori; S. Sammallahti; P. M. Villa; S. Suomalainen-Konig; J. G. Eriksson; E. Kajantie; K. Raikkonen; E. B. Binder; D. Czamara	2021	Clinical epigenetics	Characteristics of epigenetic aging across gestational and perinatal tissues	13	1	97	http://ovidsp.ovid.com/ovidweb.cgi?T=JS&PAGE=reference&D=prem&NEWS=N&AN=33926514	https://dx.doi.org/10.1186/s13148-021-01080-y
Journal Article	A. S. Khashan; E. M. M. Quigley; R. McNamee; F. P. McCarthy; F. Shanahan; L. C. Kenny	2012	Clinical Gastroenterology and Hepatology	Increased Risk of Miscarriage and Ectopic Pregnancy Among Women With Irritable Bowel Syndrome	10	8	902-909	https://www.embase.com/search/results?subaction=viewrecord&id=L51938423&from=export_x000D_ http://dx.doi.org/10.1016/j.cgh.2012.02.014	10.1016/j.cgh.2012.02.014
Journal Article	U. Mahadevan; D. C. Wolf; M. Dubinsky; A. Cortot; S. D. Lee; C. A. Siegel; T. Ullman; S. Glover; J. F. Valentine; D. T. Rubin; J. Miller; M. T. Abreu	2013	Clinical gastroenterology and hepatology : the official clinical practice journal of the American Gastroenterological Association	Placental transfer of anti-tumor necrosis factor agents in pregnant patients with inflammatory bowel disease	11	3	286-e24	http://ovidsp.ovid.com/ovidweb.cgi?T=JS&PAGE=reference&D=med10&NEWS=N&AN=23200982	https://dx.doi.org/10.1016/j.cgh.2012.11.011
Journal Article	R. Scheuvens; M. Begemann; L. Soellner; D. Meschede; G. Raabe-Meyer; M. Elbracht; R. Schubert; T. Eggermann	2017	Clinical Genetics	Maternal uniparental disomy of chromosome 16 [upd(16)mat]: clinical features are rather caused by (hidden) trisomy 16 mosaicism than by upd(16)mat itself	92	1	45-51	https://www.embase.com/search/results?subaction=viewrecord&id=L614729062&from=export_x000D_ http://dx.doi.org/10.1111/cge.12958	10.1111/cge.12958
Journal Article	W. S. Lindquester; P. M. Novelli; N. B. Amesur; S. Warhadpande; P. D. Orons	2021	Clinical Imaging	A ten-year, single institution experience with percutaneous nephrostomy during pregnancy	72		42-46	https://www.embase.com/search/results?subaction=viewrecord&id=L2008599138&from=export_x000D_ http://dx.doi.org/10.1016/j.clinimag.2020.11.016	10.1016/j.clinimag.2020.11.016
Journal Article	S. Krauss-Etschmann; D. Hartl; J. Heinrich; A. Thaqi; C. Prell; C. Campoy; F. S. Molina; A. Hector; T. Decsi; D. J. Schendel; B. V. Koletzko	2006	Clinical Immunology	Association between levels of Toll-like receptors 2 and 4 and CD14 mRNA and allergy in pregnant women and their offspring	118	2021-02-03	292-299	https://www.embase.com/search/results?subaction=viewrecord&id=L43204319&from=export_x000D_ http://dx.doi.org/10.1016/j.clim.2005.10.003	10.1016/j.clim.2005.10.003
Journal Article	K. C. Nadeau; Z. Li; S. Farzan; D. Koestler; D. Robbins; D. L. Fei; M. Malipatlolla; H. Maecker; R. Enelow; S. Korrick; M. R. Karagas	2014	Clinical immunology (Orlando, Fla.)	In utero arsenic exposure and fetal immune repertoire in a US pregnancy cohort	155	2	188-97	http://ovidsp.ovid.com/ovidweb.cgi?T=JS&PAGE=reference&D=med11&NEWS=N&AN=25229165	https://dx.doi.org/10.1016/j.clim.2014.09.004
Journal Article	G. Mirani; P. L. Williams; M. Chernoff; M. J. Abzug; M. J. Levin; G. R. Seage; J. M. Oleske; M. U. Purswani; R. Hazra; S. Traite; B. Zimmer; R. B. Van Dyke	2015	Clinical Infectious Diseases	Changing Trends in Complications and Mortality Rates among US Youth and Young Adults with HIV Infection in the Era of Combination Antiretroviral Therapy	61	12	1850-1861	https://www.embase.com/search/results?subaction=viewrecord&id=L609285219&from=export_x000D_ http://dx.doi.org/10.1093/cid/civ687	10.1093/cid/civ687
Journal Article	M. Fried; J. D. Kurtis; B. Swihart; S. Pond-Tor; A. Barry; Y. Sidibe; S. Gaoussou; M. Traore; S. Keita; A. Mahamar; O. Attaher; A. B. Dembele; K. B. Cisse; B. S. Diarra; M. B. Kanoute; A. Dicko; P. E. Duffy	2017	Clinical infectious diseases : an official publication of the Infectious Diseases Society of America	Systemic Inflammatory Response to Malaria During Pregnancy Is Associated With Pregnancy Loss and Preterm Delivery	65	10	1729-1735	http://ovidsp.ovid.com/ovidweb.cgi?T=JS&PAGE=reference&D=med14&NEWS=N&AN=29020221	https://dx.doi.org/10.1093/cid/cix623
Journal Article	O. Bouaziz; D. Courtin; G. Cottrell; J. Milet; G. Nuel; A. Garcia	2018	Clinical infectious diseases : an official publication of the Infectious Diseases Society of America	Is Placental Malaria a Long-term Risk Factor for Mild Malaria Attack in Infancy? Revisiting a Paradigm	66	6	930-935	http://ovidsp.ovid.com/ovidweb.cgi?T=JS&PAGE=reference&D=med15&NEWS=N&AN=29069339	https://dx.doi.org/10.1093/cid/cix899
Journal Article	A. G. Buchwald; B. S. Graham; A. Traore; F. C. Haidara; M. Chen; K. Morabito; B. C. Lin; S. O. Sow; M. M. Levine; M. F. Pasetti; M. D. Tapia	2020	Clinical infectious diseases : an official publication of the Infectious Diseases Society of America	RSV neutralizing antibodies at birth predict protection from RSV illness in infants in the first three months of life				http://ovidsp.ovid.com/ovidweb.cgi?T=JS&PAGE=reference&D=medp&NEWS=N&AN=32463443	https://dx.doi.org/10.1093/cid/ciaa648
Journal Article	F. Ebner; A. Wöckel; W. Janni; H. Paterson	2014	Clinical Journal of Sport Medicine	Parachuting and pregnancy: What do we know about pregnant skydivers and the risks they are taking?	24	6	468-473	https://www.embase.com/search/results?subaction=viewrecord&id=L603788229&from=export_x000D_ http://dx.doi.org/10.1097/JSM.0000000000000075	10.1097/JSM.0000000000000075
Journal Article	J. S. Goldberg	2011	Clinical medicine insights. Reproductive health	Monitoring maternal Beta carotene and retinol consumption may decrease the incidence of neurodevelopmental disorders in offspring	6		2021-01-08	http://ovidsp.ovid.com/ovidweb.cgi?T=JS&PAGE=reference&D=pmnm2&NEWS=N&AN=24453512	https://dx.doi.org/10.4137/CMRH.S8372
Journal Article	M. K. Mahowald; M. Davis	2017	Clinical Medicine Insights: Case Reports	Case series: Spontaneous relapse after recovery from peripartum cardiomyopathy	10			https://www.embase.com/search/results?subaction=viewrecord&id=L621518190&from=export_x000D_ http://dx.doi.org/10.1177/1179547617749	10.1177/1179547617749
Journal Article	M. Sawamura; A. Komatsuda; M. Nara; M. Togashi; H. Wakui; N. Takahashi	2018	Clinical nephrology. Case studies	Disappearance of a thrombotic microangiopathy-like glomerular lesion in a patient with a placental site trophoblastic tumor after hysterectomy	6		27-30	http://ovidsp.ovid.com/ovidweb.cgi?T=JS&PAGE=reference&D=pmnm4&NEWS=N&AN=30280075	https://dx.doi.org/10.5414/CNCS109440
Journal Article	Y. D. Fragoso; M. Boggild; M. A. MacIas-Islas; A. Carra; K. D. Schaerer; A. Aguayo; S. M. G. De Almeida; M. P. Alvarenga; R. M. P. Alvarenga; S. V. Alves-Leon; W. O. Arruda; J. B. B. Brooks; E. R. Comini-Frota; M. L. B. Ferreira; A. Finkelsztejn; J. M. S. Finkelsztejn; L. D. De Freitas; A. S. Gallina; P. D. Da Gama; S. Georgetto; M. C. B. Giacomo; S. Gomes; M. V. M. Gonçalves; A. K. Grzesiuk; D. …	2013	Clinical Neurology and Neurosurgery	The effects of long-term exposure to disease-modifying drugs during pregnancy in multiple sclerosis	115	2	154-159	https://www.embase.com/search/results?subaction=viewrecord&id=L52029469&from=export_x000D_ http://dx.doi.org/10.1016/j.clineuro.2012.04.024	10.1016/j.clineuro.2012.04.024
Journal Article	V. de Sousa Rocha; F. B. Della Rosa; R. Ruano; M. Zugaib; C. Colli	2015	Clinical nutrition (Edinburgh, Scotland)	Association between magnesium status, oxidative stress and inflammation in preeclampsia: A case-control study	34	6	1166-71	http://ovidsp.ovid.com/ovidweb.cgi?T=JS&PAGE=reference&D=med12&NEWS=N&AN=25559945	https://dx.doi.org/10.1016/j.clnu.2014.12.001
Journal Article	N. C. Chescheir	2004	Clinical Obstetrics and Gynecology	Outcomes of Multifetal Pregnancy Reductions	47	1	134-145	https://www.embase.com/search/results?subaction=viewrecord&id=L38419883&from=export_x000D_ http://dx.doi.org/10.1097/00003081-200403000-00017	10.1097/00003081-200403000-00017
Journal Article	M. Hack; D. W. Costello	2008	Clinical Obstetrics and Gynecology	Trends in the rates of cerebral palsy associated with neonatal intensive care of preterm children	51	4	763-774	https://www.embase.com/search/results?subaction=viewrecord&id=L354852678&from=export_x000D_ http://dx.doi.org/10.1097/GRF.0b013e3181870922	10.1097/GRF.0b013e3181870922
Journal Article	M. B. Jhaveri; M. S. Driscoll; J. M. Grant-Kels	2011	Clinical Obstetrics and Gynecology	Melanoma in pregnancy	54	4	537-545	https://www.embase.com/search/results?subaction=viewrecord&id=L362831990&from=export_x000D_ http://dx.doi.org/10.1097/GRF.0b013e318236e18b	10.1097/GRF.0b013e318236e18b
Journal Article	T. Jansson; T. L. Powell	2013	Clinical Obstetrics and Gynecology	Role of placental nutrient sensing in developmental programming	56	3	591-601	https://www.embase.com/search/results?subaction=viewrecord&id=L52597658&from=export_x000D_ http://dx.doi.org/10.1097/GRF.0b013e3182993a2e	10.1097/GRF.0b013e3182993a2e
Journal Article	H. L. Brown; C. R. Graves	2013	Clinical Obstetrics and Gynecology	Smoking and marijuana use in pregnancy	56	1	107-113	https://www.embase.com/search/results?subaction=viewrecord&id=L52384987&from=export_x000D_ http://dx.doi.org/10.1097/GRF.0b013e318282377d	10.1097/GRF.0b013e318282377d
Journal Article	J. Schaffir	2018	Clinical Obstetrics and Gynecology	Consequences of antepartum depression	61	3	533-543	https://www.embase.com/search/results?subaction=viewrecord&id=L624836552&from=export_x000D_ http://dx.doi.org/10.1097/GRF.0000000000000374	10.1097/GRF.0000000000000374
Journal Article	J. H. Shepherd; D. A. Milliken	2008	Clinical Oncology	Conservative Surgery for Carcinoma of the Cervix	20	6	395-400	https://www.embase.com/search/results?subaction=viewrecord&id=L351903482&from=export_x000D_ http://dx.doi.org/10.1016/j.clon.2008.05.002	10.1016/j.clon.2008.05.002
Journal Article	S. Gulia; J. Bajpai; S. Gupta; A. Maheshwari; K. Deodhar; R. A. Kerkar; V. Seth; B. Rekhi; S. Menon	2014	Clinical oncology (Royal College of Radiologists (Great Britain))	Outcome of gestational trophoblastic neoplasia: experience from a tertiary cancer centre in India	26	1	39-44	http://ovidsp.ovid.com/ovidweb.cgi?T=JS&PAGE=reference&D=med11&NEWS=N&AN=24051171	https://dx.doi.org/10.1016/j.clon.2013.08.010
Journal Article	J. Tavares-Ferreira; S. Penas; L. Figueira; F. P. Paiva; F. Falcão-Reis	2015	Clinical Ophthalmology	Malignant hypertensive retinopathy as a presenting sign of an occult dead fetus	9		971-975	https://www.embase.com/search/results?subaction=viewrecord&id=L604694938&from=export_x000D_ http://dx.doi.org/10.2147/OPTH.S71246	10.2147/OPTH.S71246
Journal Article	T. F. Oberlander; J. A. Gingrich; M. S. Ansorge	2009	Clinical pharmacology and therapeutics	Sustained neurobehavioral effects of exposure to SSRI antidepressants during development: molecular to clinical evidence	86	6	672-7	http://ovidsp.ovid.com/ovidweb.cgi?T=JS&PAGE=reference&D=med7&NEWS=N&AN=19890255	https://dx.doi.org/10.1038/clpt.2009.201
Journal Article	R. Sutter; T. Frauenfelder; B. Marincek; R. Zimmermann	2006	Clinical Radiology	Recurrent posterior sacculation of the pregnant uterus and placenta increta	61	6	527-530	https://www.embase.com/search/results?subaction=viewrecord&id=L43705489&from=export_x000D_ http://dx.doi.org/10.1016/j.crad.2006.02.002	10.1016/j.crad.2006.02.002
Journal Article	C. M. Kang; B. L. Chiang; L. C. Wang	2020	Clinical Reviews in Allergy and Immunology	Maternal Nutritional Status and Development of Atopic Dermatitis in Their Offspring				https://www.embase.com/search/results?subaction=viewrecord&id=L2004442745&from=export_x000D_ http://dx.doi.org/10.1007/s12016-020-08780-y	10.1007/s12016-020-08780-y
Journal Article	X. Xie; H. Gao; W. Zeng; S. Chen; L. Feng; D. Deng; F.-y. Qiao; L. Liao; K. McCormick; Q. Ning; X. Luo	2015	Clinical science (London, England : 1979)	Placental DNA methylation of peroxisome-proliferator-activated receptor-gamma co-activator-1alpha promoter is associated with maternal gestational glucose level	129	4	385-94	http://ovidsp.ovid.com/ovidweb.cgi?T=JS&PAGE=reference&D=med12&NEWS=N&AN=25875376	https://dx.doi.org/10.1042/CS20140688
Journal Article	J. B. Tryggestad; A. Vishwanath; S. Jiang; A. Mallappa; A. M. Teague; Y. Takahashi; D. M. Thompson; S. D. Chernausek	2016	Clinical science (London, England : 1979)	Influence of gestational diabetes mellitus on human umbilical vein endothelial cell miRNA	130	21	1955-67	http://ovidsp.ovid.com/ovidweb.cgi?T=JS&PAGE=reference&D=med13&NEWS=N&AN=27562513	https://dx.doi.org/10.1042/CS20160305
Journal Article	N. Zhang; Z. Liu; X. Tian; M. Chen; Y. Deng; Y. Guo; N. Li; P. Yu; J. Yang; J. Zhu	2018	Clinical toxicology (Philadelphia, Pa.)	Barium exposure increases the risk of congenital heart defects occurrence in offspring	56	2	132-139	http://ovidsp.ovid.com/ovidweb.cgi?T=JS&PAGE=reference&D=med15&NEWS=N&AN=28705031	https://dx.doi.org/10.1080/15563650.2017.1343479
Journal Article	W. E. Braun; L. Herlitz; J. Li; J. Schold; E. Poggio; B. Stephany; R. Fatica; J. Nally; K. Brown; R. Fairchild; W. Baldwin; D. Goldfarb; W. Kiser; J. Augustine; R. Avery; J. W. Tomford; S. Nakamoto	2021	Clinical Transplantation	Continuous function of 80 primary renal allografts for 30–47 years with maintenance prednisone and azathioprine/mycophenolate mofetil therapy: A clinical mosaic of long-term successes	35	1		https://www.embase.com/search/results?subaction=viewrecord&id=L2007397123&from=export_x000D_ http://dx.doi.org/10.1111/ctr.14131	10.1111/ctr.14131
Journal Article	M. Bota; G. Popa; C. L. Blag; D. C. Leucua; A. Tătaru	2017	Clujul Medical	Infantile hemangiomas: A 7-Year experience Of a single-center	90	4	396-400	https://www.embase.com/search/results?subaction=viewrecord&id=L619047189&from=export_x000D_ http://dx.doi.org/10.15386/cjmed-781	10.15386/cjmed-781
Journal Article	D. Lupu; A. Pop; J. Cherfan; B. Kiss; F. Loghin	2015	Clujul medical (1957)	In vitro modulation of estrogen receptor activity by norfluoxetine	88	3	386-90	http://ovidsp.ovid.com/ovidweb.cgi?T=JS&PAGE=reference&D=pmnm3&NEWS=N&AN=26609274	https://dx.doi.org/10.15386/cjmed-476
Journal Article	D. Lupu; M. O. D. Sjodin; M. Varshney; J. Lindberg; F. Loghin; J. Ruegg	2017	Clujul medical (1957)	Fluoxetine modulates sex steroid levels in vitro	90	4	420-424	http://ovidsp.ovid.com/ovidweb.cgi?T=JS&PAGE=reference&D=pmnm4&NEWS=N&AN=29151792	https://dx.doi.org/10.15386/cjmed-868
Journal Article	A. S. Poulton; B. Armstrong; R. K. Nanan	2018	CNS drugs	Perinatal Outcomes of Women Diagnosed with Attention-Deficit/Hyperactivity Disorder: An Australian Population-Based Cohort Study	32	4	377-386	http://ovidsp.ovid.com/ovidweb.cgi?T=JS&PAGE=reference&D=med15&NEWS=N&AN=29557079	https://dx.doi.org/10.1007/s40263-018-0505-9
Journal Article	L. A. Avalos; H. Chen; D.-K. Li	2015	CNS spectrums	Antidepressant medication use, depression, and the risk of preeclampsia	20	1	39-47	http://ovidsp.ovid.com/ovidweb.cgi?T=JS&PAGE=reference&D=med12&NEWS=N&AN=25778691	https://dx.doi.org/10.1017/S1092852915000024
Journal Article	M. Haruna; M. Matsuzaki; E. Ota; M. Shiraishi; N. Hanada; R. Mori	2019	Cochrane Database of Systematic Reviews	Guided imagery for treating hypertension in pregnancy	2019	4		https://www.embase.com/search/results?subaction=viewrecord&id=L627373228&from=export_x000D_ http://dx.doi.org/10.1002/14651858.CD011337.pub2	10.1002/14651858.CD011337.pub2
Journal Article	K. W. F. Scheepstra; M. E. Van Steijn; L. M. Dijksman; M. G. Van Pampus	2017	Cogent Medicine	Post-traumatic stress disorder in women and their partners, following severe post-partum hemorrhage: A study protocol for a prospective cohort study	4	1		https://www.embase.com/search/results?subaction=viewrecord&id=L615301273&from=export_x000D_ http://dx.doi.org/10.1080/2331205X.2017.1278840	10.1080/2331205X.2017.1278840
Journal Article	Y. R. Villarreal; M. L. Spellman; J. Prudon; T. F. Northrup; P. D. Berens; S. Blackwell; M. M. Velasquez; A. L. Stotts	2021	Cognitive and Behavioral Practice	A Brief, Hospital-Initiated Motivational Interviewing and Acceptance and Commitment Therapy Intervention to Link Postpartum Mothers Who Use Illicit Drugs With Treatment and Reproductive Care: A Case Report	28	1	92-106	https://www.embase.com/search/results?subaction=viewrecord&id=L2007510365&from=export_x000D_ http://dx.doi.org/10.1016/j.cbpra.2020.05.005	10.1016/j.cbpra.2020.05.005
Journal Article	L. A. Urueña; I. B. Balcazar; J. M. Lozano	2015	Colombia Medica	Clinical aspects associated with syndromic forms of Orofacial Clefts in a Colombian population	46	4	162-167	https://www.embase.com/search/results?subaction=viewrecord&id=L607672312&from=export
Journal Article	M. M. Gottlieb	2019	Computational and mathematical methods in medicine	A Mathematical Model Relating Pitocin Use during Labor with Offspring Autism Development in terms of Oxytocin Receptor Desensitization in the Fetal Brain	2019		8276715	http://ovidsp.ovid.com/ovidweb.cgi?T=JS&PAGE=reference&D=med16&NEWS=N&AN=31379974	https://dx.doi.org/10.1155/2019/8276715
Journal Article	A. A. Litonjua; N. E. Lange; V. J. Carey; S. Brown; N. Laranjo; B. J. Harshfield; G. T. O'Connor; M. Sandel; R. C. Strunk; L. B. Bacharier; R. S. Zeiger; M. Schatz; B. W. Hollis; S. T. Weiss	2014	Contemporary Clinical Trials	The Vitamin D Antenatal Asthma Reduction Trial (VDAART): Rationale, design, and methods of a randomized, controlled trial of vitamin D supplementation in pregnancy for the primary prevention of asthma and allergies in children	38	1	37-50	https://www.embase.com/search/results?subaction=viewrecord&id=L372721642&from=export_x000D_ http://dx.doi.org/10.1016/j.cct.2014.02.006	10.1016/j.cct.2014.02.006
Journal Article	C. T. McEvoy; K. F. Milner; A. J. Scherman; D. G. Schilling; C. J. Tiller; B. Vuylsteke; L. E. Shorey-Kendrick; E. R. Spindel; R. Schuff; J. Mitchell; D. Peters; J. Metz; D. Haas; K. Jackson; R. S. Tepper; C. D. Morris	2017	Contemporary clinical trials	Vitamin C to Decrease the Effects of Smoking in Pregnancy on Infant Lung Function (VCSIP): Rationale, design, and methods of a randomized, controlled trial of vitamin C supplementation in pregnancy for the primary prevention of effects of in utero tobacco smoke exposure on infant lung function and respiratory health	58		66-77	http://ovidsp.ovid.com/ovidweb.cgi?T=JS&PAGE=reference&D=med14&NEWS=N&AN=28495620	https://dx.doi.org/10.1016/j.cct.2017.05.008
Journal Article	B. M. Melnyk; S. Gennaro; L. A. Szalacha; J. Hoying; C. O'Connor; A. Cooper; A. Gibeau	2020	Contemporary clinical trials	Randomized controlled trial of the COPE-P intervention to improve mental health, healthy lifestyle behaviors, birth and post-natal outcomes of minority pregnant women: Study protocol with implications	98		106090	http://ovidsp.ovid.com/ovidweb.cgi?T=JS&PAGE=reference&D=prem&NEWS=N&AN=32745703	https://dx.doi.org/10.1016/j.cct.2020.106090
Journal Article	B. Howard; J. Trussell; E. Grubb; M. J. Lage	2014	Contraception	Comparison of rates of and charges from pregnancy complications in users of extended and cyclic combined oral contraceptive (COC) regimens: A brief report	89	5	396-399	https://www.embase.com/search/results?subaction=viewrecord&id=L52968536&from=export_x000D_ http://dx.doi.org/10.1016/j.contraception.2013.12.006	10.1016/j.contraception.2013.12.006
Journal Article	G. Pariente; T. Wainstock; E. Sheiner	2019	Contraception	Perinatal outcomes including long-term neuropsychiatric hospitalizations of offspring conceived during intrauterine contraceptive device use	100	2	155-159	https://www.embase.com/search/results?subaction=viewrecord&id=L2001968858&from=export_x000D_ http://dx.doi.org/10.1016/j.contraception.2019.04.005	10.1016/j.contraception.2019.04.005
Journal Article	H. Moseson; K. A. Bullard; C. Cisternas; B. Grosso; V. Vera; C. Gerdts	2020	Contraception	Effectiveness of self-managed medication abortion between 13 and 24 weeks gestation: A retrospective review of case records from accompaniment groups in Argentina, Chile, and Ecuador	102	2	91-98	https://www.embase.com/search/results?subaction=viewrecord&id=L2005978360&from=export_x000D_ http://dx.doi.org/10.1016/j.contraception.2020.04.015	10.1016/j.contraception.2020.04.015
Journal Article	S. Mousavi; R. Nourizadeh; F. Mokhtari; S. Hakimi; J. Babapour; S. Mousavi	2020	Crescent Journal of Medical and Biological Sciences	Determinants of postpartum post-traumatic stress disorder: A cross-sectional study	7	2	254-259	https://www.embase.com/search/results?subaction=viewrecord&id=L631957759&from=export
Journal Article	S. Kawilarang; K. S. Negara	2017	Critical Care and Shock	Characteristics of the obstetric patients admitted to the Intensive Care Unit of Sanglah General Hospital in 2013-2016	20	1	2021-04-09	https://www.embase.com/search/results?subaction=viewrecord&id=L614693858&from=export
Journal Article	G. Rocha	2013	Critical care research and practice	Chorioamnionitis and lung injury in preterm newborns	2013		890987	http://ovidsp.ovid.com/ovidweb.cgi?T=JS&PAGE=reference&D=pmnm3&NEWS=N&AN=23365731	https://dx.doi.org/10.1155/2013/890987
Journal Article	M. Thirukumar; V. Thadchanamoorthy; K. Dayasiri	2020	Cureus	Adolescent Pregnancy and Outcomes: A Hospital-Based Comparative Study at a Tertiary Care Unit in Eastern Province, Sri Lanka	12	12	e12081	http://ovidsp.ovid.com/ovidweb.cgi?T=JS&PAGE=reference&D=pmnm&NEWS=N&AN=33489499	https://dx.doi.org/10.7759/cureus.12081
Journal Article	S. Intapad; B. T. Alexander	2013	Current cardiovascular risk reports	Pregnancy Complications and Later Development of Hypertension	7	3	183-189	http://ovidsp.ovid.com/ovidweb.cgi?T=JS&PAGE=reference&D=pmnm3&NEWS=N&AN=23914279
Journal Article	J. J. Adibi; A. J. Layden; Q. Yin; X. Xun; S. Peddada; R. L. Birru	2021	Current epidemiology reports	A toolkit for the application of placental-fetal molecular biomarkers in epidemiologic studies of the fetal origins of chronic disease	8	1	20-31	http://ovidsp.ovid.com/ovidweb.cgi?T=JS&PAGE=reference&D=pmnm&NEWS=N&AN=33777648	https://dx.doi.org/10.1007/s40471-020-00258-x
Journal Article	W. J. Muller; C. A. Jones; D. M. Koelle	2010	Current immunology reviews	Immunobiology of herpes simplex virus and cytomegalovirus infections of the fetus and newborn	6	1	38-55	http://ovidsp.ovid.com/ovidweb.cgi?T=JS&PAGE=reference&D=pmnm2&NEWS=N&AN=20467462
Journal Article	U. C. Gupta; S. C. Gupta	2010	Current Nutrition and Food Science	Selenium deficiency in soils and crops and its impact on animal and human health	6	4	268-280	https://www.embase.com/search/results?subaction=viewrecord&id=L361459696&from=export_x000D_ http://dx.doi.org/10.2174/157340110793663725	10.2174/157340110793663725
Journal Article	A. McEwan	2002	Current Obstetrics and Gynaecology	Cancer in pregnancy	12	6	307-313	https://www.embase.com/search/results?subaction=viewrecord&id=L36004707&from=export_x000D_ http://dx.doi.org/10.1054/cuog.2002.0285	10.1054/cuog.2002.0285
Journal Article	S. Gentile	2011	Current Opinion in Psychiatry	Drug treatment for mood disorders in pregnancy	24	1	34-40	https://www.embase.com/search/results?subaction=viewrecord&id=L51159071&from=export_x000D_ http://dx.doi.org/10.1097/YCO.0b013e3283413451	10.1097/YCO.0b013e3283413451
Journal Article	J. Katz; A. Reichenberg; A. Kolevzon	2021	Current opinion in psychiatry	Prenatal and perinatal metabolic risk factors for autism: a review and integration of findings from population-based studies	34	2	94-104	http://ovidsp.ovid.com/ovidweb.cgi?T=JS&PAGE=reference&D=prem&NEWS=N&AN=33278157	https://dx.doi.org/10.1097/YCO.0000000000000673
Journal Article	M. Schneiderman; A. Burov; Y. Naberezhnev; Y. Podurovskaya	2020	Current Pediatric Research	Novel model of endotracheal catheter (Feto-balloon) for fetal endoscopic tracheal occlusion in a severe congenital diaphragmatic hernia of fetus (prospective trial)	24	4	3	https://www.embase.com/search/results?subaction=viewrecord&id=L2005034719&from=export
Journal Article	G. Pantaleo; N. Luigi; T. Federica; S. Paola; N. Margherita; M. Tahir	2013	Current Pharmaceutical Biotechnology	Amniotic fluid embolism: Review	14	14	1163-1167	https://www.embase.com/search/results?subaction=viewrecord&id=L373497842&from=export_x000D_ http://dx.doi.org/10.2174/1389201015666140430161404	10.2174/1389201015666140430161404
Journal Article	P. Jarque; A. Roca; I. Gomila; V. Noce; B. Barceló; J. Klein	2018	Current Pharmaceutical Biotechnology	Quantification of methamphetamine «Shabu» in biological matrices to detect prenatal exposure: A case report and a literature review	19	2	163-174	https://www.embase.com/search/results?subaction=viewrecord&id=L622942438&from=export_x000D_ http://dx.doi.org/10.2174/1389201019666180427111735	10.2174/1389201019666180427111735
Journal Article	H. McClafferty	2016	Current Problems in Pediatric and Adolescent Health Care	Environmental health: Children's health, a clinician's dilemma	46	6	184-189	https://www.embase.com/search/results?subaction=viewrecord&id=L608943341&from=export_x000D_ http://dx.doi.org/10.1016/j.cppeds.2015.12.003	10.1016/j.cppeds.2015.12.003
Journal Article	S. A. Berghuis; E. Roze	2019	Current Problems in Pediatric and Adolescent Health Care	Prenatal exposure to PCBs and neurological and sexual/pubertal development from birth to adolescence	49	6	133-159	https://www.embase.com/search/results?subaction=viewrecord&id=L2002023279&from=export_x000D_ http://dx.doi.org/10.1016/j.cppeds.2019.04.006	10.1016/j.cppeds.2019.04.006
Journal Article	A. Krishna; E. Chandraharan	2011	Current Women's Health Reviews	Management of massive obstetric haemorrhage	7	2	136-142	https://www.embase.com/search/results?subaction=viewrecord&id=L361723899&from=export_x000D_ http://dx.doi.org/10.2174/157340411795445811	10.2174/157340411795445811
Journal Article	G. S. Maritz	2012	Current Women's Health Reviews	Nicotine replacement therapy during pregnancy and lactation induce structural and functional changes in the lungs of the progeny	8	3	256-268	https://www.embase.com/search/results?subaction=viewrecord&id=L366053425&from=export_x000D_ http://dx.doi.org/10.2174/157340412803760702	10.2174/157340412803760702
Journal Article	M. W. Abdallah; N. Larsen; J. Grove; E. C. Bonefeld-Jørgensen; B. Nørgaard-Pedersen; D. M. Hougaard; E. L. Mortensen	2013	Cytokine	Neonatal chemokine levels and risk of autism spectrum disorders: Findings from a Danish historic birth cohort follow-up study	61	2	370-376	https://www.embase.com/search/results?subaction=viewrecord&id=L52366058&from=export_x000D_ http://dx.doi.org/10.1016/j.cyto.2012.11.015	10.1016/j.cyto.2012.11.015
Journal Article	J. Harkonen; H. Kaymakcalan; P. Maki; A. Taanila	2012	Demography	Prenatal health, educational attainment, and intergenerational inequality: the Northern Finland Birth Cohort 1966 Study	49	2	525-52	http://ovidsp.ovid.com/ovidweb.cgi?T=JS&PAGE=reference&D=med9&NEWS=N&AN=22371210	https://dx.doi.org/10.1007/s13524-012-0092-1
Journal Article	S. Tuovinen; M. Lahti-Pulkkinen; P. Girchenko; J. Lipsanen; J. Lahti; K. Heinonen; R. M. Reynolds; E. Hamalainen; E. Kajantie; H. Laivuori; A.-K. Pesonen; P. M. Villa; K. Raikkonen	2018	Depression and anxiety	Maternal depressive symptoms during and after pregnancy and child developmental milestones	35	8	732-741	http://ovidsp.ovid.com/ovidweb.cgi?T=JS&PAGE=reference&D=med15&NEWS=N&AN=29667739	https://dx.doi.org/10.1002/da.22756
Journal Article	V. Rantalainen; E. B. Binder; M. Lahti-Pulkkinen; D. Czamara; H. Laivuori; P. M. Villa; P. Girchenko; T. Kvist; E. Hamalainen; E. Kajantie; J. Lahti; K. Raikkonen	2020	Depression and anxiety	Polygenic prediction of the risk of perinatal depressive symptoms	37	9	862-875	http://ovidsp.ovid.com/ovidweb.cgi?T=JS&PAGE=reference&D=medl&NEWS=N&AN=32627298	https://dx.doi.org/10.1002/da.23066
Journal Article	S. Kikuchi; N. Kobayashi; Z. Watanabe; C. Ono; T. Takeda; H. Nishigori; N. Yaegashi; T. Arima; K. Nakai; H. Tomita	2021	Depression and anxiety	The delivery of a placenta/fetus with high gonadal steroid production contributes to postpartum depressive symptoms	38	4	422-430	http://ovidsp.ovid.com/ovidweb.cgi?T=JS&PAGE=reference&D=medl&NEWS=N&AN=33393686	https://dx.doi.org/10.1002/da.23134
Journal Article	H. Firouzi; I. Jalalimehr; Z. Ostadi; S. Rahimi	2020	Dermatology research and practice	Cutaneous Lesions in Iranian Neonates and Their Relationships with Maternal-Neonatal Factors: A Prospective Cross-Sectional Study	2020		8410165	http://ovidsp.ovid.com/ovidweb.cgi?T=JS&PAGE=reference&D=pmnm&NEWS=N&AN=32425998	https://dx.doi.org/10.1155/2020/8410165
Journal Article	S. Schrey-Petersen; A. Tauscher; A. Dathan-Stumpf; H. Stepan	2021	Deutsches Arzteblatt international	Diseases and Complications of the Puerperium	118	Forthcoming		https://www.embase.com/search/results?subaction=viewrecord&id=L635018077&from=export_x000D_ http://dx.doi.org/10.3238/arztebl.m2021.0168	10.3238/arztebl.m2021.0168
Journal Article	S. King; A. Mancini-Marïe; A. Brunet; E. Walker; M. J. Meaney; D. P. Laplante	2009	Development and Psychopathology	Prenatal maternal stress from a natural disaster predicts dermatoglyphic asymmetry in humans	21	2	343-353	https://www.embase.com/search/results?subaction=viewrecord&id=L354999402&from=export_x000D_ http://dx.doi.org/10.1017/S0954579409000364	10.1017/S0954579409000364
Journal Article	C. Monk; J. Spicer; F. A. Champagne	2012	Development and Psychopathology	Linking prenatal maternal adversity to developmental outcomes in infants: The role of epigenetic pathways	24	4	1361-1376	https://www.embase.com/search/results?subaction=viewrecord&id=L365859997&from=export_x000D_ http://dx.doi.org/10.1017/S0954579412000764	10.1017/S0954579412000764
Journal Article	H. M. E. Belcher; T. C. Hairston-Fuller; J. McFadden	2011	Developmental Disabilities Research Reviews	How do we assess family supports and fairness in early intervention?	17	1	36-43	https://www.embase.com/search/results?subaction=viewrecord&id=L365964642&from=export_x000D_ http://dx.doi.org/10.1002/ddrr.137	10.1002/ddrr.137
Journal Article	P. H. Gray; P. Jones; M. J. O'Callaghan	2001	Developmental medicine and child neurology	Maternal antecedents for cerebral palsy in extremely preterm babies: a case-control study	43	9	580-5	http://ovidsp.ovid.com/ovidweb.cgi?T=JS&PAGE=reference&D=med4&NEWS=N&AN=11570626
Journal Article	J. Gosselin; C. Amiel-Tison; C. Infante-Rivard; C. Fouron; J.-C. Fouron	2002	Developmental medicine and child neurology	Minor neurological signs and developmental performance in high risk children at preschool age	44	5	323-8	http://ovidsp.ovid.com/ovidweb.cgi?T=JS&PAGE=reference&D=med4&NEWS=N&AN=12033718
Journal Article	K. Himmelmann; G. Hagberg; L. M. Wiklund; M. N. Eek; P. Uvebrant	2007	Developmental medicine and child neurology	Dyskinetic cerebral palsy: a population-based study of children born between 1991 and 1998	49	4	246-51	http://ovidsp.ovid.com/ovidweb.cgi?T=JS&PAGE=reference&D=med6&NEWS=N&AN=17376133
Journal Article	B. Hayes; S. Ryan; J. B. P. Stephenson; M. D. King	2007	Developmental medicine and child neurology	Cerebral palsy after maternal trauma in pregnancy	49	9	700-6	http://ovidsp.ovid.com/ovidweb.cgi?T=JS&PAGE=reference&D=med6&NEWS=N&AN=17718828
Journal Article	A. Spinillo; L. Montanari; B. Gardella; M. Roccio; M. Stronati; E. Fazzi	2009	Developmental medicine and child neurology	Infant sex, obstetric risk factors, and 2-year neurodevelopmental outcome among preterm infants	51	7	518-25	http://ovidsp.ovid.com/ovidweb.cgi?T=JS&PAGE=reference&D=med7&NEWS=N&AN=19416336	https://dx.doi.org/10.1111/j.1469-8749.2009.03273.x
Journal Article	B. Gardella; A. D. Iacobone; S. Bogliolo; V. Musacchi; S. Orcesi; C. Tzialla; A. Spinillo	2015	Developmental medicine and child neurology	Obstetric risk factors and time trends of neurodevelopmental outcome at 2 years in very-low-birthweight infants: a single institution study	57	11	1035-41	http://ovidsp.ovid.com/ovidweb.cgi?T=JS&PAGE=reference&D=med12&NEWS=N&AN=26239047	https://dx.doi.org/10.1111/dmcn.12859
Journal Article	B. Fleiss; C. J. Tann; V. Degos; S. Sigaut; J. Van Steenwinckel; A. L. Schang; A. Kichev; N. J. Robertson; C. Mallard; H. Hagberg; P. Gressens	2015	Developmental Medicine and Child Neurology	Inflammation-induced sensitization of the brain in term infants	57	S3	17-28	https://www.embase.com/search/results?subaction=viewrecord&id=L603215629&from=export_x000D_ http://dx.doi.org/10.1111/dmcn.12723	10.1111/dmcn.12723
Journal Article	S. McIntyre; N. Badawi; E. Blair; K. B. Nelson	2015	Developmental Medicine and Child Neurology	Does aetiology of neonatal encephalopathy and hypoxic-ischaemic encephalopathy influence the outcome of treatment?	57	S3	2021-02-07	https://www.embase.com/search/results?subaction=viewrecord&id=L603215618&from=export_x000D_ http://dx.doi.org/10.1111/dmcn.12725	10.1111/dmcn.12725
Journal Article	K.-R. Chen; T. Yu; L. Kang; Y.-J. Lien; P.-L. Kuo	2021	Developmental medicine and child neurology	Childhood neurodevelopmental disorders and maternal hypertensive disorder of pregnancy				http://ovidsp.ovid.com/ovidweb.cgi?T=JS&PAGE=reference&D=medp&NEWS=N&AN=33884610	https://dx.doi.org/10.1111/dmcn.14893
Journal Article	E. Y. Hsiao; P. H. Patterson	2012	Developmental Neurobiology	Placental regulation of maternal-fetal interactions and brain development	72	10	1317-1326	https://www.embase.com/search/results?subaction=viewrecord&id=L365592793&from=export_x000D_ http://dx.doi.org/10.1002/dneu.22045	10.1002/dneu.22045
Journal Article	E. P. Davis; L. M. Glynn; C. D. Schetter; C. Hobel; A. Chicz-Demet; C. A. Sandman	2005	Developmental Neuroscience	Corticotropin-releasing hormone during pregnancy is associated with infant temperament	27	5	299-305	https://www.embase.com/search/results?subaction=viewrecord&id=L41243217&from=export_x000D_ http://dx.doi.org/10.1159/000086709	10.1159/000086709
Journal Article	Q. A. Class; C. Buss; E. P. Davis; M. Gierczak; C. Pattillo; A. Chicz-DeMet; C. A. Sandman	2008	Developmental Neuroscience	Low levels of corticotropin-releasing hormone during early pregnancy are associated with precocious maturation of the human fetus	30	6	419-426	https://www.embase.com/search/results?subaction=viewrecord&id=L354107608&from=export_x000D_ http://dx.doi.org/10.1159/000191213	10.1159/000191213
Journal Article	L. M. Ellman; C. D. Schetter; C. J. Hobel; A. Chicz-Demet; L. M. Glynn; C. A. Sandman	2008	Developmental psychobiology	Timing of fetal exposure to stress hormones: effects on newborn physical and neuromuscular maturation	50	3	232-41	http://ovidsp.ovid.com/ovidweb.cgi?T=JS&PAGE=reference&D=med7&NEWS=N&AN=18335490	https://dx.doi.org/10.1002/dev.20293
Journal Article	K. L. Ponder; A. Salisbury; B. McGonnigal; A. Laliberte; B. Lester; J. F. Padbury	2011	Developmental psychobiology	Maternal depression and anxiety are associated with altered gene expression in the human placenta without modification by antidepressant use: implications for fetal programming	53	7	711-23	http://ovidsp.ovid.com/ovidweb.cgi?T=JS&PAGE=reference&D=med8&NEWS=N&AN=21547899	https://dx.doi.org/10.1002/dev.20549
Journal Article	A. L. Salisbury; G. D. Papandonatos; L. R. Stroud; A. K. Smith; P. A. Brennan	2020	Developmental psychobiology	Prenatal antidepressant exposures and gastrointestinal complaints in childhood: A gut-brain axis connection?	62	6	816-828	http://ovidsp.ovid.com/ovidweb.cgi?T=JS&PAGE=reference&D=prem1&NEWS=N&AN=32167584	https://dx.doi.org/10.1002/dev.21966
Journal Article	C. Trumpff; G. Sturm; M. Picard; S. Foss; S. Lee; T. Feng; A. Cardenas; C. McCormack; F. A. Champagne; C. Monk	2021	Developmental psychobiology	Added sugar intake during pregnancy: Fetal behavior, birth outcomes, and placental DNA methylation				http://ovidsp.ovid.com/ovidweb.cgi?T=JS&PAGE=reference&D=medp&NEWS=N&AN=33415750	https://dx.doi.org/10.1002/dev.22088
Journal Article	D. A. Stoffers; B. M. Desai; D. D. DeLeon; R. A. Simmons	2003	Diabetes	Neonatal exendin-4 prevents the development of diabetes in the intrauterine growth retarded rat	52	3	734-740	https://www.embase.com/search/results?subaction=viewrecord&id=L36323581&from=export_x000D_ http://dx.doi.org/10.2337/diabetes.52.3.734	10.2337/diabetes.52.3.734
Journal Article	N. El Hajj; G. Pliushch; E. Schneider; M. Dittrich; T. Muller; M. Korenkov; M. Aretz; U. Zechner; H. Lehnen; T. Haaf	2013	Diabetes	Metabolic programming of MEST DNA methylation by intrauterine exposure to gestational diabetes mellitus	62	4	1320-8	http://ovidsp.ovid.com/ovidweb.cgi?T=JS&PAGE=reference&D=med10&NEWS=N&AN=23209187	https://dx.doi.org/10.2337/db12-0289
Journal Article	C. Thomas; E. Hypponen; C. Power	2007	Diabetes care	Prenatal exposures and glucose metabolism in adulthood: are effects mediated through birth weight and adiposity?	30	4	918-24	http://ovidsp.ovid.com/ovidweb.cgi?T=JS&PAGE=reference&D=med6&NEWS=N&AN=17277041
Journal Article	L. Bouchard; S. Thibault; S.-P. Guay; M. Santure; A. Monpetit; J. St-Pierre; P. Perron; D. Brisson	2010	Diabetes care	Leptin gene epigenetic adaptation to impaired glucose metabolism during pregnancy	33	11	2436-41	http://ovidsp.ovid.com/ovidweb.cgi?T=JS&PAGE=reference&D=med8&NEWS=N&AN=20724651	https://dx.doi.org/10.2337/dc10-1024
Journal Article	J. A. Rowan; E. C. Rush; V. Obolonkin; M. Battin; T. Wouldes; W. M. Hague	2011	Diabetes care	Metformin in gestational diabetes: the offspring follow-up (MiG TOFU): body composition at 2 years of age	34	10	2279-84	http://ovidsp.ovid.com/ovidweb.cgi?T=JS&PAGE=reference&D=med8&NEWS=N&AN=21949222	https://dx.doi.org/10.2337/dc11-0660
Journal Article	S. Padmanabhan; V. W. Lee; M. McLean; N. Athayde; V. Lanzarone; Q. Khoshnow; M. J. Peek; N. W. Cheung	2017	Diabetes care	The Association of Falling Insulin Requirements With Maternal Biomarkers and Placental Dysfunction: A Prospective Study of Women With Preexisting Diabetes in Pregnancy	40	10	1323-1330	http://ovidsp.ovid.com/ovidweb.cgi?T=JS&PAGE=reference&D=med14&NEWS=N&AN=28798085	https://dx.doi.org/10.2337/dc17-0391
Journal Article	F. Sgarbosa; L. F. Barbisan; M. A. M. Brasil; E. Costa; I. M. P. Calderon; C. R. Goncalves; E. Bevilacqua; M. V. C. Rudge	2006	Diabetes research and clinical practice	Changes in apoptosis and Bcl-2 expression in human hyperglycemic, term placental trophoblast	73	2	143-9	http://ovidsp.ovid.com/ovidweb.cgi?T=JS&PAGE=reference&D=med6&NEWS=N&AN=16563550
Journal Article	C. Remacle; O. Dumortier; V. Bol; K. Goosse; P. Romanus; N. Theys; T. Bouckenooghe; B. Reusens	2007	Diabetes, Obesity and Metabolism	Intrauterine programming of the endocrine pancreas	9	SUPPL. 2	196-209	https://www.embase.com/search/results?subaction=viewrecord&id=L47543142&from=export_x000D_ http://dx.doi.org/10.1111/j.1463-1326.2007.00790.x	10.1111/j.1463-1326.2007.00790.x
Journal Article	Y. Min; C. Lowy; K. Ghebremeskel; B. Thomas; D. Bitsanis; M. A. Crawford	2005	Diabetic Medicine	Fetal erythrocyte membrane lipids modification: Preliminary observation of an early sign of compromised insulin sensitivity in offspring of gestational diabetic women	22	7	914-920	https://www.embase.com/search/results?subaction=viewrecord&id=L40942590&from=export_x000D_ http://dx.doi.org/10.1111/j.1464-5491.2005.01556.x	10.1111/j.1464-5491.2005.01556.x
Journal Article	G. Hawthorne	2006	Diabetic medicine : a journal of the British Diabetic Association	Metformin use and diabetic pregnancy-has its time come?	23	3	223-7	http://ovidsp.ovid.com/ovidweb.cgi?T=JS&PAGE=reference&D=med6&NEWS=N&AN=16492202
Journal Article	L. M. Shulman; C. S. Hampe; A. Ben-Haroush; Y. Perepliotchikov; F. Vaziri-Sani; S. Israel; K. Miller; H. Bin; B. Kaplan; Z. Laron	2014	Diabetic medicine : a journal of the British Diabetic Association	Antibodies to islet cell autoantigens, rotaviruses and/or enteroviruses in cord blood and healthy mothers in relation to the 2010-2011 winter viral seasons in Israel: a pilot study	31	6	681-5	http://ovidsp.ovid.com/ovidweb.cgi?T=JS&PAGE=reference&D=med11&NEWS=N&AN=24494628	https://dx.doi.org/10.1111/dme.12404
Journal Article	S. Cvitic; B. Novakovic; L. Gordon; C. M. Ulz; M. Muhlberger; F. I. Diaz-Perez; J. E. Joo; V. Svendova; M. G. Schimek; S. Trajanoski; R. Saffery; G. Desoye; U. Hiden	2018	Diabetologia	Human fetoplacental arterial and venous endothelial cells are differentially programmed by gestational diabetes mellitus, resulting in cell-specific barrier function changes	61	11	2398-2411	http://ovidsp.ovid.com/ovidweb.cgi?T=JS&PAGE=reference&D=med15&NEWS=N&AN=30091044	https://dx.doi.org/10.1007/s00125-018-4699-7
Journal Article	O. Demirtas; F. Gelal; B. D. Vidinli; L. O. Demirtas; E. Uluc; A. Baloglu	2005	Diagnostic and interventional radiology (Ankara, Turkey)	Cranial MR imaging with clinical correlation in preeclampsia and eclampsia	11	4	189-94	http://ovidsp.ovid.com/ovidweb.cgi?T=JS&PAGE=reference&D=med6&NEWS=N&AN=16320222
Journal Article	D. C. Chhieng; P. Elgert; J.-M. Cohen; N. C. Jhala; J. F. Cangiarella	2002	Diagnostic cytopathology	Cytology of primary central nervous system neoplasms in cerebrospinal fluid specimens	26	4	209-12	http://ovidsp.ovid.com/ovidweb.cgi?T=JS&PAGE=reference&D=med4&NEWS=N&AN=11933264
Journal Article	J. L. Bolton; S. D. Bilbo	2014	Dialogues in Clinical Neuroscience	Developmental programming of brain and behavior by perinatal diet: Focus on inflammatory mechanisms	16	3	307-320	https://www.embase.com/search/results?subaction=viewrecord&id=L600533965&from=export
Journal Article	B. A. Mueller; D. Crane; D. R. Doody; S. N. Stuart; M. A. Schiff	2019	Disability and health journal	Pregnancy course, infant outcomes, rehospitalization, and mortality among women with intellectual disability	12	3	452-459	http://ovidsp.ovid.com/ovidweb.cgi?T=JS&PAGE=reference&D=med16&NEWS=N&AN=30692054	https://dx.doi.org/10.1016/j.dhjo.2019.01.004
Journal Article	J. Fairthorne; J. Bourke; M. O'Donnell; K. Wong; N. de Klerk; G. Llewellyn; H. Leonard	2020	Disability and health journal	Pregnancy and birth outcomes of mothers with intellectual disability and their infants: Advocacy needed to improve well-being	13	2	100871	http://ovidsp.ovid.com/ovidweb.cgi?T=JS&PAGE=reference&D=medl&NEWS=N&AN=31806497	https://dx.doi.org/10.1016/j.dhjo.2019.100871
Journal Article	C. Wang; L. Xie; H. Li; Y. Li; D. Mu; R. Zhou; R. Liu; K. Zhou; Y. Hua	2014	DNA and cell biology	Associations between ABCG2 gene polymorphisms and isolated septal defects in a Han Chinese population	33	10	689-98	http://ovidsp.ovid.com/ovidweb.cgi?T=JS&PAGE=reference&D=med11&NEWS=N&AN=24979295	https://dx.doi.org/10.1089/dna.2014.2398
Journal Article	A. Mulic-Lutvica	2012	Donald School Journal of Ultrasound in Obstetrics and Gynecology	Postpartum Ultrasound	6	1	76-92	https://www.embase.com/search/results?subaction=viewrecord&id=L365048373&from=export_x000D_ http://dx.doi.org/10.5005/jp-journals-10009-1228	10.5005/jp-journals-10009-1228
Journal Article	I. Rotar Cristina; D. Muresan; M. Tanc; P. Cotutiu; C. Giurgiu; F. Stamatian	2014	Donald School Journal of Ultrasound in Obstetrics and Gynecology	Childbearing after 40 years: A challenge of the modern obstetrics	8	2	144-148	https://www.embase.com/search/results?subaction=viewrecord&id=L616712026&from=export_x000D_ http://dx.doi.org/10.5005/jp-journals-10009-1349	10.5005/jp-journals-10009-1349
Journal Article	K. M. Bircsak; J. E. Moscovitz; X. Wen; F. Archer; P. Y. S. Yuen; M. Mohammed; N. Memon; B. I. Weinberger; L. M. Saba; A. M. Vetrano; L. M. Aleksunes	2018	Drug metabolism and disposition: the biological fate of chemicals	Interindividual Regulation of the Breast Cancer Resistance Protein/ABCG2 Transporter in Term Human Placentas	46	5	619-627	http://ovidsp.ovid.com/ovidweb.cgi?T=JS&PAGE=reference&D=med15&NEWS=N&AN=29386232	https://dx.doi.org/10.1124/dmd.117.079228
Journal Article	B. Kallen; E. Nilsson; P. Otterblad Olausson	2011	Drug safety	Delivery outcome after maternal use of drugs for migraine: a register study in Sweden	34	8	691-703	http://ovidsp.ovid.com/ovidweb.cgi?T=JS&PAGE=reference&D=med8&NEWS=N&AN=21751829	https://dx.doi.org/10.2165/11590370-000000000-00000
Journal Article	M. Artama; M. Gissler; H. Malm; A. Ritvanen; Drug; G. Pregnancy	2013	Drug safety	Effects of maternal epilepsy and antiepileptic drug use during pregnancy on perinatal health in offspring: nationwide, retrospective cohort study in Finland	36	5	359-69	http://ovidsp.ovid.com/ovidweb.cgi?T=JS&PAGE=reference&D=med10&NEWS=N&AN=23615755	https://dx.doi.org/10.1007/s40264-013-0052-8
Journal Article	P. Moro; J. Baumblatt; P. Lewis; J. Cragan; N. Tepper; M. Cano	2017	Drug Safety	Surveillance of Adverse Events After Seasonal Influenza Vaccination in Pregnant Women and Their Infants in the Vaccine Adverse Event Reporting System, July 2010–May 2016	40	2	145-152	https://www.embase.com/search/results?subaction=viewrecord&id=L613773654&from=export_x000D_ http://dx.doi.org/10.1007/s40264-016-0482-1	10.1007/s40264-016-0482-1
Journal Article	A. Geldhof; J. Slater; M. Clark; U. Chandran; D. Coppola	2020	Drug Safety	Exposure to Infliximab During Pregnancy: Post-Marketing Experience	43	2	147-161	https://www.embase.com/search/results?subaction=viewrecord&id=L2003538158&from=export_x000D_ http://dx.doi.org/10.1007/s40264-019-00881-8	10.1007/s40264-019-00881-8
Journal Article	P. H. Jongbloet	2004	Early Human Development	Offspring sex ratio at population level versus early and late onset preeclampsia	79	2	159-163	https://www.embase.com/search/results?subaction=viewrecord&id=L39485959&from=export_x000D_ http://dx.doi.org/10.1016/j.earlhumdev.2004.04.008	10.1016/j.earlhumdev.2004.04.008
Journal Article	P. E. M. van Schie; A. Rep; W. Ganzevoort; L. de Groot; H. Wolf; A. G. van Wassenaer; J. I. P. de Vries	2008	Early Human Development	General movements in infants born from mothers with early-onset hypertensive disorders of pregnancy in relation to one year's neurodevelopmental outcome	84	9	605-611	https://www.embase.com/search/results?subaction=viewrecord&id=L50133649&from=export_x000D_ http://dx.doi.org/10.1016/j.earlhumdev.2008.03.002	10.1016/j.earlhumdev.2008.03.002
Journal Article	T. M. O'Shea; E. N. Allred; O. Dammann; D. Hirtz; K. C. K. Kuban; N. Paneth; A. Leviton; E. s. Investigators	2009	Early human development	The ELGAN study of the brain and related disorders in extremely low gestational age newborns	85	11	719-25	http://ovidsp.ovid.com/ovidweb.cgi?T=JS&PAGE=reference&D=med7&NEWS=N&AN=19765918	https://dx.doi.org/10.1016/j.earlhumdev.2009.08.060
Journal Article	A. Suppiej; M. Franzoi; S. Vedovato; A. Marucco; S. Chiarelli; V. Zanardo	2009	Early human development	Neurodevelopmental outcome in preterm histological chorioamnionitis	85	3	187-9	http://ovidsp.ovid.com/ovidweb.cgi?T=JS&PAGE=reference&D=med7&NEWS=N&AN=18996654	https://dx.doi.org/10.1016/j.earlhumdev.2008.09.410
Journal Article	M. Bauer; C. Fast; J. Haas; B. Resch; U. Lang; B. Pertl	2009	Early human development	Cystic periventricular leukomalacia in preterm infants: an analysis of obstetric risk factors	85	3	163-9	http://ovidsp.ovid.com/ovidweb.cgi?T=JS&PAGE=reference&D=med7&NEWS=N&AN=18783900	https://dx.doi.org/10.1016/j.earlhumdev.2008.07.007
Journal Article	A. J. M. van den Broek; J. H. Kok; B. A. Houtzager; S. A. Scherjon	2010	Early human development	Behavioural problems at the age of eleven years in preterm-born children with or without fetal brain sparing: a prospective cohort study	86	6	379-84	http://ovidsp.ovid.com/ovidweb.cgi?T=JS&PAGE=reference&D=med8&NEWS=N&AN=20554130	https://dx.doi.org/10.1016/j.earlhumdev.2010.04.007
Journal Article	N. Rovira; A. Alarcon; M. Iriondo; M. Ibanez; P. Poo; V. Cusi; T. Agut; A. Pertierra; X. Krauel	2011	Early human development	Impact of histological chorioamnionitis, funisitis and clinical chorioamnionitis on neurodevelopmental outcome of preterm infants	87	4	253-7	http://ovidsp.ovid.com/ovidweb.cgi?T=JS&PAGE=reference&D=med8&NEWS=N&AN=21354722	https://dx.doi.org/10.1016/j.earlhumdev.2011.01.024
Journal Article	J. M. M. van Klink; H. M. Koopman; D. Oepkes; F. J. Walther; E. Lopriore	2011	Early human development	Long-term neurodevelopmental outcome in monochorionic twins after fetal therapy	87	9	601-6	http://ovidsp.ovid.com/ovidweb.cgi?T=JS&PAGE=reference&D=med8&NEWS=N&AN=21831543	https://dx.doi.org/10.1016/j.earlhumdev.2011.07.007
Journal Article	M. Alfiero Bordigato; D. Piva; I. M. Di Gangi; G. Giordano; L. Chiandetti; M. Filippone	2011	Early human development	Asymmetric dimethylarginine in ELBW newborns exposed to chorioamnionitis	87	2	143-5	http://ovidsp.ovid.com/ovidweb.cgi?T=JS&PAGE=reference&D=med8&NEWS=N&AN=21138787	https://dx.doi.org/10.1016/j.earlhumdev.2010.11.004
Journal Article	R. C. Silveira; R. S. Procianoy	2011	Early Human Development	High plasma cytokine levels, white matter injury and neurodevelopment of high risk preterm infants: Assessment at two years	87	6	433-437	https://www.embase.com/search/results?subaction=viewrecord&id=L51375136&from=export_x000D_ http://dx.doi.org/10.1016/j.earlhumdev.2011.03.009	10.1016/j.earlhumdev.2011.03.009
Journal Article	K. Widdows; A. O'Malley; B. O'Neill; J. Kingdom; J. Gillan; T. Ansari	2012	Early human development	Altered placental development in pregnancies resulting in sudden infant death syndrome (SIDS)	88	10	805-11	http://ovidsp.ovid.com/ovidweb.cgi?T=JS&PAGE=reference&D=med9&NEWS=N&AN=22705018	https://dx.doi.org/10.1016/j.earlhumdev.2012.05.006
Journal Article	K. Y. Heida; G. G. Zeeman; T. R. Van Veen; C. V. Hulzebos	2012	Early human development	Neonatal side effects of maternal labetalol treatment in severe preeclampsia	88	7	503-7	http://ovidsp.ovid.com/ovidweb.cgi?T=JS&PAGE=reference&D=med9&NEWS=N&AN=22525036	https://dx.doi.org/10.1016/j.earlhumdev.2011.12.012
Journal Article	K. Mestan; N. Matoba; L. Arguelles; C. Harvey; L. M. Ernst; K. Farrow; X. Wang	2012	Early human development	Cord blood 8-isoprostane in the preterm infant	88	8	683-9	http://ovidsp.ovid.com/ovidweb.cgi?T=JS&PAGE=reference&D=med9&NEWS=N&AN=22425039	https://dx.doi.org/10.1016/j.earlhumdev.2012.02.002
Journal Article	S. Ojha; L. Robinson; M. E. Symonds; H. Budge	2013	Early Human Development	Suboptimal maternal nutrition affects offspring health in adult life	89	11	909-913	https://www.embase.com/search/results?subaction=viewrecord&id=L52794805&from=export_x000D_ http://dx.doi.org/10.1016/j.earlhumdev.2013.08.022	10.1016/j.earlhumdev.2013.08.022
Journal Article	E. Morsing; K. Marsal	2014	Early human development	Pre-eclampsia- an additional risk factor for cognitive impairment at school age after intrauterine growth restriction and very preterm birth	90	2	99-101	http://ovidsp.ovid.com/ovidweb.cgi?T=JS&PAGE=reference&D=med11&NEWS=N&AN=24388669	https://dx.doi.org/10.1016/j.earlhumdev.2013.12.002
Journal Article	J. McIntosh; N. Meriki; A. Joshi; V. Biggs; A. W. Welsh; D. Challis; K. Lui	2014	Early Human Development	Long term developmental outcomes of pre-school age children following laser surgery for twin-to-twin transfusion syndrome	90	12	837-842	https://www.embase.com/search/results?subaction=viewrecord&id=L600854514&from=export_x000D_ http://dx.doi.org/10.1016/j.earlhumdev.2014.08.006	10.1016/j.earlhumdev.2014.08.006
Journal Article	F. J. Torres-Espinola; S. Altmae; M. T. Segura; A. Jerez; T. Anjos; M. Chisaguano; M. Carmen Lopez-Sabater; C. Entrala; J. C. Alvarez; A. Agil; J. Florido; A. Catena; M. Perez-Garcia; C. Campoy	2015	Early human development	Maternal PPARG Pro12Ala polymorphism is associated with infant's neurodevelopmental outcomes at 18 months of age	91	8	457-62	http://ovidsp.ovid.com/ovidweb.cgi?T=JS&PAGE=reference&D=med12&NEWS=N&AN=26025336	https://dx.doi.org/10.1016/j.earlhumdev.2015.05.001
Journal Article	R. A Rogvi; J. L. Forman; G. Greisen	2015	Early human development	Prematurity, smallness-for-gestational age and later hospital admissions: a nation-wide registry study	91	5	299-306	http://ovidsp.ovid.com/ovidweb.cgi?T=JS&PAGE=reference&D=med12&NEWS=N&AN=25813556	https://dx.doi.org/10.1016/j.earlhumdev.2015.02.010
Journal Article	R. H. Chmait; A. H. Chon; S. M. Schrager; E. V. Kontopoulos; R. A. Quintero; D. L. Vanderbilt	2015	Early Human Development	Donor catch-up growth after laser surgery for twin-twin transfusion syndrome	91	12	751-754	https://www.embase.com/search/results?subaction=viewrecord&id=L605985756&from=export_x000D_ http://dx.doi.org/10.1016/j.earlhumdev.2015.08.006	10.1016/j.earlhumdev.2015.08.006
Journal Article	Z. Jeddy; T. J. Hartman; E. V. Taylor; C. Poteete; K. Kordas	2017	Early human development	Prenatal concentrations of Perfluoroalkyl substances and early communication development in British girls	109		15-20	http://ovidsp.ovid.com/ovidweb.cgi?T=JS&PAGE=reference&D=med14&NEWS=N&AN=28411449	https://dx.doi.org/10.1016/j.earlhumdev.2017.04.004
Journal Article	N. Oikonomou; C. Papadopoulou; S. Fouzas; D. Kritikou; D. Chrysis; X. Sinopidis; G. Dimitriou; A. A. Karatza	2019	Early human development	Osteoprotegerin and RANKL serum concentrations in neonates of mothers with early-onset pre-eclampsia: comparison with neonates of normotensive mothers	135		2021-01-05	http://ovidsp.ovid.com/ovidweb.cgi?T=JS&PAGE=reference&D=med16&NEWS=N&AN=31176082	https://dx.doi.org/10.1016/j.earlhumdev.2019.06.001
Journal Article	I. GuangXi Cooperative Research Group for Extremely Preterm; Y. Li; D.-H. Meng; Q.-F. Wei; X.-N. Pan; W.-H. Liang; H.-Y. Huang; H. Zhen; S.-Y. Zhang; Y. Wei; C.-B. Wu; Y.-C. Wei; J.-X. Zhou; G.-X. Lu	2019	Early human development	Neurodevelopmental outcomes of extremely preterm infants in southern China: A multicenter study	133		2021-05-10	http://ovidsp.ovid.com/ovidweb.cgi?T=JS&PAGE=reference&D=med16&NEWS=N&AN=30991237	https://dx.doi.org/10.1016/j.earlhumdev.2019.04.002
Journal Article	K. Nahum Sacks; M. Friger; I. Shoham-Vardi; R. Sergienko; E. Spiegel; D. Landau; E. Sheiner	2019	Early human development	Long-term neuropsychiatric morbidity in children exposed prenatally to preeclampsia	130		96-100	http://ovidsp.ovid.com/ovidweb.cgi?T=JS&PAGE=reference&D=med16&NEWS=N&AN=30711915	https://dx.doi.org/10.1016/j.earlhumdev.2019.01.016
Journal Article	S. K. E. Fevang; M. Hysing; K. Sommerfelt; T. Markestad; I. B. Elgen	2019	Early Human Development	Development and predictors of childhood mental health problems in former extremely preterm infants	135		44-49	https://www.embase.com/search/results?subaction=viewrecord&id=L2002177756&from=export_x000D_ http://dx.doi.org/10.1016/j.earlhumdev.2019.06.008	10.1016/j.earlhumdev.2019.06.008
Journal Article	M. D. Nist; R. H. Pickler; T. M. Harrison; D. K. Steward; A. B. Shoben	2020	Early Human Development	Inflammatory predictors of neurobehavior in very preterm infants	147			https://www.embase.com/search/results?subaction=viewrecord&id=L2006049867&from=export_x000D_ http://dx.doi.org/10.1016/j.earlhumdev.2020.105078	10.1016/j.earlhumdev.2020.105078
Journal Article	N. Ezzeddin; R. Zavoshy; M. Noroozi; H. Jahanihashemi; S. H. Riseh	2015	Eating and Weight Disorders	Prevalence and risk factors for pica during pregnancy in Tehran, Iran	20	4	457-463	https://www.embase.com/search/results?subaction=viewrecord&id=L606706780&from=export_x000D_ http://dx.doi.org/10.1007/s40519-015-0198-8	10.1007/s40519-015-0198-8
Journal Article	E. F. Winterbottom; D. L. Fei; D. C. Koestler; C. Giambelli; E. Wika; A. J. Capobianco; E. Lee; C. J. Marsit; M. R. Karagas; D. J. Robbins	2015	EBioMedicine	GLI3 Links Environmental Arsenic Exposure and Human Fetal Growth	2	6	536-43	http://ovidsp.ovid.com/ovidweb.cgi?T=JS&PAGE=reference&D=med12&NEWS=N&AN=26288817	https://dx.doi.org/10.1016/j.ebiom.2015.04.019
Journal Article	D. S. Martens; C. Van Der Stukken; C. Derom; E. Thiery; E. M. Bijnens; T. S. Nawrot	2021	EBioMedicine	Newborn telomere length predicts later life telomere length: Tracking telomere length from birth to child- and adulthood	63			https://www.embase.com/search/results?subaction=viewrecord&id=L2010577074&from=export_x000D_ http://dx.doi.org/10.1016/j.ebiom.2020.103164	10.1016/j.ebiom.2020.103164
Journal Article	M. A. Abd Elhameed; A. E. O. Abd Elbaky; E. A. Kamel	2011	Egyptian Journal of Neurology, Psychiatry and Neurosurgery	A controlled study of the risk factors and clinical picture of children with Autism in an Egyptian sample	48	3	271-276	https://www.embase.com/search/results?subaction=viewrecord&id=L362795007&from=export
Journal Article	D. Sarrouilhe; C. Dejean	2017	Encephale	Autism spectrum disorders and bisphenol A: Is serotonin the lacking link in the chain?	43	4	402-404	https://www.embase.com/search/results?subaction=viewrecord&id=L613245453&from=export_x000D_ http://dx.doi.org/10.1016/j.encep.2016.04.007	10.1016/j.encep.2016.04.007
Journal Article	M. Dubreucq; S. Jourdan; A. Poizat; J. Dubreucq	2020	Encephale	Midwives’ feelings about the post-partum care of women with severe mental illness: A qualitative analysis	46	3	226-230	https://www.embase.com/search/results?subaction=viewrecord&id=L2002868875&from=export_x000D_ http://dx.doi.org/10.1016/j.encep.2019.07.009	10.1016/j.encep.2019.07.009
Journal Article	N. M. Appelman-Dijkstra; D. A. Ertl; M. Carola Zillikens; L. Rjenmark; E. M. Winter	2021	Endocrine	Hypercalcemia during pregnancy: management and outcomes for mother and child	71	3	604-610	https://www.embase.com/search/results?subaction=viewrecord&id=L2010386260&from=export_x000D_ http://dx.doi.org/10.1007/s12020-021-02615-2	10.1007/s12020-021-02615-2
Journal Article	K. D. Rock; B. Horman; A. L. Phillips; S. L. McRitchie; S. Watson; J. Deese-Spruill; D. Jima; S. Sumner; H. M. Stapleton; H. B. Patisaul	2018	Endocrine connections	EDC IMPACT: Molecular effects of developmental FM 550 exposure in Wistar rat placenta and fetal forebrain	7	2	305-324	http://ovidsp.ovid.com/ovidweb.cgi?T=JS&PAGE=reference&D=pmnm4&NEWS=N&AN=29351906	https://dx.doi.org/10.1530/EC-17-0373
Journal Article	Y. Kawashiro; H. Fukata; M. Omori-Inoue; K. Kubonoya; T. Jotaki; H. Takigami; S.-i. Sakai; C. Mori	2008	Endocrine journal	Perinatal exposure to brominated flame retardants and polychlorinated biphenyls in Japan	55	6	1071-84	http://ovidsp.ovid.com/ovidweb.cgi?T=JS&PAGE=reference&D=med7&NEWS=N&AN=18719292
Journal Article	S. D. Mahajan; S. Singh; P. Shah; N. Gupta; N. Kochupillai	2004	Endocrine research	Effect of maternal malnutrition and anemia on the endocrine regulation of fetal growth	30	2	189-203	http://ovidsp.ovid.com/ovidweb.cgi?T=JS&PAGE=reference&D=med5&NEWS=N&AN=15473129
Journal Article	C. J. Rosen; J. S. Adams; D. D. Bikle; D. M. Black; M. B. Demay; J. E. Manson; M. H. Murad; C. S. Kovacs	2012	Endocrine Reviews	The nonskeletal effects of vitamin D: An endocrine society scientific statement	33	3	456-492	https://www.embase.com/search/results?subaction=viewrecord&id=L365632405&from=export_x000D_ http://dx.doi.org/10.1210/er.2012-1000_x000D_ http://edrv.endojournals.org/content/33/3/456.full.pdf	10.1210/er.2012-1000
Journal Article	S. L. Bronson; T. L. Bale	2014	Endocrinology	Prenatal stress-induced increases in placental inflammation and offspring hyperactivity are male-specific and ameliorated by maternal antiinflammatory treatment	155	7	2635-46	http://ovidsp.ovid.com/ovidweb.cgi?T=JS&PAGE=reference&D=med11&NEWS=N&AN=24797632	https://dx.doi.org/10.1210/en.2014-1040
Journal Article	P. Grandjean; R. Barouki; D. C. Bellinger; L. Casteleyn; L. H. Chadwick; S. Cordier; R. A. Etzel; K. A. Gray; E.-H. Ha; C. Junien; M. Karagas; T. Kawamoto; B. Paige Lawrence; F. P. Perera; G. S. Prins; A. Puga; C. S. Rosenfeld; D. H. Sherr; P. D. Sly; W. Suk; Q. Sun; J. Toppari; P. van den Hazel; C. L. Walker; J. J. Heindel	2015	Endocrinology	Life-Long Implications of Developmental Exposure to Environmental Stressors: New Perspectives	156	10	3408-15	http://ovidsp.ovid.com/ovidweb.cgi?T=JS&PAGE=reference&D=med12&NEWS=N&AN=26241067	https://dx.doi.org/10.1210/EN.2015-1350
Journal Article	M. He; H. Mirzakhani; L. Chen; R. Wu; A. A. Litonjua; L. Bacharier; S. T. Weiss; D. M. Nelson	2020	Endocrinology	Vitamin D Sufficiency Has a Limited Effect on Placental Structure and Pathology: Placental Phenotypes in the VDAART Trial	161	6		http://ovidsp.ovid.com/ovidweb.cgi?T=JS&PAGE=reference&D=medl&NEWS=N&AN=32270179	https://dx.doi.org/10.1210/endocr/bqaa057
Journal Article	D. Ali; P. Divilly; R. Prichard; D. O'Toole; D. O'Shea; R. K. Crowley	2021	Endocrinology, diabetes & metabolism case reports	Primary hyperparathyroidism and Zollinger Ellison syndrome during pregnancy: a case report	2021			http://ovidsp.ovid.com/ovidweb.cgi?T=JS&PAGE=reference&D=medp&NEWS=N&AN=33597314	https://dx.doi.org/10.1530/EDM-20-0130
Journal Article	M. St-Jean; J. Mackenzie-Feder; I. Bourdeau; A. Lacroix	2019	Endocrinology, Diabetes and Metabolism Case Reports	Exacerbation of cushing’s syndrome during pregnancy: Stimulation of a cortisol-secreting adrenocortical adenoma by ACTH originating from the foeto-placental unit	2019	1		https://www.embase.com/search/results?subaction=viewrecord&id=L2001637680&from=export_x000D_ http://dx.doi.org/10.1530/EDM-18-0115	10.1530/EDM-18-0115
Journal Article	M. Ahadi; M. Tabatabaeiyan; K. Moazzami	2011	Endokrynologia Polska	Association between environmental factors and risk of type 1 diabetes - A case-control study	62	2	134-137	https://www.embase.com/search/results?subaction=viewrecord&id=L361885523&from=export
Journal Article	O. Laudanno; J. Garrido; G. Ahumaran; P. Gollo; M. Khoury	2020	Endoscopy international open	Long-term follow-up after fetal radiation exposure during endoscopic retrograde cholangiopancreatography	8	12	E1909-E1914	http://ovidsp.ovid.com/ovidweb.cgi?T=JS&PAGE=reference&D=pmnm&NEWS=N&AN=33269328	https://dx.doi.org/10.1055/a-1293-7783
Journal Article	H. Lacaille; C.-M. Vacher; D. Bakalar; J. J. O'Reilly; J. Salzbank; A. A. Penn	2019	eNeuro	Impaired Interneuron Development in a Novel Model of Neonatal Brain Injury	6	1		http://ovidsp.ovid.com/ovidweb.cgi?T=JS&PAGE=reference&D=med16&NEWS=N&AN=30809588	https://dx.doi.org/10.1523/ENEURO.0300-18.2019
Journal Article	E. Trisnawati; W. Nontji; S. Nurasni	2020	Enfermeria clinica	Tumour necrosis factor-alpha (TNF-alpha) serum levels in preeclampsia pregnant women and pregnant women at risk with preeclampsia	30 Suppl 2		27-30	http://ovidsp.ovid.com/ovidweb.cgi?T=JS&PAGE=reference&D=medl&NEWS=N&AN=32204163	https://dx.doi.org/10.1016/j.enfcli.2019.07.021
Journal Article	K. Vorkamp; M. Thomsen; M. Frederiksen; M. Pedersen; L. E. Knudsen	2011	Environment international	Polybrominated diphenyl ethers (PBDEs) in the indoor environment and associations with prenatal exposure	37	1	2021-01-10	http://ovidsp.ovid.com/ovidweb.cgi?T=JS&PAGE=reference&D=med8&NEWS=N&AN=20609475	https://dx.doi.org/10.1016/j.envint.2010.06.001
Journal Article	M. Sakamoto; A. Yasutake; J. L. Domingo; H. M. Chan; M. Kubota; K. Murata	2013	Environment international	Relationships between trace element concentrations in chorionic tissue of placenta and umbilical cord tissue: potential use as indicators for prenatal exposure	60		106-11	http://ovidsp.ovid.com/ovidweb.cgi?T=JS&PAGE=reference&D=med10&NEWS=N&AN=24028800	https://dx.doi.org/10.1016/j.envint.2013.08.007
Journal Article	S. Narkowicz; J. Płotka; T. Polkowska; M. Biziuk; J. Namieśnik	2013	Environment International	Prenatal exposure to substance of abuse: A worldwide problem	54		141-163	https://www.embase.com/search/results?subaction=viewrecord&id=L368419837&from=export_x000D_ http://dx.doi.org/10.1016/j.envint.2013.01.011	10.1016/j.envint.2013.01.011
Journal Article	F. Harari; M. Langeen; E. Casimiro; M. Bottai; B. Palm; H. Nordqvist; M. Vahter	2015	Environment international	Environmental exposure to lithium during pregnancy and fetal size: a longitudinal study in the Argentinean Andes	77		48-54	http://ovidsp.ovid.com/ovidweb.cgi?T=JS&PAGE=reference&D=med12&NEWS=N&AN=25645381	https://dx.doi.org/10.1016/j.envint.2015.01.011
Journal Article	A. Kyriklaki; M. Vafeiadi; M. Kampouri; K. Koutra; T. Roumeliotaki; G. Chalkiadaki; D. Anousaki; P. Rantakokko; H. Kiviranta; E. Fthenou; P. Bitsios; S. A. Kyrtopoulos; M. Kogevinas; L. Chatzi	2016	Environment international	Prenatal exposure to persistent organic pollutants in association with offspring neuropsychological development at 4years of age: The Rhea mother-child cohort, Crete, Greece	97		204-211	http://ovidsp.ovid.com/ovidweb.cgi?T=JS&PAGE=reference&D=med13&NEWS=N&AN=27666324	https://dx.doi.org/10.1016/j.envint.2016.09.012
Journal Article	S. L. Kristensen; C. H. Ramlau-Hansen; E. Ernst; S. F. Olsen; J. P. Bonde; A. Vested; T. I. Halldorsson; P. Rantakokko; H. Kiviranta; G. Toft	2016	Environment international	Prenatal exposure to persistent organochlorine pollutants and female reproductive function in young adulthood	92-93		366-72	http://ovidsp.ovid.com/ovidweb.cgi?T=JS&PAGE=reference&D=med13&NEWS=N&AN=27132162	https://dx.doi.org/10.1016/j.envint.2016.04.024
Journal Article	C. M. Taylor; A. M. Emond; R. Lingam; J. Golding	2018	Environment international	Prenatal lead, cadmium and mercury exposure and associations with motor skills at age 7years in a UK observational birth cohort	117		40-47	http://ovidsp.ovid.com/ovidweb.cgi?T=JS&PAGE=reference&D=med15&NEWS=N&AN=29723752	https://dx.doi.org/10.1016/j.envint.2018.04.032
Journal Article	E. Malmqvist; E. Lisberg Jensen; K. Westerberg; E. Stroh; R. Rittner; S. Gustafsson; M. Spanne; H. Nilsson; A. Oudin	2018	Environment international	Estimated health benefits of exhaust free transport in the city of Malmo, Southern Sweden	118		78-85	http://ovidsp.ovid.com/ovidweb.cgi?T=JS&PAGE=reference&D=med15&NEWS=N&AN=29807292	https://dx.doi.org/10.1016/j.envint.2018.05.035
Journal Article	T. A. Mulder; M. A. van den Dries; T. I. M. Korevaar; K. K. Ferguson; R. P. Peeters; H. Tiemeier	2019	Environment international	Organophosphate pesticides exposure in pregnant women and maternal and cord blood thyroid hormone concentrations	132		105124	http://ovidsp.ovid.com/ovidweb.cgi?T=JS&PAGE=reference&D=med16&NEWS=N&AN=31479957	https://dx.doi.org/10.1016/j.envint.2019.105124
Journal Article	C. Ladd-Acosta; J. I. Feinberg; S. C. Brown; F. W. Lurmann; L. A. Croen; I. Hertz-Picciotto; C. J. Newschaffer; A. P. Feinberg; M. D. Fallin; H. E. Volk	2019	Environment international	Epigenetic marks of prenatal air pollution exposure found in multiple tissues relevant for child health	126		363-376	http://ovidsp.ovid.com/ovidweb.cgi?T=JS&PAGE=reference&D=med16&NEWS=N&AN=30826615	https://dx.doi.org/10.1016/j.envint.2019.02.028
Journal Article	S. Kim; Y. H. Cho; S. Won; J.-L. Ku; H.-B. Moon; J. Park; G. Choi; S. Kim; K. Choi	2019	Environment international	Maternal exposures to persistent organic pollutants are associated with DNA methylation of thyroid hormone-related genes in placenta differently by infant sex	130		104956	http://ovidsp.ovid.com/ovidweb.cgi?T=JS&PAGE=reference&D=med16&NEWS=N&AN=31272017	https://dx.doi.org/10.1016/j.envint.2019.104956
Journal Article	S. Daniel; A. A. Balalian; R. M. Whyatt; X. Liu; V. Rauh; J. Herbstman; P. Factor-Litvak	2020	Environment international	Perinatal phthalates exposure decreases fine-motor functions in 11-year-old girls: Results from weighted Quantile sum regression	136		105424	http://ovidsp.ovid.com/ovidweb.cgi?T=JS&PAGE=reference&D=med17&NEWS=N&AN=31881420	https://dx.doi.org/10.1016/j.envint.2019.105424
Journal Article	L. Chandravanshi; K. Shiv; S. Kumar	2021	Environmental analysis, health and toxicology	Developmental toxicity of cadmium in infants and children: a review	36	1	e2021003-0	http://ovidsp.ovid.com/ovidweb.cgi?T=JS&PAGE=reference&D=pmnm&NEWS=N&AN=33730790	https://dx.doi.org/10.5620/eaht.2021003
Journal Article	Y. Zhao; H.-j. Shi; C.-m. Xie; J. Chen; H. Laue; Y.-h. Zhang	2015	Environmental and molecular mutagenesis	Prenatal phthalate exposure, infant growth, and global DNA methylation of human placenta	56	3	286-92	http://ovidsp.ovid.com/ovidweb.cgi?T=JS&PAGE=reference&D=med12&NEWS=N&AN=25327576	https://dx.doi.org/10.1002/em.21916
Journal Article	R. J. Schmidt; D. I. Schroeder; F. K. Crary-Dooley; J. M. Barkoski; D. J. Tancredi; C. K. Walker; S. Ozonoff; I. Hertz-Picciotto; J. M. LaSalle	2016	Environmental epigenetics	Self-reported pregnancy exposures and placental DNA methylation in the MARBLES prospective autism sibling study	2	4		http://ovidsp.ovid.com/ovidweb.cgi?T=JS&PAGE=reference&D=pmnm3&NEWS=N&AN=28781890	https://dx.doi.org/10.1093/eep/dvw024
Journal Article	I. Hertz-Picciotto; A. Bergman; B. Fangstrom; M. Rose; P. Krakowiak; I. Pessah; R. Hansen; D. H. Bennett	2011	Environmental health : a global access science source	Polybrominated diphenyl ethers in relation to autism and developmental delay: a case-control study	10	1	1	http://ovidsp.ovid.com/ovidweb.cgi?T=JS&PAGE=reference&D=med8&NEWS=N&AN=21205326	https://dx.doi.org/10.1186/1476-069X-10-1
Journal Article	J. L. Carwile; S. Mahalingaiah; M. R. Winter; A. Aschengrau	2014	Environmental health : a global access science source	Prenatal drinking-water exposure to tetrachloroethylene and ischemic placental disease: a retrospective cohort study	13		72	http://ovidsp.ovid.com/ovidweb.cgi?T=JS&PAGE=reference&D=med11&NEWS=N&AN=25270247	https://dx.doi.org/10.1186/1476-069X-13-72
Journal Article	J. J. Adibi; J. P. Buckley; M. K. Lee; P. L. Williams; A. C. Just; Y. Zhao; H. K. Bhat; R. M. Whyatt	2017	Environmental health : a global access science source	Maternal urinary phthalates and sex-specific placental mRNA levels in an urban birth cohort	16	1	35	http://ovidsp.ovid.com/ovidweb.cgi?T=JS&PAGE=reference&D=med14&NEWS=N&AN=28381288	https://dx.doi.org/10.1186/s12940-017-0241-5
Journal Article	M. Ye; M. Warner; P. Mocarelli; P. Brambilla; B. Eskenazi	2018	Environmental health : a global access science source	Prenatal exposure to TCDD and atopic conditions in the Seveso second generation: a prospective cohort study	17	1	22	http://ovidsp.ovid.com/ovidweb.cgi?T=JS&PAGE=reference&D=med15&NEWS=N&AN=29482571	https://dx.doi.org/10.1186/s12940-018-0365-2
Journal Article	N. Zhang; S. Yang; J. Yang; Y. Deng; S. Li; N. Li; X. Chen; P. Yu; Z. Liu; J. Zhu	2020	Environmental health and preventive medicine	Association between metal cobalt exposure and the risk of congenital heart defect occurrence in offspring: a multi-hospital case-control study	25	1	38	http://ovidsp.ovid.com/ovidweb.cgi?T=JS&PAGE=reference&D=med17&NEWS=N&AN=32770943	https://dx.doi.org/10.1186/s12199-020-00877-2
Journal Article	D. C. Dorman; S. L. Allen; J. Z. Byczkowski; L. Claudio; Fisher J.E, Jr.; J. W. Fisher; G. J. Harry; A. A. Li; S. L. Makris; S. Padilla; L. G. Sultatos; B. E. Mileson	2001	Environmental Health Perspectives	Methods to identify and characterize developmental neurotoxicity for human health risk assessment. III: Pharmacokinetic and pharmacodynamic considerations	109	SUPPL. 1	101-111	https://www.embase.com/search/results?subaction=viewrecord&id=L32318306&from=export_x000D_ http://dx.doi.org/10.1289/ehp.01109s1101	10.1289/ehp.01109s1101
Journal Article	A. P. F. Key; M. Ferguson; D. L. Molfese; K. Peach; C. Lehman; V. J. Molfese	2007	Environmental health perspectives	Smoking during pregnancy affects speech-processing ability in newborn infants	115	4	623-9	http://ovidsp.ovid.com/ovidweb.cgi?T=JS&PAGE=reference&D=med6&NEWS=N&AN=17450234
Journal Article	P. W. Stewart; E. Lonky; J. Reihman; J. Pagano; B. B. Gump; T. Darvill	2008	Environmental health perspectives	The relationship between prenatal PCB exposure and intelligence (IQ) in 9-year-old children	116	10	1416-22	http://ovidsp.ovid.com/ovidweb.cgi?T=JS&PAGE=reference&D=med7&NEWS=N&AN=18941588	https://dx.doi.org/10.1289/ehp.11058
Journal Article	H.-Y. Park; J.-S. Park; E. Sovcikova; A. Kocan; L. Linderholm; A. Bergman; T. Trnovec; I. Hertz-Picciotto	2009	Environmental health perspectives	Exposure to hydroxylated polychlorinated biphenyls (OH-PCBs) in the prenatal period and subsequent neurodevelopment in eastern Slovakia	117	10	1600-6	http://ovidsp.ovid.com/ovidweb.cgi?T=JS&PAGE=reference&D=med7&NEWS=N&AN=20019912	https://dx.doi.org/10.1289/ehp.0900611
Journal Article	S. Ahmed; S. Mahabbat-e Khoda; R. S. Rekha; R. M. Gardner; S. S. Ameer; S. Moore; E.-C. Ekstrom; M. Vahter; R. Raqib	2011	Environmental health perspectives	Arsenic-associated oxidative stress, inflammation, and immune disruption in human placenta and cord blood	119	2	258-64	http://ovidsp.ovid.com/ovidweb.cgi?T=JS&PAGE=reference&D=med8&NEWS=N&AN=20940111	https://dx.doi.org/10.1289/ehp.1002086
Journal Article	M. Pedersen; H. von Stedingk; M. Botsivali; S. Agramunt; J. Alexander; G. Brunborg; L. Chatzi; S. Fleming; E. Fthenou; B. Granum; K. B. Gutzkow; L. J. Hardie; L. E. Knudsen; S. A. Kyrtopoulos; M. A. Mendez; D. F. Merlo; J. K. Nielsen; P. Rydberg; D. Segerback; J. Sunyer; J. Wright; M. Tornqvist; J. C. Kleinjans; M. Kogevinas; C. NewGeneris	2012	Environmental health perspectives	Birth weight, head circumference, and prenatal exposure to acrylamide from maternal diet: the European prospective mother-child study (NewGeneris)	120	12	1739-45	http://ovidsp.ovid.com/ovidweb.cgi?T=JS&PAGE=reference&D=med9&NEWS=N&AN=23092936	https://dx.doi.org/10.1289/ehp.1205327
Journal Article	M. Gascon; M. Fort; D. Martinez; A.-E. Carsin; J. Forns; J. O. Grimalt; L. Santa Marina; N. Lertxundi; J. Sunyer; M. Vrijheid	2012	Environmental health perspectives	Polybrominated diphenyl ethers (PBDEs) in breast milk and neuropsychological development in infants	120	12	1760-5	http://ovidsp.ovid.com/ovidweb.cgi?T=JS&PAGE=reference&D=med9&NEWS=N&AN=23052368	https://dx.doi.org/10.1289/ehp.1205266
Journal Article	A. Vested; C. H. Ramlau-Hansen; S. F. Olsen; J. P. Bonde; S. L. Kristensen; T. I. Halldorsson; G. Becher; L. S. Haug; E. H. Ernst; G. Toft	2013	Environmental health perspectives	Associations of in utero exposure to perfluorinated alkyl acids with human semen quality and reproductive hormones in adult men	121	4	453-8	http://ovidsp.ovid.com/ovidweb.cgi?T=JS&PAGE=reference&D=med10&NEWS=N&AN=23360585	https://dx.doi.org/10.1289/ehp.1205118
Journal Article	C. A. Markunas; Z. Xu; S. Harlid; P. A. Wade; R. T. Lie; J. A. Taylor; A. J. Wilcox	2014	Environmental health perspectives	Identification of DNA methylation changes in newborns related to maternal smoking during pregnancy	122	10	1147-53	http://ovidsp.ovid.com/ovidweb.cgi?T=JS&PAGE=reference&D=med11&NEWS=N&AN=24906187	https://dx.doi.org/10.1289/ehp.1307892
Journal Article	J. Z. J. Maccani; D. C. Koestler; B. Lester; E. A. Houseman; D. A. Armstrong; K. T. Kelsey; C. J. Marsit	2015	Environmental health perspectives	Placental DNA Methylation Related to Both Infant Toenail Mercury and Adverse Neurobehavioral Outcomes	123	7	723-9	http://ovidsp.ovid.com/ovidweb.cgi?T=JS&PAGE=reference&D=med12&NEWS=N&AN=25748564	https://dx.doi.org/10.1289/ehp.1408561
Journal Article	N. D. Saenen; M. Plusquin; E. Bijnens; B. G. Janssen; W. Gyselaers; B. Cox; F. Fierens; G. Molenberghs; J. Penders; K. Vrijens; P. De Boever; T. S. Nawrot	2015	Environmental health perspectives	In Utero Fine Particle Air Pollution and Placental Expression of Genes in the Brain-Derived Neurotrophic Factor Signaling Pathway: An ENVIRONAGE Birth Cohort Study	123	8	834-40	http://ovidsp.ovid.com/ovidweb.cgi?T=JS&PAGE=reference&D=med12&NEWS=N&AN=25816123	https://dx.doi.org/10.1289/ehp.1408549
Journal Article	R. Raz; A. L. Roberts; K. Lyall; J. E. Hart; A. C. Just; F. Laden; M. G. Weisskopf	2015	Environmental Health Perspectives	Autism spectrum disorder and particulate matter air pollution before, during, and after pregnancy: A nested case–control analysis within the nurses’ health study II cohort	123	3	264-270	https://www.embase.com/search/results?subaction=viewrecord&id=L603173546&from=export_x000D_ http://dx.doi.org/10.1289/ehp.1408133	10.1289/ehp.1408133
Journal Article	R. M. Nachman; G. Mao; X. Zhang; X. Hong; Z. Chen; C. S. Soria; H. He; G. Wang; D. Caruso; C. Pearson; S. Biswal; B. Zuckerman; M. Wills-Karp; X. Wang	2016	Environmental health perspectives	Intrauterine Inflammation and Maternal Exposure to Ambient PM2.5 during Preconception and Specific Periods of Pregnancy: The Boston Birth Cohort	124	10	1608-1615	http://ovidsp.ovid.com/ovidweb.cgi?T=JS&PAGE=reference&D=medp&NEWS=N&AN=27120296
Journal Article	B. B. Green; M. R. Karagas; T. Punshon; B. P. Jackson; D. J. Robbins; E. A. Houseman; C. J. Marsit	2016	Environmental health perspectives	Epigenome-Wide Assessment of DNA Methylation in the Placenta and Arsenic Exposure in the New Hampshire Birth Cohort Study (USA)	124	8	1253-60	http://ovidsp.ovid.com/ovidweb.cgi?T=JS&PAGE=reference&D=med13&NEWS=N&AN=26771251	https://dx.doi.org/10.1289/ehp.1510437
Journal Article	B. Claus Henn; D. C. Bellinger; M. R. Hopkins; B. A. Coull; A. S. Ettinger; R. Jim; E. Hatley; D. C. Christiani; R. O. Wright	2017	Environmental health perspectives	Maternal and Cord Blood Manganese Concentrations and Early Childhood Neurodevelopment among Residents near a Mining-Impacted Superfund Site	125	6	67020	http://ovidsp.ovid.com/ovidweb.cgi?T=JS&PAGE=reference&D=med14&NEWS=N&AN=28665786	https://dx.doi.org/10.1289/EHP925
Journal Article	C. Philippat; B. Heude; J. Botton; N. Alfaidy; A. M. Calafat; R. Slama; E. M.-C. C. S. Group	2019	Environmental health perspectives	Prenatal Exposure to Select Phthalates and Phenols and Associations with Fetal and Placental Weight among Male Births in the EDEN Cohort (France)	127	1	17002	http://ovidsp.ovid.com/ovidweb.cgi?T=JS&PAGE=reference&D=med16&NEWS=N&AN=30624098	https://dx.doi.org/10.1289/EHP3523
Journal Article	T. M. Everson; C. Marable; M. A. Deyssenroth; T. Punshon; B. P. Jackson; L. Lambertini; M. R. Karagas; J. Chen; C. J. Marsit	2019	Environmental Health Perspectives	Placental expression of imprinted genes, overall and in sex-specific patterns, associated with placental cadmium concentrations and birth size	127	5		https://www.embase.com/search/results?subaction=viewrecord&id=L2002054079&from=export_x000D_ http://dx.doi.org/10.1289/EHP4264	10.1289/EHP4264
Journal Article	S. Buteau; S. Belkaibech; M. Bilodeau-Bertrand; M. Hatzopoulou; A. Smargiassi; N. Auger	2020	Environmental health perspectives	Association between Kawasaki Disease and Prenatal Exposure to Ambient and Industrial Air Pollution: A Population-Based Cohort Study	128	10	107006	http://ovidsp.ovid.com/ovidweb.cgi?T=JS&PAGE=reference&D=medl&NEWS=N&AN=33074736	https://dx.doi.org/10.1289/EHP6920
Journal Article	R. C. Jensen; M. S. Andersen; P. V. Larsen; D. Glintborg; C. Dalgard; C. A. G. Timmermann; F. Nielsen; M. B. Sandberg; H. R. Andersen; H. T. Christesen; P. Grandjean; T. K. Jensen	2020	Environmental health perspectives	Prenatal Exposures to Perfluoroalkyl Acids and Associations with Markers of Adiposity and Plasma Lipids in Infancy: An Odense Child Cohort Study	128	7	77001	http://ovidsp.ovid.com/ovidweb.cgi?T=JS&PAGE=reference&D=medl&NEWS=N&AN=32628516	https://dx.doi.org/10.1289/EHP5184
Journal Article	Q. Wang; H. Zhang; Q. Liang; L. D. Knibbs; M. Ren; C. Li; J. Bao; S. Wang; Y. He; L. Zhu; X. Wang; Q. Zhao; C. Huang	2018	Environmental pollution (Barking, Essex : 1987)	Effects of prenatal exposure to air pollution on preeclampsia in Shenzhen, China	237		18-27	http://ovidsp.ovid.com/ovidweb.cgi?T=JS&PAGE=reference&D=med15&NEWS=N&AN=29466771	https://dx.doi.org/10.1016/j.envpol.2018.02.010
Journal Article	X. Bai; B. Zhang; Y. He; D. Hong; S. Song; Y. Huang; T. Zhang	2020	Environmental pollution (Barking, Essex : 1987)	Triclosan and triclocarbon in maternal-fetal serum, urine, and amniotic fluid samples and their implication for prenatal exposure	266	Pt 1	115117	http://ovidsp.ovid.com/ovidweb.cgi?T=JS&PAGE=reference&D=med17&NEWS=N&AN=32650159	https://dx.doi.org/10.1016/j.envpol.2020.115117
Journal Article	K.-C. Chiu; F. Sisca; J.-H. Ying; W.-J. Tsai; W.-S. Hsieh; P.-C. Chen; C.-Y. Liu	2021	Environmental pollution (Barking, Essex : 1987)	Prenatal chlorpyrifos exposure in association with PPARgamma H3K4me3 and DNA methylation levels and child development	274		116511	http://ovidsp.ovid.com/ovidweb.cgi?T=JS&PAGE=reference&D=prem&NEWS=N&AN=33540251	https://dx.doi.org/10.1016/j.envpol.2021.116511
Journal Article	K. Konishi; S. Sasaki; S. Kato; S. Ban; N. Washino; J. Kajiwara; T. Todaka; H. Hirakawa; T. Hori; D. Yasutake; R. Kishi	2009	Environmental research	Prenatal exposure to PCDDs/PCDFs and dioxin-like PCBs in relation to birth weight	109	7	906-13	http://ovidsp.ovid.com/ovidweb.cgi?T=JS&PAGE=reference&D=med7&NEWS=N&AN=19683226	https://dx.doi.org/10.1016/j.envres.2009.07.010
Journal Article	J. F. Nyland; S. B. Wang; D. L. Shirley; E. O. Santos; A. M. Ventura; J. M. de Souza; E. K. Silbergeld	2011	Environmental research	Fetal and maternal immune responses to methylmercury exposure: a cross-sectional study	111	4	584-9	http://ovidsp.ovid.com/ovidweb.cgi?T=JS&PAGE=reference&D=med8&NEWS=N&AN=21396635	https://dx.doi.org/10.1016/j.envres.2011.02.010
Journal Article	S. Garced; L. Torres-Sanchez; M. E. Cebrian; L. Claudio; L. Lopez-Carrillo	2012	Environmental research	Prenatal dichlorodiphenyldichloroethylene (DDE) exposure and child growth during the first year of life	113		58-62	http://ovidsp.ovid.com/ovidweb.cgi?T=JS&PAGE=reference&D=med9&NEWS=N&AN=22244494	https://dx.doi.org/10.1016/j.envres.2011.12.002
Journal Article	N. Vilahur; M. F. Fernandez; M. Bustamante; R. Ramos; J. Forns; F. Ballester; M. Murcia; I. Riano; J. Ibarluzea; N. Olea; J. Sunyer	2014	Environmental research	In utero exposure to mixtures of xenoestrogens and child neuropsychological development	134		98-104	http://ovidsp.ovid.com/ovidweb.cgi?T=JS&PAGE=reference&D=med11&NEWS=N&AN=25086706	https://dx.doi.org/10.1016/j.envres.2014.07.002
Journal Article	C. Li; Y. Cheng; Q. Tang; S. Lin; Y. Li; X. Hu; J. Nian; H. Gu; Y. Lu; H. Tang; S. Dai; H. Zhang; C. Jin; H. Zhang; Y. Jin; Y. Jin	2014	Environmental research	The association between prenatal exposure to organochlorine pesticides and thyroid hormone levels in newborns in Yancheng, China	129		47-51	http://ovidsp.ovid.com/ovidweb.cgi?T=JS&PAGE=reference&D=med11&NEWS=N&AN=24529002	https://dx.doi.org/10.1016/j.envres.2013.12.009
Journal Article	S. Fagerstedt; M. Kippler; A. Scheynius; C. Gutzeit; A. Mie; J. Alm; M. Vahter	2015	Environmental research	Anthroposophic lifestyle influences the concentration of metals in placenta and cord blood	136		88-96	http://ovidsp.ovid.com/ovidweb.cgi?T=JS&PAGE=reference&D=med12&NEWS=N&AN=25460625	https://dx.doi.org/10.1016/j.envres.2014.08.044
Journal Article	Z.-J. Chen; H.-Y. Liu; K.-L. Ho; H.-B. Huang; Q. Liu; Y.-B. Man; M. H.-W. Lam; J. Du; M.-H. Wong; H.-S. Wang	2016	Environmental research	Hydroxylated polybrominated diphenyl ethers (OH-PBDEs) in paired maternal and neonatal samples from South China: Placental transfer and potential risks	148		72-78	http://ovidsp.ovid.com/ovidweb.cgi?T=JS&PAGE=reference&D=med13&NEWS=N&AN=27035923	https://dx.doi.org/10.1016/j.envres.2016.03.021
Journal Article	K. J. Marks; T. J. Hartman; E. V. Taylor; M. E. Rybak; K. Northstone; M. Marcus	2017	Environmental research	Exposure to phytoestrogens in utero and age at menarche in a contemporary British cohort	155		287-293	http://ovidsp.ovid.com/ovidweb.cgi?T=JS&PAGE=reference&D=med14&NEWS=N&AN=28259093	https://dx.doi.org/10.1016/j.envres.2017.02.030
Journal Article	T. M. Everson; M. Kappil; K. Hao; B. P. Jackson; T. Punshon; M. R. Karagas; J. Chen; C. J. Marsit	2017	Environmental research	Maternal exposure to selenium and cadmium, fetal growth, and placental expression of steroidogenic and apoptotic genes	158		233-244	http://ovidsp.ovid.com/ovidweb.cgi?T=JS&PAGE=reference&D=med14&NEWS=N&AN=28662449	https://dx.doi.org/10.1016/j.envres.2017.06.016
Journal Article	R. Basu; H. Chen; D.-K. Li; L. A. Avalos	2017	Environmental research	The impact of maternal factors on the association between temperature and preterm delivery	154		109-114	http://ovidsp.ovid.com/ovidweb.cgi?T=JS&PAGE=reference&D=med14&NEWS=N&AN=28056406	https://dx.doi.org/10.1016/j.envres.2016.12.017
Journal Article	P. Hu; L. Fan; P. Ding; Y.-H. He; C. Xie; Z. Niu; F.-Y. Tian; S. Yuan; D. Jia; W.-Q. Chen	2018	Environmental research	Association between prenatal exposure to cooking oil fumes and full-term low birth weight is mediated by placental weight	167		622-631	http://ovidsp.ovid.com/ovidweb.cgi?T=JS&PAGE=reference&D=med15&NEWS=N&AN=30172195	https://dx.doi.org/10.1016/j.envres.2018.08.014
Journal Article	L. J. Luyten; N. D. Saenen; B. G. Janssen; K. Vrijens; M. Plusquin; H. A. Roels; F. Debacq-Chainiaux; T. S. Nawrot	2018	Environmental research	Air pollution and the fetal origin of disease: A systematic review of the molecular signatures of air pollution exposure in human placenta	166		310-323	http://ovidsp.ovid.com/ovidweb.cgi?T=JS&PAGE=reference&D=med15&NEWS=N&AN=29908461	https://dx.doi.org/10.1016/j.envres.2018.03.025
Journal Article	M. Minatoya; A. Araki; C. Miyashita; Y. Ait Bamai; S. Itoh; J. Yamamoto; Y. Onoda; K. Ogasawara; T. Matsumura; R. Kishi	2018	Environmental research	Association between prenatal bisphenol A and phthalate exposures and fetal metabolic related biomarkers: The Hokkaido study on Environment and Children's Health	161		505-511	http://ovidsp.ovid.com/ovidweb.cgi?T=JS&PAGE=reference&D=med15&NEWS=N&AN=29223775	https://dx.doi.org/10.1016/j.envres.2017.11.052
Journal Article	C. Hjelm; F. Harari; M. Vahter	2019	Environmental Research	Pre- and postnatal environmental boron exposure and infant growth: Results from a mother-child cohort in northern Argentina	171		60-68	https://www.embase.com/search/results?subaction=viewrecord&id=L2001458044&from=export_x000D_ http://dx.doi.org/10.1016/j.envres.2019.01.012	10.1016/j.envres.2019.01.012
Journal Article	M. H. B. Muller; A. Polder; O. B. Brynildsrud; R. Gronnestad; M. Karimi; E. Lie; W. B. Manyilizu; R. H. Mdegela; F. Mokiti; M. Murtadha; H. E. Nonga; J. U. Skaare; A. Solhaug; J. L. Lyche	2019	Environmental research	Prenatal exposure to persistent organic pollutants in Northern Tanzania and their distribution between breast milk, maternal blood, placenta and cord blood	170		433-442	http://ovidsp.ovid.com/ovidweb.cgi?T=JS&PAGE=reference&D=med16&NEWS=N&AN=30634139	https://dx.doi.org/10.1016/j.envres.2018.12.026
Journal Article	R. C. Jensen; D. Glintborg; C. A. Gade Timmermann; F. Nielsen; H. B. Kyhl; H. Frederiksen; A.-M. Andersson; A. Juul; J. J. Sidelmann; H. R. Andersen; P. Grandjean; M. S. Andersen; T. K. Jensen	2020	Environmental research	Prenatal exposure to perfluorodecanoic acid is associated with lower circulating concentration of adrenal steroid metabolites during mini puberty in human female infants. The Odense Child Cohort	182		109101	http://ovidsp.ovid.com/ovidweb.cgi?T=JS&PAGE=reference&D=med17&NEWS=N&AN=32069767	https://dx.doi.org/10.1016/j.envres.2019.109101
Journal Article	M. J. Rosa; G. M. Hair; A. C. Just; I. Kloog; K. Svensson; M. L. Pizano-Zarate; I. Pantic; L. Schnaas; M. Tamayo-Ortiz; A. A. Baccarelli; M. M. Tellez-Rojo; R. O. Wright; A. P. Sanders	2020	Environmental research	Identifying critical windows of prenatal particulate matter (PM2.5) exposure and early childhood blood pressure	182		109073	http://ovidsp.ovid.com/ovidweb.cgi?T=JS&PAGE=reference&D=med17&NEWS=N&AN=31881529	https://dx.doi.org/10.1016/j.envres.2019.109073
Journal Article	L. Ou; C. Chen; L. Chen; H. Wang; T. Yang; H. Xie; Y. Tong; D. Hu; W. Zhang; X. Wang	2015	Environmental science & technology	Low-level prenatal mercury exposure in north China: an exploratory study of anthropometric effects	49	11	6899-908	http://ovidsp.ovid.com/ovidweb.cgi?T=JS&PAGE=reference&D=med12&NEWS=N&AN=25936461	https://dx.doi.org/10.1021/es5055868
Journal Article	M.-A. Verner; G. Ngueta; E. T. Jensen; H. Fromme; W. Volkel; U. C. Nygaard; B. Granum; M. P. Longnecker	2016	Environmental science & technology	A Simple Pharmacokinetic Model of Prenatal and Postnatal Exposure to Perfluoroalkyl Substances (PFASs)	50	2	978-86	http://ovidsp.ovid.com/ovidweb.cgi?T=JS&PAGE=reference&D=med13&NEWS=N&AN=26691063	https://dx.doi.org/10.1021/acs.est.5b04399
Journal Article	K. Gao; T. Zhuang; X. Liu; J. Fu; J. Zhang; J. Fu; L. Wang; A. Zhang; Y. Liang; M. Song; G. Jiang	2019	Environmental science & technology	Prenatal Exposure to Per- and Polyfluoroalkyl Substances (PFASs) and Association between the Placental Transfer Efficiencies and Dissociation Constant of Serum Proteins-PFAS Complexes	53	11	6529-6538	http://ovidsp.ovid.com/ovidweb.cgi?T=JS&PAGE=reference&D=med16&NEWS=N&AN=31099564	https://dx.doi.org/10.1021/acs.est.9b00715
Journal Article	A. Aschengrau; M. R. Winter; L. G. Gallagher; V. M. Vieira; L. J. Butler; M. P. Fabian; J. L. Carwile; A. K. Wesselink; S. Mahalingaiah; P. A. Janulewicz; J. M. Weinberg; T. F. Webster; D. M. Ozonoff	2020	Environmental science. Processes & impacts	Reproductive and developmental health effects of prenatal exposure to tetrachloroethylene-contaminated drinking water	22	3	555-566	http://ovidsp.ovid.com/ovidweb.cgi?T=JS&PAGE=reference&D=med17&NEWS=N&AN=32051987	https://dx.doi.org/10.1039/c9em00590k
Journal Article	M. Kaijser; F. Granath; G. Jacobsen; S. Cnattingius; A. Ekbom	2000	Epidemiology	Maternal pregnancy estriol levels in relation to anamnestic and fetal anthropometric data	11	3	315-319	https://www.embase.com/search/results?subaction=viewrecord&id=L30228201&from=export_x000D_ http://dx.doi.org/10.1097/00001648-200005000-00015	10.1097/00001648-200005000-00015
Journal Article	H. Ahsan	2003	Epidemiology	Placental genes and breast cancer: Can the offspring's or father's genotypes predict mother's risk?	14	2	251-253	https://www.embase.com/search/results?subaction=viewrecord&id=L40417115&from=export_x000D_ http://dx.doi.org/10.1097/00001648-200303000-00022	10.1097/00001648-200303000-00022
Journal Article	A. A. D'Aloisio; L. A. Deroo; D. D. Baird; C. R. Weinberg; D. P. Sandler	2013	Epidemiology	Prenatal and infant exposures and age at menarche	24	2	277-284	https://www.embase.com/search/results?subaction=viewrecord&id=L52410850&from=export_x000D_ http://dx.doi.org/10.1097/EDE.0b013e31828062b7	10.1097/EDE.0b013e31828062b7
Journal Article	S. Harlap; O. Paltiel; L. Deutsch; A. Knaanie; S. Masalha; E. Tiram; L. S. Caplan; D. Malaspina; Y. Friedlander	2002	Epidemiology (Cambridge, Mass.)	Paternal age and preeclampsia	13	6	660-7	http://ovidsp.ovid.com/ovidweb.cgi?T=JS&PAGE=reference&D=med4&NEWS=N&AN=12410007
Journal Article	S. Chu; L. Huang; Y. Bao; J. Bao; H. Yu; J. Zhang	2016	Epidemiology (Cambridge, Mass.)	In Utero Exposure to Aspirin and Risk of Asthma in Childhood	27	5	726-31	http://ovidsp.ovid.com/ovidweb.cgi?T=JS&PAGE=reference&D=med13&NEWS=N&AN=27258324	https://dx.doi.org/10.1097/EDE.0000000000000519
Journal Article	K. Koutra; M. Vassilaki; V. Georgiou; A. Koutis; P. Bitsios; M. Kogevinas; L. Chatzi	2018	Epidemiology and psychiatric sciences	Pregnancy, perinatal and postpartum complications as determinants of postpartum depression: the Rhea mother-child cohort in Crete, Greece	27	3	244-255	http://ovidsp.ovid.com/ovidweb.cgi?T=JS&PAGE=reference&D=med15&NEWS=N&AN=28004625	https://dx.doi.org/10.1017/S2045796016001062
Journal Article	M. Suter; J. Ma; A. Harris; L. Patterson; K. A. Brown; C. Shope; L. Showalter; A. Abramovici; K. M. Aagaard-Tillery	2011	Epigenetics	Maternal tobacco use modestly alters correlated epigenome-wide placental DNA methylation and gene expression	6	11	1284-94	http://ovidsp.ovid.com/ovidweb.cgi?T=JS&PAGE=reference&D=med8&NEWS=N&AN=21937876	https://dx.doi.org/10.4161/epi.6.11.17819
Journal Article	A. K. Smith; K. N. Conneely; D. J. Newport; V. Kilaru; J. W. Schroeder; P. B. Pennell; B. T. Knight; J. C. Cubells; Z. N. Stowe; P. A. Brennan	2012	Epigenetics	Prenatal antiepileptic exposure associates with neonatal DNA methylation differences	7	5	458-63	http://ovidsp.ovid.com/ovidweb.cgi?T=JS&PAGE=reference&D=med9&NEWS=N&AN=22419127	https://dx.doi.org/10.4161/epi.19617
Journal Article	E. Conradt; B. M. Lester; A. A. Appleton; D. A. Armstrong; C. J. Marsit	2013	Epigenetics	The roles of DNA methylation of NR3C1 and 11beta-HSD2 and exposure to maternal mood disorder in utero on newborn neurobehavior	8	12	1321-9	http://ovidsp.ovid.com/ovidweb.cgi?T=JS&PAGE=reference&D=med10&NEWS=N&AN=24135662	https://dx.doi.org/10.4161/epi.26634
Journal Article	A.-A. Houde; S.-P. Guay; V. Desgagne; M.-F. Hivert; J.-P. Baillargeon; J. St-Pierre; P. Perron; D. Gaudet; D. Brisson; L. Bouchard	2013	Epigenetics	Adaptations of placental and cord blood ABCA1 DNA methylation profile to maternal metabolic status	8	12	1289-302	http://ovidsp.ovid.com/ovidweb.cgi?T=JS&PAGE=reference&D=med10&NEWS=N&AN=24113149	https://dx.doi.org/10.4161/epi.26554
Journal Article	B. Novakovic; J. Ryan; N. Pereira; B. Boughton; J. M. Craig; R. Saffery	2014	Epigenetics	Postnatal stability, tissue, and time specific effects of AHRR methylation change in response to maternal smoking in pregnancy	9	3	377-86	http://ovidsp.ovid.com/ovidweb.cgi?T=JS&PAGE=reference&D=med11&NEWS=N&AN=24270552	https://dx.doi.org/10.4161/epi.27248
Journal Article	D. Chhabra; S. Sharma; A. T. Kho; R. Gaedigk; C. A. Vyhlidal; J. S. Leeder; J. Morrow; V. J. Carey; S. T. Weiss; K. G. Tantisira; D. L. DeMeo	2014	Epigenetics	Fetal lung and placental methylation is associated with in utero nicotine exposure	9	11	1473-84	http://ovidsp.ovid.com/ovidweb.cgi?T=JS&PAGE=reference&D=med11&NEWS=N&AN=25482056	https://dx.doi.org/10.4161/15592294.2014.971593
Journal Article	A. Cardenas; E. A. Houseman; A. A. Baccarelli; Q. Quamruzzaman; M. Rahman; G. Mostofa; R. O. Wright; D. C. Christiani; M. L. Kile	2015	Epigenetics	In utero arsenic exposure and epigenome-wide associations in placenta, umbilical artery, and human umbilical vein endothelial cells	10	11	1054-63	http://ovidsp.ovid.com/ovidweb.cgi?T=JS&PAGE=reference&D=med12&NEWS=N&AN=26646901	https://dx.doi.org/10.1080/15592294.2015.1105424
Journal Article	A. G. Paquette; E. A. Houseman; B. B. Green; C. Lesseur; D. A. Armstrong; B. Lester; C. J. Marsit	2016	Epigenetics	Regions of variable DNA methylation in human placenta associated with newborn neurobehavior	11	8	603-13	http://ovidsp.ovid.com/ovidweb.cgi?T=JS&PAGE=reference&D=med13&NEWS=N&AN=27366929	https://dx.doi.org/10.1080/15592294.2016.1195534
Journal Article	S. D. van Otterdijk; A. M. Binder; K. B. Michels	2017	Epigenetics	Locus-specific DNA methylation in the placenta is associated with levels of pro-inflammatory proteins in cord blood and they are both independently affected by maternal smoking during pregnancy	12	10	875-885	http://ovidsp.ovid.com/ovidweb.cgi?T=JS&PAGE=reference&D=med14&NEWS=N&AN=28820654	https://dx.doi.org/10.1080/15592294.2017.1361592
Journal Article	A. A. Appleton; B. P. Jackson; M. Karagas; C. J. Marsit	2017	Epigenetics	Prenatal exposure to neurotoxic metals is associated with increased placental glucocorticoid receptor DNA methylation	12	8	607-615	http://ovidsp.ovid.com/ovidweb.cgi?T=JS&PAGE=reference&D=med14&NEWS=N&AN=28548590	https://dx.doi.org/10.1080/15592294.2017.1320637
Journal Article	R. C. Chang; W. M. Skiles; S. S. Chronister; H. Wang; G. I. Sutton; Y. S. Bedi; M. Snyder; C. R. Long; M. C. Golding	2017	Epigenetics	DNA methylation-independent growth restriction and altered developmental programming in a mouse model of preconception male alcohol exposure	12	10	841-853	http://ovidsp.ovid.com/ovidweb.cgi?T=JS&PAGE=reference&D=med14&NEWS=N&AN=28816587	https://dx.doi.org/10.1080/15592294.2017.1363952
Journal Article	P. Wu; W. E. Farrell; K. E. Haworth; R. D. Emes; M. O. Kitchen; J. R. Glossop; F. W. Hanna; A. A. Fryer	2018	Epigenetics	Maternal genome-wide DNA methylation profiling in gestational diabetes shows distinctive disease-associated changes relative to matched healthy pregnancies	13	2	122-128	http://ovidsp.ovid.com/ovidweb.cgi?T=JS&PAGE=reference&D=med15&NEWS=N&AN=27019060	https://dx.doi.org/10.1080/15592294.2016.1166321
Journal Article	J. Clark; E. Martin; C. M. Bulka; L. Smeester; H. P. Santos; T. M. O'Shea; R. C. Fry	2019	Epigenetics	Associations between placental CpG methylation of metastable epialleles and childhood body mass index across ages one, two and ten in the Extremely Low Gestational Age Newborns (ELGAN) cohort	14	11	1102-1111	http://ovidsp.ovid.com/ovidweb.cgi?T=JS&PAGE=reference&D=med16&NEWS=N&AN=31216936	https://dx.doi.org/10.1080/15592294.2019.1633865
Journal Article	E. Breton; V. Gagne-Ouellet; K. Thibeault; R. Guerin; R. Van Lieshout; P. Perron; M. Hivert; L. Bouchard	2020	Epigenetics	Placental NEGR1 DNA methylation is associated with BMI and neurodevelopment in preschool-age children	15	3	323-335	http://ovidsp.ovid.com/ovidweb.cgi?T=JS&PAGE=reference&D=medl&NEWS=N&AN=31510847	https://dx.doi.org/10.1080/15592294.2019.1666653
Journal Article	S.-A. Lee; C. Ding	2012	Epigenomics	The dysfunctional placenta epigenome: causes and consequences	4	5	561-9	http://ovidsp.ovid.com/ovidweb.cgi?T=JS&PAGE=reference&D=med9&NEWS=N&AN=23130837	https://dx.doi.org/10.2217/epi.12.49
Journal Article	J. Z. J. Maccani; D. C. Koestler; E. A. Houseman; C. J. Marsit; K. T. Kelsey	2013	Epigenomics	Placental DNA methylation alterations associated with maternal tobacco smoking at the RUNX3 gene are also associated with gestational age	5	6	619-30	http://ovidsp.ovid.com/ovidweb.cgi?T=JS&PAGE=reference&D=med10&NEWS=N&AN=24283877	https://dx.doi.org/10.2217/epi.13.63
Journal Article	A. G. Paquette; B. M. Lester; C. Lesseur; D. A. Armstrong; D. J. Guerin; A. A. Appleton; C. J. Marsit	2015	Epigenomics	Placental epigenetic patterning of glucocorticoid response genes is associated with infant neurodevelopment	7	5	767-79	http://ovidsp.ovid.com/ovidweb.cgi?T=JS&PAGE=reference&D=med12&NEWS=N&AN=26343289	https://dx.doi.org/10.2217/epi.15.28
Journal Article	N. Vilahur; M. Bustamante; E. Morales; V. Motta; M. F. Fernandez; L. A. Salas; G. Escaramis; F. Ballester; M. Murcia; A. Tardon; I. Riano; L. Santa-Marina; J. Ibarluzea; J. P. Arrebola; X. Estivill; V. Bollati; J. Sunyer; N. Olea	2016	Epigenomics	Prenatal exposure to mixtures of xenoestrogens and genome-wide DNA methylation in human placenta	8	1	43-54	http://ovidsp.ovid.com/ovidweb.cgi?T=JS&PAGE=reference&D=med13&NEWS=N&AN=26679211	https://dx.doi.org/10.2217/epi.15.91
Journal Article	Y. J. Loke; E. Muggli; L. Nguyen; J. Ryan; R. Saffery; E. J. Elliott; J. Halliday; J. M. Craig	2018	Epigenomics	Time- and sex-dependent associations between prenatal alcohol exposure and placental global DNA methylation	10	7	981-991	http://ovidsp.ovid.com/ovidweb.cgi?T=JS&PAGE=reference&D=med15&NEWS=N&AN=29956547	https://dx.doi.org/10.2217/epi-2017-0147
Journal Article	E. Kolstad; G. Veiby; N. E. Gilhus; M. Bjork	2016	Epilepsia	Overweight in epilepsy as a risk factor for pregnancy and delivery complications	57	11	1849-1857	http://ovidsp.ovid.com/ovidweb.cgi?T=JS&PAGE=reference&D=med13&NEWS=N&AN=27735055	https://dx.doi.org/10.1111/epi.13573
Journal Article	A. M. Bank; Z. N. Stowe; D. J. Newport; J. C. Ritchie; P. B. Pennell	2017	Epilepsia	Placental passage of antiepileptic drugs at delivery and neonatal outcomes	58	5	e82-e86	http://ovidsp.ovid.com/ovidweb.cgi?T=JS&PAGE=reference&D=med14&NEWS=N&AN=28387929	https://dx.doi.org/10.1111/epi.13733
Journal Article	J. R. Mann; S. McDermott	2011	Epilepsy & behavior : E&B	Maternal pre-eclampsia is associated with childhood epilepsy in South Carolina children insured by Medicaid	20	3	506-11	http://ovidsp.ovid.com/ovidweb.cgi?T=JS&PAGE=reference&D=med8&NEWS=N&AN=21333608	https://dx.doi.org/10.1016/j.yebeh.2011.01.006
Journal Article	S. Sinha; P. Satishchandra	2007	Epilepsy research	Epilepsia Partialis Continua over last 14 years: experience from a tertiary care center from south India	74	1	1955-09-01	http://ovidsp.ovid.com/ovidweb.cgi?T=JS&PAGE=reference&D=med6&NEWS=N&AN=17292588
Journal Article	J. Ricardo-Garcell; T. Harmony; E. Porras-Kattz; M. J. Colmenero-Batallan; J. E. Barrera-Resendiz; A. Fernandez-Bouzas; E. Cruz-Rivero	2012	Epilepsy research and treatment	Epileptic encephalopathy in children with risk factors for brain damage	2012		747565	http://ovidsp.ovid.com/ovidweb.cgi?T=JS&PAGE=reference&D=pmnm2&NEWS=N&AN=22957240	https://dx.doi.org/10.1155/2012/747565
Journal Article	S. Laisi; H. Kiviranta; P. L. Lukinmaa; T. Vartiainen; S. Alaluusua	2008	European archives of paediatric dentistry : official journal of the European Academy of Paediatric Dentistry	Molar-incisor-hypomineralisation and dioxins: new findings	9	4	224-7	http://ovidsp.ovid.com/ovidweb.cgi?T=JS&PAGE=reference&D=med7&NEWS=N&AN=19054476
Journal Article	E. Toffol; V. Rantalainen; M. Lahti-Pulkkinen; P. Girchenko; J. Lahti; S. Tuovinen; J. Lipsanen; P. M. Villa; H. Laivuori; E. Hamalainen; E. Kajantie; A.-K. Pesonen; K. Raikkonen	2019	European child & adolescent psychiatry	Infant regulatory behavior problems during first month of life and neurobehavioral outcomes in early childhood	28	6	847-859	http://ovidsp.ovid.com/ovidweb.cgi?T=JS&PAGE=reference&D=med16&NEWS=N&AN=30392118	https://dx.doi.org/10.1007/s00787-018-1243-8
Journal Article	B. A. Dachew; J. G. Scott; A. Mamun; R. Alati	2020	European child & adolescent psychiatry	Hypertensive disorders of pregnancy and emotional and behavioural problems in children: a longitudinal population-based study	29	10	1339-1348	http://ovidsp.ovid.com/ovidweb.cgi?T=JS&PAGE=reference&D=med17&NEWS=N&AN=31758357	https://dx.doi.org/10.1007/s00787-019-01443-0
Journal Article	J. G. Eriksson; E. Kajantie; K. L. Thornburg; C. Osmond; D. J. P. Barker	2011	European heart journal	Mother's body size and placental size predict coronary heart disease in men	32	18	2297-303	http://ovidsp.ovid.com/ovidweb.cgi?T=JS&PAGE=reference&D=med8&NEWS=N&AN=21632601	https://dx.doi.org/10.1093/eurheartj/ehr147
Journal Article	N. Pavlidis	2011	European Journal of Cancer	Cancer and pregnancy: What should we know about the management with systemic treatment of pregnant women with cancer?	47	SUPPL. 3	S348-S352	https://www.embase.com/search/results?subaction=viewrecord&id=L362647200&from=export_x000D_ http://dx.doi.org/10.1016/S0959-8049(11)70199-X	10.1016/S0959-8049(11)70199-X
Journal Article	P. A. Bolze; J. Attia; J. Massardier; M. J. Seckl; L. Massuger; N. Van Trommel; I. Niemann; T. Hajri; A. M. Schott; F. Golfier	2015	European Journal of Cancer	Formalised consensus of the European Organisation for Treatment of Trophoblastic Diseases on management of gestational trophoblastic diseases	51	13	1725-1731	https://www.embase.com/search/results?subaction=viewrecord&id=L604852110&from=export_x000D_ http://dx.doi.org/10.1016/j.ejca.2015.05.026	10.1016/j.ejca.2015.05.026
Journal Article	E. Roman; J. Simpson; P. Ansell; T. Lightfoot; C. Mitchell; T. O. B. Eden	2005	European journal of cancer (Oxford, England : 1990)	Perinatal and reproductive factors: a report on haematological malignancies from the UKCCS	41	5	749-59	http://ovidsp.ovid.com/ovidweb.cgi?T=JS&PAGE=reference&D=med6&NEWS=N&AN=15763652
Journal Article	P. Ansell; C. D. Mitchell; E. Roman; J. Simpson; J. M. Birch; T. O. B. Eden	2005	European journal of cancer (Oxford, England : 1990)	Relationships between perinatal and maternal characteristics and hepatoblastoma: a report from the UKCCS	41	5	741-8	http://ovidsp.ovid.com/ovidweb.cgi?T=JS&PAGE=reference&D=med6&NEWS=N&AN=15763651
Journal Article	C. Even; P. Pautier; P. Duvillard; A. Floquet; P. Kerbrat; F. Troalen; A. Rey; C. Balleyguier; Y. Tazi; A. Leary; P. Augereau; P. Morice; J. P. Droz; K. Fizazi; C. Lhomme	2014	European journal of cancer (Oxford, England : 1990)	Actinomycin D, cisplatin, and etoposide regimen is associated with almost universal cure in patients with high-risk gestational trophoblastic neoplasia	50	12	2082-09-01	http://ovidsp.ovid.com/ovidweb.cgi?T=JS&PAGE=reference&D=med11&NEWS=N&AN=24910417	https://dx.doi.org/10.1016/j.ejca.2014.05.002
Journal Article	E. T. Petridou; T. N. Sergentanis; A. Skalkidou; C. N. Antonopoulos; N. Dessypris; T. Svensson; O. Stephansson; H. Kieler; K. E. Smedby	2015	European journal of cancer prevention : the official journal of the European Cancer Prevention Organisation (ECP)	Maternal and birth anthropometric characteristics in relation to the risk of childhood lymphomas: a Swedish nationwide cohort study	24	6	535-41	http://ovidsp.ovid.com/ovidweb.cgi?T=JS&PAGE=reference&D=med12&NEWS=N&AN=25569452	https://dx.doi.org/10.1097/CEJ.0000000000000122
Journal Article	M. Rodriguez-Moran; M. Levario-Carrillo; J. L. Gonzalez; B. Sanchez-Ramirez; G. Martinez-Aguilar; F. Guerrero-Romero	2007	European journal of clinical investigation	Placental immaturity and hyperinsulinaemia in full-term newborns	37	7	529-34	http://ovidsp.ovid.com/ovidweb.cgi?T=JS&PAGE=reference&D=med6&NEWS=N&AN=17576203
Journal Article	Y. Suzuki; K. Horie; Y. Yada; Y. Kono; C. Hirashima; R. Usui; S. Matsubara; A. Ohkuchi	2018	European journal of clinical microbiology & infectious diseases : official publication of the European Society of Clinical Microbiology	Vaginal Ureaplasma species increase chorioamnionitis in very preterm infants with preterm premature rupture of the membranes at < 28 weeks of gestation	37	12	2371-2380	http://ovidsp.ovid.com/ovidweb.cgi?T=JS&PAGE=reference&D=med15&NEWS=N&AN=30244363	https://dx.doi.org/10.1007/s10096-018-3385-5
Journal Article	E. K. McCarthy; L. C. Kenny; J. O. Hourihane; A. D. Irvine; D. M. Murray; M. E. Kiely	2017	European Journal of Clinical Nutrition	Impact of maternal, antenatal and birth-associated factors on iron stores at birth: Data from a prospective maternal-infant birth cohort	71	6	782-787	https://www.embase.com/search/results?subaction=viewrecord&id=L613867947&from=export_x000D_ http://dx.doi.org/10.1038/ejcn.2016.255	10.1038/ejcn.2016.255
Journal Article	B. Kallen; P. Otterblad Olausson	2007	European journal of clinical pharmacology	Use of anti-asthmatic drugs during pregnancy. 1. Maternal characteristics, pregnancy and delivery complications	63	4	363-73	http://ovidsp.ovid.com/ovidweb.cgi?T=JS&PAGE=reference&D=med6&NEWS=N&AN=17265060
[truncated: 1,847 more rows]
