# Supplementary material for: Placental Changes and Neuropsychological Development in Children—A Systematic Review
Source: Cells. 2023 Jan 28;12(3):435. doi: 10.3390/cells12030435 (PMC9913696; doi:10.3390/cells12030435)
Supplement: Supplementary file 1 [file cells-12-00435-s001.zip › Supplementary Table S3 The result of the second search.xlsx]

## Sheet: Placenta nytt unikt, andra koll
Authors	Publication year	Journal/Source	Issue number	Title	Volume	Pages	URL	DOI
A. M. Ceasrine; B. A. Devlin; J. L. Bolton; Y. C. Jo; C. Huynh; B. Patrick; K. Washington; F. Joo; A. B. Campos-Salazar; E. R. Lockshin; S. K. Murphy; L. A. Simmons; S. D. Bilbo	2021		(Ceasrine A.M.; Devlin B.A.; Jo Y.C.; Huynh C.; Patrick B.; Washington K.; Joo F.; Bilbo S.D., staci.bilbo@duke.edu) Department of Psychology and Neuroscience, Duke University, Durham, NC, United States	Maternal diet disrupts the placenta-brain axis in a sex-specific manner			https://www.embase.com/search/results?subaction=viewrecord&id=L2015897334&from=exporthttp://dx.doi.org/10.1101/2021.11.12.468408	10.1101/2021.11.12.468408
X. La; W. Wang; M. Zhang; L. Liang	2021		(La X., xiaolin_la@163.com; Zhang M.) Reproductive Medicine Center, the First Affiliated Hospital of Xinjiang Medical University, Urumqi, Xinjiang, China	Definition and Multiple Factors of Recurrent Spontaneous Abortion	1300	231-257	https://www.embase.com/search/results?subaction=viewrecord&id=L634203411&from=exporthttp://dx.doi.org/10.1007/978-981-33-4187-6_11	10.1007/978-981-33-4187-6_11
D. Olsson; M. Barbaro; C. Haglind; M. Halldin; S. Lajic; S. Tucci; R. H. Zetterström; A. Nordenström	2022		(Olsson D., david.olsson@ki.se; Haglind C.; Halldin M.; Lajic S.; Nordenström A.) Department of Women's and Children's Health, Unit for Pediatric Endocrinology and Metabolic Disorders, Karolinska Institutet/Karolinska University Hospital, Stockholm, Sweden	Very long-chain acyl-CoA dehydrogenase deficiency in a Swedish cohort: Clinical symptoms, newborn screening, enzyme activity, and genetics	63	181-190	https://www.embase.com/search/results?subaction=viewrecord&id=L637423568&from=exporthttp://dx.doi.org/10.1002/jmd2.12268	10.1002/jmd2.12268
F. Ashrafinia; S. Moeindarbari; P. Razmjouei; M. Ghazanfarpour; M. N. Najafi; A. A. M. Ghalibaf; F. Abdi	2021	A exposicao pre-natal e pos-natal a telefones celulares pode aumentar os resultados adversos para maes, bebes e criancas?	11	Can Prenatal and Postnatal Cell Phone Exposure Increase Adverse Maternal, Infant and Child Outcomes?	43	870-877	http://ovidsp.ovid.com/ovidweb.cgi?T=JS&PAGE=reference&D=medl&NEWS=N&AN=34872146	https://dx.doi.org/10.1055/s-0041-1736173
I. R. Bass; A. Leiter; Y. Pozharny; R. Shrivastava; N. A. Shah	2022	AACE clinical case reports	2	Cushing Disease Treated Successfully With Metyrapone During Pregnancy	8	78-81	http://ovidsp.ovid.com/ovidweb.cgi?T=JS&PAGE=reference&D=pmnm&NEWS=N&AN=35415226	https://dx.doi.org/10.1016/j.aace.2021.10.004
H. Sanjari Moghaddam; M. Mobarak Abadi; M. Dolatshahi; S. Bayani Ershadi; F. Abbasi-Feijani; S. Rezaei; G. Cattarinussi; M. H. Aarabi	2021	ACS chemical neuroscience	15	Effects of Prenatal Methamphetamine Exposure on the Developing Human Brain: A Systematic Review of Neuroimaging Studies	12	2729-2748	http://ovidsp.ovid.com/ovidweb.cgi?T=JS&PAGE=reference&D=med19&NEWS=N&AN=34297546	https://dx.doi.org/10.1021/acschemneuro.1c00213
J. Y. Lee; S. M. Lee; M. Jeong; S. Oh; S. Hong; S. A. Choe; J. K. Jun	2022	Acta Obstetricia et Gynecologica Scandinavica	1	Short-term and long-term outcomes of trichorionic triplet pregnancies with expectant management	101	111-118	https://www.embase.com/search/results?subaction=viewrecord&id=L2014141683&from=exporthttp://dx.doi.org/10.1111/aogs.14281	10.1111/aogs.14281
M. Despierres; A.-S. Boudy; L. Selleret; J. Gligorov; S. Richard; I. Thomassin; Y. Dabi; S. Zilberman; C. Touboul; F. Montravers; K. Khaldoun; E. Darai	2022	Acta oncologica (Stockholm, Sweden)	3	Feasibility, Safety and Impact of (18F)-FDG PET/CT in patients with pregnancy-associated cancer: experience of the French CALG (Cancer Associe a La Grossesse) network	61	302-308	http://ovidsp.ovid.com/ovidweb.cgi?T=JS&PAGE=reference&D=medl&NEWS=N&AN=34779355	https://dx.doi.org/10.1080/0284186X.2021.2004323
R. J. Beer; S. Cnattingius; E. S. Susser; E. Villamor	2022	Acta paediatrica (Oslo, Norway : 1992)		Associations of preterm birth, small-for-gestational age, preeclampsia and placental abruption with attention-deficit/hyperactivity disorder in the offspring: Nationwide cohort and sibling-controlled studies			http://ovidsp.ovid.com/ovidweb.cgi?T=JS&PAGE=reference&D=medp&NEWS=N&AN=35485179	https://dx.doi.org/10.1111/apa.16375
K. M. Brooks; J. D. Momper; M. Pinilla; A. M. Stek; E. Barr; A. Weinberg; J. G. Deville; I. L. Febo; M. Cielo; K. George; K. Denson; K. Rungruengthanakit; D. E. Shapiro; E. Smith; N. Chakhtoura; J. F. Rooney; R. Haubrich; R. Espina; E. V. Capparelli; M. Mirochnick; B. M. Best	2021	AIDS	3	Pharmacokinetics of tenofovir alafenamide with and without cobicistat in pregnant and postpartum women living with HIV	35	407-417	https://www.embase.com/search/results?subaction=viewrecord&id=L635378904&from=exporthttp://dx.doi.org/10.1097/QAD.0000000000002767	10.1097/QAD.0000000000002767
R. H. Cruz; L. H. Ynoue; C. S. Aranda; D. Solé; A. Condino-Neto	2021	Allergologia et Immunopathologia	2	Antibodies to Der p 1 and Der p 2 in allergic patients	49	46-52	https://www.embase.com/search/results?subaction=viewrecord&id=L2013800078&from=exporthttp://dx.doi.org/10.15586/aei.v49i2.59	10.15586/aei.v49i2.59
R. S. Rotem; V. T. Nguyen; G. Chodick; M. Davidovitch; V. Shalev; R. Hauser; B. A. Coull; A. Bellavia; M. G. Weisskopf	2021	American Journal of Epidemiology	4	Associations of Maternal Androgen-Related Conditions with Risk of Autism Spectrum Disorder in Progeny and Mediation by Cardiovascular, Metabolic, and Fertility Factors	190	600-610	https://www.embase.com/search/results?subaction=viewrecord&id=L2011964378&from=exporthttp://dx.doi.org/10.1093/aje/kwaa219	10.1093/aje/kwaa219
K. Lyall; X. Ning; J. L. Aschner; L. A. Avalos; D. H. Bennett; D. A. Bilder; N. R. Bush; K. N. Carroll; S. H. Chu; L. A. Croen; D. Dabelea; J. L. Daniels; C. Duarte; A. J. Elliott; M. D. Fallin; A. Ferrara; I. Hertz-Picciotto; A. E. Hipwell; E. T. Jensen; S. L. Johnson; R. M. Joseph; M. Karagas; R. S. Kelly; B. M. Lester; A. Margolis; C. T. McEvoy; D. Messinger; J. M. Neiderhiser; T. G. O'Connor;…	2022	American journal of epidemiology		Cardiometabolic Pregnancy Complications in Association with Autism-Related Traits as Measured by the Social Responsiveness Scale in ECHO			http://ovidsp.ovid.com/ovidweb.cgi?T=JS&PAGE=reference&D=medp&NEWS=N&AN=35362025	https://dx.doi.org/10.1093/aje/kwac061
E. Villamor; E. S. Susser; S. Cnattingius	2022	American journal of epidemiology		Defective Placentation Syndromes and Intellectual Disability in the Offspring: Nationwide Cohort and Sibling-Controlled Studies			http://ovidsp.ovid.com/ovidweb.cgi?T=JS&PAGE=reference&D=medp&NEWS=N&AN=35380610	https://dx.doi.org/10.1093/aje/kwac068
M. M. Ali; A. E. Gilliam; B. S. Ruben; W. E. Tidyman; K. A. Rauen	2021	American Journal of Medical Genetics, Part A	10	Juvenile xanthogranuloma in Noonan syndrome	185	3048-3052	https://www.embase.com/search/results?subaction=viewrecord&id=L2011582184&from=exporthttp://dx.doi.org/10.1002/ajmg.a.62353	10.1002/ajmg.a.62353
K. B. Park; T. Chapman; K. A. Aldinger; G. M. Mirzaa; J. Zeiger; A. Beck; I. A. Glass; R. F. Hevner; A. C. Jansen; D. A. Marshall; R. Oegema; E. Parrini; R. P. Saneto; C. J. Curry; J. G. Hall; R. Guerrini; R. J. Leventer; W. B. Dobyns	2021	American Journal of Medical Genetics, Part A	9	The spectrum of brain malformations and disruptions in twins	185	2690-2718	https://www.embase.com/search/results?subaction=viewrecord&id=L2007447761&from=exporthttp://dx.doi.org/10.1002/ajmg.a.61972	10.1002/ajmg.a.61972
E. A. Suarez; N. Haug; A. Hansbury; D. Stojanovic; C. Corey	2022	American journal of obstetrics & gynecology MFM	1	Prescription medication use and baseline health status of women with live-birth deliveries in a national data network	4	100512	http://ovidsp.ovid.com/ovidweb.cgi?T=JS&PAGE=reference&D=med20&NEWS=N&AN=34656737	https://dx.doi.org/10.1016/j.ajogmf.2021.100512
E. Tsamantioti; N. Razaz	2022	American journal of obstetrics and gynecology		Chorioamnionitis and risk of long-term neurodevelopmental disorders in the offspring: a response			http://ovidsp.ovid.com/ovidweb.cgi?T=JS&PAGE=reference&D=medp&NEWS=N&AN=35430226	https://dx.doi.org/10.1016/j.ajog.2022.04.005
G.-L. Chen; D.-Z. Li	2022	American journal of obstetrics and gynecology		Chorioamnionitis and risk of long-term neurodevelopmental impairment in offspring			http://ovidsp.ovid.com/ovidweb.cgi?T=JS&PAGE=reference&D=medp&NEWS=N&AN=35430227	https://dx.doi.org/10.1016/j.ajog.2022.04.004
E. Tsamantioti; S. Lisonkova; G. Muraca; A. K. Ortqvist; N. Razaz	2022	American journal of obstetrics and gynecology		Chorioamnionitis and risk of long-term neurodevelopmental disorders in offspring: a population-based cohort study			http://ovidsp.ovid.com/ovidweb.cgi?T=JS&PAGE=reference&D=medp&NEWS=N&AN=35305960	https://dx.doi.org/10.1016/j.ajog.2022.03.028
L. Bergman; C. Cluver; N. Carlberg; M. Belfort; M. C. Tolcher; R. B. Panerai; T. van Veen	2021	American journal of obstetrics and gynecology	2	Cerebral perfusion pressure and autoregulation in eclampsia-a case control study	225	185.e1-185.e9	http://ovidsp.ovid.com/ovidweb.cgi?T=JS&PAGE=reference&D=med19&NEWS=N&AN=33744176	https://dx.doi.org/10.1016/j.ajog.2021.03.017
P. Descargues; T. Hajri; J. Massardier; J.-P. Lotz; M. Devouassoux-Shisheboran; F. Allias Montmayeur; B. You; F. Golfier; P.-A. Bolze	2021	American journal of obstetrics and gynecology	4	Gestational trophoblastic neoplasia after human chorionic gonadotropin normalization in a retrospective cohort of 7761 patients in France	225	401.e1-401.e9	http://ovidsp.ovid.com/ovidweb.cgi?T=JS&PAGE=reference&D=med19&NEWS=N&AN=34019886	https://dx.doi.org/10.1016/j.ajog.2021.05.006
L.-Y. Yang; F.-J. Lin; A. J. Katz; I. T. Wang; C.-H. Wu	2021	American journal of obstetrics and gynecology	6	Prenatal antidepressant use and the implication of hypertensive disorders during pregnancy	225	672.e1-672.e11	http://ovidsp.ovid.com/ovidweb.cgi?T=JS&PAGE=reference&D=med20&NEWS=N&AN=34116038	https://dx.doi.org/10.1016/j.ajog.2021.06.003
J. O. Lo; M. C. Schabel; V. H. J. Roberts; T. K. Morgan; S. S. Fei; L. Gao; K. G. Ray; K. S. Lewandowski; N. P. Newman; J. A. Bohn; K. A. Grant; A. E. Frias; C. D. Kroenke	2022	American journal of obstetrics and gynecology	1	Effects of early daily alcohol exposure on placental function and fetal growth in a rhesus macaque model	226	130.e1-130.e11	http://ovidsp.ovid.com/ovidweb.cgi?T=JS&PAGE=reference&D=med20&NEWS=N&AN=34364844	https://dx.doi.org/10.1016/j.ajog.2021.07.028
B. Garg; B. Darney; R. A. Pilliod; A. B. Caughey	2021	American Journal of Obstetrics and Gynecology	3	Long and short interpregnancy intervals increase severe maternal morbidity	225	331.e1-331.e8	https://www.embase.com/search/results?subaction=viewrecord&id=L2012935160&from=exporthttp://dx.doi.org/10.1016/j.ajog.2021.05.013	10.1016/j.ajog.2021.05.013
L. Hiersch; J. Barrett; N. S. Fox; A. Rebarber; J. Kingdom; N. Melamed	2022	American Journal of Obstetrics and Gynecology		Should twin-specific growth charts be used to assess fetal growth in twin pregnancies?			https://www.embase.com/search/results?subaction=viewrecord&id=L2016992462&from=exporthttp://dx.doi.org/10.1016/j.ajog.2022.01.027	10.1016/j.ajog.2022.01.027
C. C. Lees; R. Romero; T. Stampalija; A. Dall'Asta; G. A. DeVore; F. Prefumo; T. Frusca; G. H. A. Visser; J. C. Hobbins; A. A. Baschat; C. M. Bilardo; H. L. Galan; S. Campbell; D. Maulik; F. Figueras; W. Lee; J. Unterscheider; H. Valensise; F. Da Silva Costa; L. J. Salomon; L. C. Poon; E. Ferrazzi; G. Mari; G. Rizzo; J. C. Kingdom; T. Kiserud; K. Hecher	2022	American Journal of Obstetrics and Gynecology	3	Clinical Opinion: The diagnosis and management of suspected fetal growth restriction: an evidence-based approach	226	366-378	https://www.embase.com/search/results?subaction=viewrecord&id=L2016526140&from=exporthttp://dx.doi.org/10.1016/j.ajog.2021.11.1357	10.1016/j.ajog.2021.11.1357
T. C. Logue; T. Wen; C. Monk; J. Guglielminotti; Y. Huang; J. D. Wright; M. E. D'Alton; A. M. Friedman	2022	American Journal of Obstetrics and Gynecology	3	Trends in and complications associated with mental health condition diagnoses during delivery hospitalizations	226	405.e1-405.e16	https://www.embase.com/search/results?subaction=viewrecord&id=L2015079497&from=exporthttp://dx.doi.org/10.1016/j.ajog.2021.09.021	10.1016/j.ajog.2021.09.021
O. Serres-Cousine; F. M. Kuijper; E. Curis; D. Atashroo	2021	American Journal of Obstetrics and Gynecology	4	Clinical investigation of fertility after uterine artery embolization	225	403.e1-403.e22	https://www.embase.com/search/results?subaction=viewrecord&id=L2013605782&from=exporthttp://dx.doi.org/10.1016/j.ajog.2021.05.033	10.1016/j.ajog.2021.05.033
S. F. Williams; M. H. Keane-Tarchichi; L. Bettica; A. Dieudonne; A. D. Bardeguez	2009	American Journal of Obstetrics and Gynecology	2	Pregnancy outcomes in young women with perinatally acquired human immunodeficiency virus-1	200	149.e1-149.e5	https://www.embase.com/search/results?subaction=viewrecord&id=L50314083&from=exporthttp://dx.doi.org/10.1016/j.ajog.2008.08.020	10.1016/j.ajog.2008.08.020
A. R. Whelan; M. Wagner-Schuman; S. Ghelani; E. Majewski; S. Summers; Q. A. Class	2021	American Journal of Obstetrics and Gynecology MFM	5	Associations between inpatient psychiatric admissions during pregnancy and adverse obstetrical and birth outcomes	3		https://www.embase.com/search/results?subaction=viewrecord&id=L2013369667&from=exporthttp://dx.doi.org/10.1016/j.ajogmf.2021.100413	10.1016/j.ajogmf.2021.100413
A. Palatnik; L. Mele; B. M. Casey; M. W. Varner; Y. Sorokin; U. M. Reddy; R. J. Wapner; J. M. Thorp, Jr.; G. R. Saade; A. T. N. Tita; D. J. Rouse; B. Sibai; M. M. Costantine; B. M. Mercer; J. E. Tolosa; S. N. Caritis; B. M. D. U. S. A. Eunice Kennedy Shriver National Institute of Child Health Human Development Maternal-Fetal Medicine Units Network	2021	American journal of perinatology		Association between Hypertensive Disorders of Pregnancy and Long-Term Neurodevelopmental Outcomes in the Offspring			http://ovidsp.ovid.com/ovidweb.cgi?T=JS&PAGE=reference&D=medp&NEWS=N&AN=34753185	https://dx.doi.org/10.1055/a-1692-0659
M. J. Defreitas; R. Griffin; K. Sanderson; A. Nada; J. R. Charlton; J. G. Jetton; A. L. Kent; R. Guillet; D. Askenazi; C. L. Abitbol	2022	American Journal of Perinatology		Maternal Hypertension Disorders and Neonatal Acute Kidney Injury: Results from the AWAKEN Study			https://www.embase.com/search/results?subaction=viewrecord&id=L637912419&from=exporthttp://dx.doi.org/10.1055/a-1780-2249	10.1055/a-1780-2249
A. Hopfeld-Fogel; Y. Kasirer; F. B. Mimouni; C. Hammerman; A. Bin-Nun	2021	American Journal of Perinatology	9	Neonatal Polycythemia and Hypoglycemia in Newborns: Are They Related?	38	930-934	https://www.embase.com/search/results?subaction=viewrecord&id=L635484551&from=exporthttp://dx.doi.org/10.1055/s-0040-1701193	10.1055/s-0040-1701193
K. Schifsky; A. Deavenport-Saman; M. R. Mamey; N. Sheth; C. B. Mirzaian; S. M. Schrager; R. H. Chmait; D. L. Vanderbilt	2021	American Journal of Perinatology	9	Risk Factors for Parenting Stress in Parents of Children Treated with Laser Surgery for Twin-Twin Transfusion Syndrome 2 Years Postpartum	38	944-951	https://www.embase.com/search/results?subaction=viewrecord&id=L635484553&from=exporthttp://dx.doi.org/10.1055/s-0040-1701194	10.1055/s-0040-1701194
S. Simpson; J. Kaislasuo; G. Peng; P. Aldo; M. Paidas; S. Guller; G. Mor; L. Pal	2021	American journal of reproductive immunology (New York, N.Y. : 1989)	3	Peri-implantation cytokine profile differs between singleton and twin IVF pregnancies	85	e13348	http://ovidsp.ovid.com/ovidweb.cgi?T=JS&PAGE=reference&D=med18&NEWS=N&AN=32946159	https://dx.doi.org/10.1111/aji.13348
K. Bhatia; M. Columb; A. Bewlay; N. Tageldin; C. Knapp; Y. Qamar; A. Dooley; P. Kamath; M. Hulgur	2021	Anaesthesia	8	Decision-to-delivery interval and neonatal outcomes for category-1 caesarean sections during the COVID-19 pandemic	76	1051-1059	https://www.embase.com/search/results?subaction=viewrecord&id=L2011273358&from=exporthttp://dx.doi.org/10.1111/anae.15489	10.1111/anae.15489
N. Aguilera; F. Salas-Perez; M. Ortiz; D. Alvarez; B. Echiburu; M. Maliqueo	2022	Animal reproduction	1	Rodent models in placental research. Implications for fetal origins of adult disease	19	e20210134	http://ovidsp.ovid.com/ovidweb.cgi?T=JS&PAGE=reference&D=pmnm&NEWS=N&AN=35493783	https://dx.doi.org/10.1590/1984-3143-AR2021-0134
X. Sun; H. Zhao; J. Hao; L. Lu; Y. Gu	2022	Annals of diagnostic pathology		Clinicopathological characteristics of placental chorioangioma: A clinicopathological study of 77 cases	57	151873	http://ovidsp.ovid.com/ovidweb.cgi?T=JS&PAGE=reference&D=med20&NEWS=N&AN=34973609	https://dx.doi.org/10.1016/j.anndiagpath.2021.151873
W. K. Pan; C. Weinhouse; E. J. Ortiz; A. J. Berky; E. Fixsen; A. Mallipudi; B. J. Feingold; S. Navio; N. A. Rivera; H. Hsu-Kim; J. J. Miranda	2021	Annals of global health	1	CoNaMad-Cohorte de Nacimiento de Madre de Dios/Madre de Dios Birth Cohort to Study Effects of in-utero Trace Metals Exposure in the Southern Peruvian Amazon	87	69	http://ovidsp.ovid.com/ovidweb.cgi?T=JS&PAGE=reference&D=med19&NEWS=N&AN=34327116	https://dx.doi.org/10.5334/aogh.3152
W. He; P. Sparen; F. Fang; V. Sengpiel; B. Strander; K. Czene	2022	Annals of internal medicine	2	Pregnancy Outcomes in Women With a Prior Cervical Intraepithelial Neoplasia Grade 3 Diagnosis : A Nationwide Population-Based Cohort Study With Sibling Comparison Design	175	210-218	http://ovidsp.ovid.com/ovidweb.cgi?T=JS&PAGE=reference&D=medl&NEWS=N&AN=35130050	https://dx.doi.org/10.7326/M21-2793
D. D. Jenkins; H. G. Moss; T. R. Brown; M. Yazdani; S. Thayyil; P. Montaldo; M. Vento; J. Kuligowski; C. Wagner; B. W. Hollis; D. B. Wiest	2021	Antioxidants (Basel, Switzerland)	9	NAC and Vitamin D Improve CNS and Plasma Oxidative Stress in Neonatal HIE and Are Associated with Favorable Long-Term Outcomes	10		http://ovidsp.ovid.com/ovidweb.cgi?T=JS&PAGE=reference&D=pmnm5&NEWS=N&AN=34572976	https://dx.doi.org/10.3390/antiox10091344
D. R. Owens; C. M. Medalla; K. N. Brown; K. Wijewardena; C. P. Thomas; M. A. Iro; C. E. Jones; S. N. Faust; S. V. Patel	2021	Archives of Disease in Childhood: Education and Practice Edition	4	Problem-solving in clinical practice: Persisting respiratory distress in a premature infant	106	239-243	https://www.embase.com/search/results?subaction=viewrecord&id=L633377371&from=exporthttp://dx.doi.org/10.1136/archdischild-2019-317757	10.1136/archdischild-2019-317757
M. Tchirikov; R. Ocker; G. Seliger; K. Chaoui; S. Moritz; R. Haase	2021	Archives of Gynecology and Obstetrics		Treatment of mid-trimester preterm premature rupture of membranes (PPROM) with multi-resistant bacteria-colonized anhydramnion with continuous amnioinfusion and meropenem: a case report and literature review			https://www.embase.com/search/results?subaction=viewrecord&id=L2014216310&from=exporthttp://dx.doi.org/10.1007/s00404-021-06319-w	10.1007/s00404-021-06319-w
J. von Ehr; F. von Versen-Höynck	2016	Archives of Gynecology and Obstetrics	4	Implications of maternal conditions and pregnancy course on offspring’s medical problems in adult life	294	673-679	https://www.embase.com/search/results?subaction=viewrecord&id=L611707401&from=exporthttp://dx.doi.org/10.1007/s00404-016-4178-7	10.1007/s00404-016-4178-7
H. Grundström; A. Malmquist; A. Ivarsson; E. Torbjörnsson; M. Walz; K. Nieminen	2022	Archives of Women's Mental Health	2	Fear of childbirth postpartum and its correlation with post-traumatic stress symptoms and quality of life among women with birth complications — a cross-sectional study	25	485-491	https://www.embase.com/search/results?subaction=viewrecord&id=L2015176808&from=exporthttp://dx.doi.org/10.1007/s00737-022-01219-7	10.1007/s00737-022-01219-7
S. W. Kim; T. Youk; J. Kim	2022	Asia-Pacific journal of public health	2-3	Maternal and Neonatal Risk Factors Affecting the Occurrence of Neurodevelopmental Disorders: A Population-Based Nationwide Study	34	199-205	http://ovidsp.ovid.com/ovidweb.cgi?T=JS&PAGE=reference&D=med20&NEWS=N&AN=34933590	https://dx.doi.org/10.1177/10105395211066383
B. V. Kim; E. C. Aromataris; P. Middleton; R. Townsend; S. Thangaratinam; J. M. N. Duffy; W. de Lint; S. Coat; V. Flenady; A. Khalil; B. W. Mol	2021	Australian and New Zealand Journal of Obstetrics and Gynaecology	5	Development of a core outcome set for interventions to prevent stillbirth	61	658-666	https://www.embase.com/search/results?subaction=viewrecord&id=L2012320865&from=exporthttp://dx.doi.org/10.1111/ajo.13369	10.1111/ajo.13369
S. Soullane; A. R. Spence; H. A. Abenhaim	2022	Autism research : official journal of the International Society for Autism Research	3	Association of placental pathology and gross morphology with autism spectrum disorders	15	531-538	http://ovidsp.ovid.com/ovidweb.cgi?T=JS&PAGE=reference&D=medl&NEWS=N&AN=34951517	https://dx.doi.org/10.1002/aur.2658
A. S. E. Lee; Y. Ji; R. Raghavan; G. Wang; X. Hong; C. Pearson; G. Mirolli; E. Bind; A. Steffens; J. Mukherjee; D. Haltmeier; Z. T. Fan; X. Wang	2021	Autism research : official journal of the International Society for Autism Research	12	Maternal prenatal selenium levels and child risk of neurodevelopmental disorders: A prospective birth cohort study	14	2533-2543	http://ovidsp.ovid.com/ovidweb.cgi?T=JS&PAGE=reference&D=med20&NEWS=N&AN=34558795	https://dx.doi.org/10.1002/aur.2617
J. Almasri; A. Barazi; K. S. King; M. R. S. Walther-Antonio; Z. Wang; M. H. Murad; J. A. Murray; I. Absah	2021	Avicenna journal of medicine	3	Peripartum Antibiotics Exposure and the Risk of Autoimmune and Autism Disorders in the Offspring	11	118-125	http://ovidsp.ovid.com/ovidweb.cgi?T=JS&PAGE=reference&D=pmnm5&NEWS=N&AN=34646788	https://dx.doi.org/10.1055/s-0041-1732485
L. Cerveny; P. Murthi; F. Staud	2021	Biochimica et Biophysica Acta - Molecular Basis of Disease	10	HIV in pregnancy: Mother-to-child transmission, pharmacotherapy, and toxicity	1867		https://www.embase.com/search/results?subaction=viewrecord&id=L2013427877&from=exporthttp://dx.doi.org/10.1016/j.bbadis.2021.166206	10.1016/j.bbadis.2021.166206
A. M. Ryan; M. D. Bauman	2022	Biological psychiatry. Cognitive neuroscience and neuroimaging		Primate models as a translational tool for understanding prenatal origins of neurodevelopmental disorders associated with maternal infection			https://www.embase.com/search/results?subaction=viewrecord&id=L637489070&from=exporthttp://dx.doi.org/10.1016/j.bpsc.2022.02.012	10.1016/j.bpsc.2022.02.012
W. Nelson; D.-Y. Liu; Y. Yang; Z.-H. Zhong; Y.-X. Wang; Y.-B. Ding	2020	Biology of reproduction	2	In utero exposure to persistent and nonpersistent endocrine-disrupting chemicals and anogenital distance. A systematic review of epidemiological studies	102	276-291	http://ovidsp.ovid.com/ovidweb.cgi?T=JS&PAGE=reference&D=med17&NEWS=N&AN=31621835	https://dx.doi.org/10.1093/biolre/ioz200
K. Gopalakrishnan; J. S. Mishra; J. R. Ross; D. H. Abbott; S. Kumar	2022	Biology of reproduction		Hyperandrogenism diminishes maternal-fetal fatty acid transport by increasing FABP 4-mediated placental lipid accumulation			http://ovidsp.ovid.com/ovidweb.cgi?T=JS&PAGE=reference&D=medp&NEWS=N&AN=35357467	https://dx.doi.org/10.1093/biolre/ioac059
Y. Ye; L. Chen; J. Xu; Q. Dai; X. Luo; N. Shan; H. Qi	2021	BioMed research international		Preeclampsia and Its Complications Exacerbate Development of Postpartum Depression: A Retrospective Cohort Study	2021	6641510	http://ovidsp.ovid.com/ovidweb.cgi?T=JS&PAGE=reference&D=med19&NEWS=N&AN=33977108	https://dx.doi.org/10.1155/2021/6641510
H. Wahabi; S. Esmaeil; A. Fayed	2021	BioMed Research International		Maternal prepregnancy weight and pregnancy outcomes in saudi women: Subgroup analysis from riyadh mother and baby cohort study (RAHMA)	2021		https://www.embase.com/search/results?subaction=viewrecord&id=L2011733620&from=exporthttp://dx.doi.org/10.1155/2021/6655942	10.1155/2021/6655942
M. Cerna; K. Huml; M. Kocher; L. Jonasova; T. Vavra; V. Prasil	2021	Biomedical papers of the Medical Faculty of the University Palacky, Olomouc, Czechoslovakia	4	Estimating the radiation dose to the fetus during prophylactic internal iliac occlusion in patients with abnormal placentation	165	435-440	http://ovidsp.ovid.com/ovidweb.cgi?T=JS&PAGE=reference&D=med20&NEWS=N&AN=33252114	https://dx.doi.org/10.5507/bp.2020.046
M. Horvaticek; M. Peric; I. Beceheli; M. Klasic; M. Zutic; M. Kesic; G. Desoye; S. Nakic Rados; M. Ivanisevic; D. Hranilovic; J. Stefulj	2022	Biomedicines	2	Maternal Metabolic State and Fetal Sex and Genotype Modulate Methylation of the Serotonin Receptor Type 2A Gene (HTR2A) in the Human Placenta	10		http://ovidsp.ovid.com/ovidweb.cgi?T=JS&PAGE=reference&D=pmnm&NEWS=N&AN=35203678	https://dx.doi.org/10.3390/biomedicines10020467
D. M. Chitimus; M. R. Popescu; S. E. Voiculescu; A. M. Panaitescu; B. Pavel; L. Zagrean; A. M. Zagrean	2020	Biomolecules	9	Melatonin’s impact on antioxidative and anti-inflammatory reprogramming in homeostasis and disease	10	1-28	https://www.embase.com/search/results?subaction=viewrecord&id=L2004947306&from=exporthttp://dx.doi.org/10.3390/biom10091211	10.3390/biom10091211
F. Viirman; S. Hesselman; A. K. Wikström; A. Skoog Svanberg; A. Skalkidou; I. Sundström Poromaa; A. Wikman	2021	Birth	4	Self-rated health before pregnancy and adverse birth outcomes in Sweden: A population-based register study	48	541-549	https://www.embase.com/search/results?subaction=viewrecord&id=L2013002040&from=exporthttp://dx.doi.org/10.1111/birt.12567	10.1111/birt.12567
E. G. Thomas; M. H. Toufaily; M. N. Westgate; A. T. Hunt; A. E. Lin; L. B. Holmes	2016	Birth Defects Research Part A - Clinical and Molecular Teratology	8	Impact of elective termination on the occurrence of severe birth defects identified in a hospital-based active malformations surveillance program (1999 to 2002)	106	659-666	https://www.embase.com/search/results?subaction=viewrecord&id=L611691831&from=exporthttp://dx.doi.org/10.1002/bdra.23510	10.1002/bdra.23510
K. Langton; N. Tufton; S. Akker; J. Deinum; G. Eisenhofer; H. Timmers; M. Spaanderman; J. Lenders	2021	BJOG : an international journal of obstetrics and gynaecology	8	Pregnancy and phaeochromocytoma/paraganglioma: clinical clues affecting diagnosis and outcome - a systematic review	128	1264-1272	http://ovidsp.ovid.com/ovidweb.cgi?T=JS&PAGE=reference&D=med18&NEWS=N&AN=33342020	https://dx.doi.org/10.1111/1471-0528.16635
A. Beardmore-Gray; M. Greenland; L. Linsell; E. Juszczak; P. Hardy; A. Placzek; R. Hunter; J. Sparkes; M. Green; A. Shennan; N. Marlow; L. C. Chappell; P. S. Group	2022	BJOG : an international journal of obstetrics and gynaecology		Two-year follow-up of infant and maternal outcomes after planned early delivery or expectant management for late preterm pre-eclampsia (PHOENIX): a randomised controlled trial			http://ovidsp.ovid.com/ovidweb.cgi?T=JS&PAGE=reference&D=medp&NEWS=N&AN=35362666	https://dx.doi.org/10.1111/1471-0528.17167
B. P. Jones; S. Saso; J. Yazbek; M. Y. Thum; I. Quiroga; S. Ghaem-Maghami; J. R. Smith	2021	BJOG: An International Journal of Obstetrics and Gynaecology	10	Uterine Transplantation: Scientific Impact Paper No. 65 April 2021	128	e51-e66	https://www.embase.com/search/results?subaction=viewrecord&id=L2011317543&from=exporthttp://dx.doi.org/10.1111/1471-0528.16697	10.1111/1471-0528.16697
G. K. C. Leung; C. C. Y. Mak; J. L. F. Fung; W. H. S. Wong; M. H. Y. Tsang; M. H. C. Yu; S. L. C. Pei; K. S. Yeung; G. T. K. Mok; C. P. Lee; A. P. W. Hui; M. H. Y. Tang; K. Y. K. Chan; A. P. Y. Liu; W. Yang; P. C. Sham; A. S. Y. Kan; B. H. Y. Chung	2018	BMC Medical Genomics	1	Identifying the genetic causes for prenatally diagnosed structural congenital anomalies (SCAs) by whole-exome sequencing (WES) 06 Biological Sciences 0604 Genetics 11 Medical and Health Sciences 1114 Paediatrics and Reproductive Medicine	11		https://www.embase.com/search/results?subaction=viewrecord&id=L624545112&from=exporthttp://dx.doi.org/10.1186/s12920-018-0409-z	10.1186/s12920-018-0409-z
N. Sato; A. Fudono; C. Imai; H. Takimoto; I. Tarui; T. Aoyama; S. Yago; M. Okamitsu; S. Mizutani; N. Miyasaka	2021	BMC medicine	1	Placenta mediates the effect of maternal hypertension polygenic score on offspring birth weight: a study of birth cohort with fetal growth velocity data	19	260	http://ovidsp.ovid.com/ovidweb.cgi?T=JS&PAGE=reference&D=med19&NEWS=N&AN=34732167	https://dx.doi.org/10.1186/s12916-021-02131-0
R. Hastie; S. Tong; R. Hiscock; A. Lindquist; L. Lindstrom; A.-K. Wikstrom; I. Sundstrom-Poromaa	2021	BMC medicine	1	Maternal lithium use and the risk of adverse pregnancy and neonatal outcomes: a Swedish population-based cohort study	19	291	http://ovidsp.ovid.com/ovidweb.cgi?T=JS&PAGE=reference&D=med20&NEWS=N&AN=34856987	https://dx.doi.org/10.1186/s12916-021-02170-7
H. Liu; Y. Liu; K. Huang; S. Yan; J. Hao; P. Zhu; F. Tao; S. Shao	2021	BMC pediatrics	1	Gender-specific associations of pregnancy-related anxiety with placental epigenetic patterning of glucocorticoid response genes and preschooler's emotional symptoms and hyperactivity	21	479	http://ovidsp.ovid.com/ovidweb.cgi?T=JS&PAGE=reference&D=med20&NEWS=N&AN=34715840	https://dx.doi.org/10.1186/s12887-021-02938-z
T. Ortgies; M. Rullmann; D. Ziegelhofer; A. Blaser; U. H. Thome	2021	BMC pediatrics	1	The role of early-onset-sepsis in the neurodevelopment of very low birth weight infants	21	289	http://ovidsp.ovid.com/ovidweb.cgi?T=JS&PAGE=reference&D=med19&NEWS=N&AN=34172028	https://dx.doi.org/10.1186/s12887-021-02738-5
X. Lin; R. Zhai; J. Mo; J. Sun; P. Chen; Y. Huang	2022	BMC pregnancy and childbirth	1	How do maternal emotion and sleep conditions affect infant sleep: a prospective cohort study	22	237	http://ovidsp.ovid.com/ovidweb.cgi?T=JS&PAGE=reference&D=med20&NEWS=N&AN=35321658	https://dx.doi.org/10.1186/s12884-022-04504-6
W. I. Gankanda; I. A. G. M. P. Gunathilake; N. L. Kahawala; A. K. P. Ranaweera	2021	BMC pregnancy and childbirth	1	Prevalence and associated factors of post-traumatic stress disorder (PTSD) among a cohort of Srilankan post-partum mothers: a cross-sectional study	21	626	http://ovidsp.ovid.com/ovidweb.cgi?T=JS&PAGE=reference&D=med20&NEWS=N&AN=34530747	https://dx.doi.org/10.1186/s12884-021-04058-z
L. Roberts; A. Henry; S. B. Harvey; C. S. E. Homer; G. K. Davis	2022	BMC pregnancy and childbirth	1	Depression, anxiety and posttraumatic stress disorder six months following preeclampsia and normotensive pregnancy: a P4 study	22	108	http://ovidsp.ovid.com/ovidweb.cgi?T=JS&PAGE=reference&D=med20&NEWS=N&AN=35130869	https://dx.doi.org/10.1186/s12884-022-04439-y
K. P. Ramlakhan; D. Gommers; C. E. R. M. Jacobs; K. Makouri; J. J. Duvekot; I. K. M. Reiss; A. Franx; J. W. Roos-Hesselink; J. M. J. Cornette	2021	BMC Women's Health	1	Women of reproductive age in a tertiary intensive care unit: indications, outcome and the impact of pregnancy—a retrospective cohort study	21		https://www.embase.com/search/results?subaction=viewrecord&id=L2012843674&from=exporthttp://dx.doi.org/10.1186/s12905-021-01396-0	10.1186/s12905-021-01396-0
M. L. Verma; P. L. Sankhwar; S. Qayoom; R. Gaur	2022	BMJ case reports	3	Rare presentation of cervical deciduosis as antepartum haemorrhage	15		http://ovidsp.ovid.com/ovidweb.cgi?T=JS&PAGE=reference&D=med20&NEWS=N&AN=35232732	https://dx.doi.org/10.1136/bcr-2021-245569
T. Kvist; S. Sammallahti; M. Lahti-Pulkkinen; C. Cruceanu; D. Czamara; L. Dieckmann; A. Tontsch; S. Roh; M. Rex-Haffner; E. Wolford; R. Reynolds; J. Eriksson; S. Suomalainen-Konig; H. Laivuori; E. Kajantie; E. Lahdensuo; E. Binder; K. Raikkonen	2022	BMJ open	1	Cohort profile: InTraUterine sampling in early pregnancy (ITU), a prospective pregnancy cohort study in Finland: study design and baseline characteristics	12	e049231	http://ovidsp.ovid.com/ovidweb.cgi?T=JS&PAGE=reference&D=medl&NEWS=N&AN=35105615	https://dx.doi.org/10.1136/bmjopen-2021-049231
M. McCauley; S. White; S. Bar-Zeev; P. Godia; P. Mittal; S. Zafar; N. van den Broek	2022	BMJ open	4	Physical morbidity and psychological and social comorbidities at five stages during pregnancy and after childbirth: a multicountry cross-sectional survey	12	e050287	http://ovidsp.ovid.com/ovidweb.cgi?T=JS&PAGE=reference&D=mesx&NEWS=N&AN=35470180	https://dx.doi.org/10.1136/bmjopen-2021-050287
H. A. Kwezi; L. T. Mselle; S. Leshabari; C. Hanson; A. B. Pembe	2021	BMJ Open	11	How communication can help women who experience a maternal near-miss: A qualitative study from Tanzania	11		https://www.embase.com/search/results?subaction=viewrecord&id=L636373150&from=exporthttp://dx.doi.org/10.1136/bmjopen-2020-045514	10.1136/bmjopen-2020-045514
M. Sadowska; B. Sarecka-Hujar; I. Kopyta	2021	Brain sciences	11	Analysis of Selected Risk Factors Depending on the Type of Cerebral Palsy	11		http://ovidsp.ovid.com/ovidweb.cgi?T=JS&PAGE=reference&D=pmnm5&NEWS=N&AN=34827447	https://dx.doi.org/10.3390/brainsci11111448
S. Hoirisch-Clapauch; P. R. Benchimol-Barbosa	2011	Brazilian Journal of Medical and Biological Research	12	Markers of insulin resistance and sedentary lifestyle are predictors of preeclampsia in women with adverse obstetric results	44	1285-1290	https://www.embase.com/search/results?subaction=viewrecord&id=L363008034&from=exporthttp://dx.doi.org/10.1590/S0100-879X2011007500139	10.1590/S0100-879X2011007500139
M. Bolomiti; E. Båtnes-Pedersen; G. Telman; D. Januszkiewicz-Lewandowska	2021	Cancer Genetics		A Case report: Co-occurrence of IMAGe syndrome and Rhabdomyosarcoma	256-257	100-105	https://www.embase.com/search/results?subaction=viewrecord&id=L2012831932&from=exporthttp://dx.doi.org/10.1016/j.cancergen.2021.05.006	10.1016/j.cancergen.2021.05.006
C. Cochet; M. Simonet; J. Cattin; J. Patrick Metz; A. Berceanu; E. Deconinck; E. Daguindau; F. Schillinger; P. Fenaux; N. Mottet; Y. Desbrosses	2020	Case Reports in Hematology		Arsenic Trioxide Treatment during Pregnancy for Acute Promyelocytic Leukemia in a 22-Year-Old Woman	2020		https://www.embase.com/search/results?subaction=viewrecord&id=L2016063776&from=exporthttp://dx.doi.org/10.1155/2020/3686584	10.1155/2020/3686584
B. Burcescu; H. L. Brumberg; S. I. Shah	2021	Case Reports in Perinatal Medicine	1	Extremely preterm infant with persistent peeling skin: X-linked ichthyosis imitates prematurity	10		https://www.embase.com/search/results?subaction=viewrecord&id=L2014167942&from=exporthttp://dx.doi.org/10.1515/crpm-2021-0028	10.1515/crpm-2021-0028
K. Huynh; H. Andersen	2021	Case Reports in Women's Health		Uterine torsion in a full-term pregnancy presenting as prolonged latent phase and fetal intolerance of labor: A case report	32		https://www.embase.com/search/results?subaction=viewrecord&id=L2014252094&from=exporthttp://dx.doi.org/10.1016/j.crwh.2021.e00353	10.1016/j.crwh.2021.e00353
S. Monteiro; M. Burling; H. Doyle	2021	Case Reports in Women's Health		Late diagnosis of intraplacental choriocarcinoma co-existing with fetomaternal haemorrhage causing fetal demise: A case report	31		https://www.embase.com/search/results?subaction=viewrecord&id=L2013576700&from=exporthttp://dx.doi.org/10.1016/j.crwh.2021.e00341	10.1016/j.crwh.2021.e00341
S. Zhang; S. Hu; W. Dong; S. Huang; Z. Jiao; Z. Hu; S. Dai; Y. Yi; X. Gong; K. Li; H. Wang; D. Xu	2021	Cell biology and toxicology		Prenatal dexamethasone exposure induces anxiety- and depressive-like behavior of male offspring rats through intrauterine programming of the activation of NRG1-ErbB4 signaling in hippocampal PV interneurons			http://ovidsp.ovid.com/ovidweb.cgi?T=JS&PAGE=reference&D=medp&NEWS=N&AN=34189720	https://dx.doi.org/10.1007/s10565-021-09621-0
X. Huang; Z. Feng; H. W. Cheng	2022	Cells	8	Perspective: Gestational Tryptophan Fluctuation Altering Neuroembryogenesis and Psychosocial Development	11		https://www.embase.com/search/results?subaction=viewrecord&id=L2016201645&from=exporthttp://dx.doi.org/10.3390/cells11081270	10.3390/cells11081270
H. Lu; L. Gong; H. Xu; Q. Zhou; H. Zhao; S. Wu; R. Hu; X. Li	2022	Cellular and molecular neurobiology		Environmental Enrichment Protects Offspring of a Rat Model of Preeclampsia from Cognitive Decline			http://ovidsp.ovid.com/ovidweb.cgi?T=JS&PAGE=reference&D=medp&NEWS=N&AN=35119541	https://dx.doi.org/10.1007/s10571-022-01192-w
M. E. Wood; R. C. Burch; S. Hernandez-Diaz	2021	Cephalalgia : an international journal of headache	3	Polypharmacy and comorbidities during pregnancy in a cohort of women with migraine	41	392-403	http://ovidsp.ovid.com/ovidweb.cgi?T=JS&PAGE=reference&D=med20&NEWS=N&AN=33269942	https://dx.doi.org/10.1177/0333102420975394
S. Koparkar; L. Srivastava; K. Randhir; K. Dangat; H. Pisal; V. Kadam; N. Malshe; N. Wadhwani; S. Lalwani; K. Srinivasan; K. Kumaran; C. Fall; S. Joshi	2022	Child neuropsychology : a journal on normal and abnormal development in childhood and adolescence	3	Cognitive function and behavioral problems in children born to mothers with preeclampsia: an Indian study	28	337-354	http://ovidsp.ovid.com/ovidweb.cgi?T=JS&PAGE=reference&D=medl&NEWS=N&AN=34592908	https://dx.doi.org/10.1080/09297049.2021.1978418
Y.-L. Hsu; H.-C. Huang; T.-Y. Su; I. L. Chen	2021	Children (Basel, Switzerland)	9	Early Life Factors Associated with Preschool Wheezing in Preterm Infants	8		http://ovidsp.ovid.com/ovidweb.cgi?T=JS&PAGE=reference&D=pmnm5&NEWS=N&AN=34572164	https://dx.doi.org/10.3390/children8090732
K. Wang; Y. Chen	2021	Clinical & experimental metastasis	1	Management and prognostic analysis of patients with gestational trophoblastic neoplasia (GTN) in FIGO stage IV and its special type	38	47-59	http://ovidsp.ovid.com/ovidweb.cgi?T=JS&PAGE=reference&D=med18&NEWS=N&AN=33219408	https://dx.doi.org/10.1007/s10585-020-10064-w
S. Raičević; D. Kljakić; F. Vukmirović; M. Z. Milosavljević	2021	Clinical and Experimental Obstetrics and Gynecology	2	A giant placental chorioangioma with a resultant live birth; a discussion of management options	48	426-430	https://www.embase.com/search/results?subaction=viewrecord&id=L2011816542&from=exporthttp://dx.doi.org/10.31083/j.ceog.2021.02.2260	10.31083/j.ceog.2021.02.2260
A. Maleki; S. Bashirian; A. R. Soltanian; E. Jenabi; A. Farhadinasab	2022	Clinical and Experimental Pediatrics	2	Association between polycystic ovary syndrome and risk of attention-deficit/hyperactivity disorder in offspring: A meta-analysis	65	85-89	https://www.embase.com/search/results?subaction=viewrecord&id=L2015714754&from=exporthttp://dx.doi.org/10.3345/cep.2021.00178	10.3345/cep.2021.00178
S. R. Indugula; S. S. Ayala; F. Vetrini; A. Belonis; W. Zhang	2022	Clinical Case Reports	2	Exome sequencing identified a novel HIST1H1E heterozygous protein-truncating variant in a 6-month-old male patient with Rahman syndrome: A case report	10		https://www.embase.com/search/results?subaction=viewrecord&id=L2015139203&from=exporthttp://dx.doi.org/10.1002/ccr3.5370	10.1002/ccr3.5370
F. Rahimi-Sharbaf; S. N. Ghalandarpoor-Attar; F. Moravej-Salehi; S. M. Ghalandarpoor-Attar	2022	Clinical Case Reports	3	A giant early second-trimester placental chorioangioma associated with isolated proteinuria and histopathologically confirmed placental insufficiency, a novel association: A case report	10		https://www.embase.com/search/results?subaction=viewrecord&id=L2015416396&from=exporthttp://dx.doi.org/10.1002/ccr3.5605	10.1002/ccr3.5605
R. Ramot; G. Kachhawa; V. Kulshrestha; V. Sreenivas; D. Kandasamy; R. Khadgawat	2021	Clinical Endocrinology	5	Bone mass in newborns and its predictors	95	727-734	https://www.embase.com/search/results?subaction=viewrecord&id=L2013623010&from=exporthttp://dx.doi.org/10.1111/cen.14582	10.1111/cen.14582
L. E. Shorey-Kendrick; C. T. McEvoy; S. M. O'Sullivan; K. Milner; B. Vuylsteke; R. S. Tepper; D. M. Haas; B. Park; L. Gao; A. Vu; C. D. Morris; E. R. Spindel	2021	Clinical epigenetics	1	Impact of vitamin C supplementation on placental DNA methylation changes related to maternal smoking: association with gene expression and respiratory outcomes	13	177	http://ovidsp.ovid.com/ovidweb.cgi?T=JS&PAGE=reference&D=med20&NEWS=N&AN=34538263	https://dx.doi.org/10.1186/s13148-021-01161-y
D. Czamara; L. Dieckmann; S. Roh; S. Kraemer; R. C. Rancourt; S. Sammallahti; E. Kajantie; H. Laivuori; J. G. Eriksson; K. Raikkonen; W. Henrich; A. Plagemann; E. B. Binder; T. Braun; S. Entringer	2021	Clinical epigenetics	1	Betamethasone administration during pregnancy is associated with placental epigenetic changes with implications for inflammation	13	165	http://ovidsp.ovid.com/ovidweb.cgi?T=JS&PAGE=reference&D=med20&NEWS=N&AN=34446099	https://dx.doi.org/10.1186/s13148-021-01153-y
T. D. Hjortshøj; A. R. Sørensen; M. Yusibova; B. M. Hansen; M. Dunø; M. Balslev-Harder; K. Grønskov; J. M. van Hagen; A. M. Polstra; T. Eggermann; M. J. J. Finken; Z. Tümer	2020	Clinical Genetics	6	upd(20)mat is a rare cause of the Silver-Russell-syndrome-like phenotype: Two unrelated cases and screening of large cohorts	97	902-907	https://www.embase.com/search/results?subaction=viewrecord&id=L2004389040&from=exporthttp://dx.doi.org/10.1111/cge.13727	10.1111/cge.13727
R. Moslehi; C. Signore; D. Tamura; J. L. Mills; J. J. DiGiovanna; M. A. Tucker; J. Troendle; T. Ueda; J. Boyle; S. G. Khan; K. S. Oh; A. M. Goldstein; K. H. Kraemer	2010	Clinical Genetics	4	Adverse effects of trichothiodystrophy DNA repair and transcription gene disorder on human fetal development	77	365-373	https://www.embase.com/search/results?subaction=viewrecord&id=L358745305&from=exporthttp://dx.doi.org/10.1111/j.1399-0004.2009.01336.x	10.1111/j.1399-0004.2009.01336.x
A. G. Buchwald; B. S. Graham; A. Traore; F. C. Haidara; M. Chen; K. Morabito; B. C. Lin; S. O. Sow; M. M. Levine; M. F. Pasetti; M. D. Tapia	2021	Clinical infectious diseases : an official publication of the Infectious Diseases Society of America	11	Respiratory Syncytial Virus (RSV) Neutralizing Antibodies at Birth Predict Protection from RSV Illness in Infants in the First 3 Months of Life	73	e4421-e4427	http://ovidsp.ovid.com/ovidweb.cgi?T=JS&PAGE=reference&D=med20&NEWS=N&AN=32463443	https://dx.doi.org/10.1093/cid/ciaa648
V. Layoun; A. Ohnona; J. E. Tolosa	2022	Clinical obstetrics and gynecology	2	Pregnancy Outcomes Associated With Use of Tobacco and Marijuana	65	376-387	http://ovidsp.ovid.com/ovidweb.cgi?T=JS&PAGE=reference&D=medl&NEWS=N&AN=35476623	https://dx.doi.org/10.1097/GRF.0000000000000699
A. M. Y. F. Olyaei; L. R. Campbell; V. H. J. Roberts; J. O. Lo	2022	Clinical Obstetrics and Gynecology		Animal Models Evaluating the Impact of Prenatal Exposure to Tobacco and Marijuana			https://www.embase.com/search/results?subaction=viewrecord&id=L2017047124&from=exporthttp://dx.doi.org/10.1097/GRF.0000000000000693	10.1097/GRF.0000000000000693
H. Nakatani; K. Takasawa; K. Kashimada; A. Morimoto; A. Oshiba; M. Nagasawa	2021	Clinical pediatric endocrinology : case reports and clinical investigations : official journal of the Japanese Society for Pediatric Endocrinology	3	Central diabetes insipidus developing in a 6-year-old patient 4 years after the remission of unifocal bone Langerhans cell histiocytosis	30	149-153	http://ovidsp.ovid.com/ovidweb.cgi?T=JS&PAGE=reference&D=pmnm5&NEWS=N&AN=34285458	https://dx.doi.org/10.1297/cpe.30.149
M. Putilina; N. Teplova; A. Dvornikov	2021	CNS and Neurological Disorders - Drug Targets	10	Cutaneomeningospinal Angiomatosis (Cobb Syndrome) in a Young Patient	20	888-893	https://www.embase.com/search/results?subaction=viewrecord&id=L2015516398&from=exporthttp://dx.doi.org/10.2174/1871527320666210218083550	10.2174/1871527320666210218083550
E. Pediatrics; R. D. Vignerons	2020	Cogent Medicine	1	12th Excellence in Pediatrics Conference–2020 Book of Abstracts	7		https://www.embase.com/search/results?subaction=viewrecord&id=L2007490952&from=exporthttp://dx.doi.org/10.1080/2331205X.2020.1848781	10.1080/2331205X.2020.1848781
S. Weingarten; S. Diop; C. Specht; L. Turmes; G. Juckel; P. Mavrogiorgou	2021	Comprehensive Psychiatry		Differences in interactional behaviour in postpartum depression with and without pre-existing mental disorder	108		https://www.embase.com/search/results?subaction=viewrecord&id=L2012124711&from=exporthttp://dx.doi.org/10.1016/j.comppsych.2021.152248	10.1016/j.comppsych.2021.152248
J. Yin; Y. Wu; Y. Shi; L. Shen; Q. Yin	2021	Computational and Mathematical Methods in Medicine		Relationship between the Quantitative Indicators of Cranial MRI and the Early Neurodevelopment of Preterm Infants	2021		https://www.embase.com/search/results?subaction=viewrecord&id=L2015813426&from=exporthttp://dx.doi.org/10.1155/2021/6486452	10.1155/2021/6486452
S. Lapehn; A. G. Paquette	2022	Current environmental health reports		The Placental Epigenome as a Molecular Link Between Prenatal Exposures and Fetal Health Outcomes Through the DOHaD Hypothesis			https://www.embase.com/search/results?subaction=viewrecord&id=L637904555&from=exporthttp://dx.doi.org/10.1007/s40572-022-00354-8	10.1007/s40572-022-00354-8
S. Farrukh; S. Baig; A. I. Sani	2021	Current Women's Health Reviews	3	Exploring modifications in fetal telomere programming in mothers exposed to multiple risk factors	17	280-288	https://www.embase.com/search/results?subaction=viewrecord&id=L2014363130&from=exporthttp://dx.doi.org/10.2174/1573404817666210105151227	10.2174/1573404817666210105151227
L. T. Sehested; P. Pedersen	2014	Danish Medical Journal	4	Prognosis and risk factors for intrauterine growth retardation	61		https://www.embase.com/search/results?subaction=viewrecord&id=L372739688&from=export
B. Bødker; L. Hvidman; T. Weber; M. Møller; J. L. Sørensen	2021	Danish Medical Journal	9	An audit of 70 maternal deaths	68		https://www.embase.com/search/results?subaction=viewrecord&id=L2013510637&from=export
A. G. Cristancho; E. C. Gadra; I. M. Samba; C. Zhao; M. Ouyang; S. Magnitsky; H. Huang; A. N. Viaene; S. A. Anderson; E. D. Marsh	2022	Developmental neuroscience		Deficits in seizure threshold and other behaviors in adult mice without gross neuroanatomic injury after late gestation transient prenatal hypoxia			http://ovidsp.ovid.com/ovidweb.cgi?T=JS&PAGE=reference&D=medp&NEWS=N&AN=35279653	https://dx.doi.org/10.1159/000524045
D. Gomez Ribot; E. Diaz; M. V. Fazio; H. L. Gomez; D. Fornes; S. B. Macchi; C. A. Gresta; E. Capobianco; A. Jawerbaum	2020	Diabetes/metabolism research and reviews	8	An extra virgin olive oil-enriched diet improves maternal, placental, and cord blood parameters in GDM pregnancies	36	e3349	http://ovidsp.ovid.com/ovidweb.cgi?T=JS&PAGE=reference&D=med17&NEWS=N&AN=32447799	https://dx.doi.org/10.1002/dmrr.3349
P. I. P. Silva; M. Perez	2021	Diagnostico ecografico de alteracoes biometricas no cerebro de fetos com restricao do crescimento fetal. Uma revisao sistematica da literatura.	7	Prenatal Ultrasound Diagnosis of Biometric changes in the Brain of Growth Restricted Fetuses. A Systematic Review of Literature	43	545-559	http://ovidsp.ovid.com/ovidweb.cgi?T=JS&PAGE=reference&D=med20&NEWS=N&AN=34461665	https://dx.doi.org/10.1055/s-0041-1730290
O. Anoshchenko; F. Storelli; J. D. Unadkat	2021	Drug metabolism and disposition: the biological fate of chemicals	10	Successful Prediction of Human Fetal Exposure to P-Glycoprotein Substrate Drugs Using the Proteomics-Informed Relative Expression Factor Approach and PBPK Modeling and Simulation	49	919-928	http://ovidsp.ovid.com/ovidweb.cgi?T=JS&PAGE=reference&D=med20&NEWS=N&AN=34426410	https://dx.doi.org/10.1124/dmd.121.000538
X. Wen; S. Wang; A. K. Lewkowitz; K. E. Ward; E. C. Brousseau; K. J. Meador	2021	Drug Safety	12	Maternal Complications and Prescription Opioid Exposure During Pregnancy: Using Marginal Structural Models	44	1297-1309	https://www.embase.com/search/results?subaction=viewrecord&id=L2013864615&from=exporthttp://dx.doi.org/10.1007/s40264-021-01115-6	10.1007/s40264-021-01115-6
S. Katsuki; T. Ushida; H. Kidokoro; N. Nakamura; Y. Iitani; K. Fuma; K. Imai; T. Nakano-Kobayashi; Y. Sato; M. Hayakawa; J. Natsume; H. Kajiyama; T. Kotani	2021	Early human development		Hypertensive disorders of pregnancy and alterations in brain metabolites in preterm infants: A multi-voxel proton MR spectroscopy study	163	105479	http://ovidsp.ovid.com/ovidweb.cgi?T=JS&PAGE=reference&D=med20&NEWS=N&AN=34624700	https://dx.doi.org/10.1016/j.earlhumdev.2021.105479
C. Williams; A. Sutcliffe	2009	Early Human Development	11	Infant outcomes of assisted reproduction	85	673-677	https://www.embase.com/search/results?subaction=viewrecord&id=L50634852&from=exporthttp://dx.doi.org/10.1016/j.earlhumdev.2009.08.055	10.1016/j.earlhumdev.2009.08.055
J. C. Gilmore; M. T. Hoque; W. Dai; H. Mohan; C. Dunk; L. Serghides; R. Bendayan	2022	EBioMedicine		Interaction between dolutegravir and folate transporters and receptor in human and rodent placenta	75	103771	http://ovidsp.ovid.com/ovidweb.cgi?T=JS&PAGE=reference&D=med20&NEWS=N&AN=34954655	https://dx.doi.org/10.1016/j.ebiom.2021.103771
B. A. Turturice; J. Theorell; M. D. Koenig; L. Tussing-Humphreys; D. R. Gold; A. A. Litonjua; E. Oken; S. L. Rifas-Shiman; D. L. Perkins; P. W. Finn	2021	eLife		Perinatal granulopoiesis and risk of pediatric asthma	10	1-25	https://www.embase.com/search/results?subaction=viewrecord&id=L2006147975&from=exporthttp://dx.doi.org/10.7554/eLife.63745	10.7554/eLife.63745
G. G. Grecco; B. E. Mork; J.-Y. Huang; C. E. Metzger; D. L. Haggerty; K. C. Reeves; Y. Gao; H. Hoffman; S. N. Katner; A. R. Masters; C. W. Morris; E. A. Newell; E. A. Engleman; A. J. Baucum; J. Kim; B. K. Yamamoto; M. R. Allen; Y.-C. Wu; H.-C. Lu; P. L. Sheets; B. K. Atwood	2021	eLife		Prenatal methadone exposure disrupts behavioral development and alters motor neuron intrinsic properties and local circuitry	10		http://ovidsp.ovid.com/ovidweb.cgi?T=JS&PAGE=reference&D=med19&NEWS=N&AN=33724184	https://dx.doi.org/10.7554/eLife.66230
B. Ashley; C. Simner; A. Manousopoulou; C. Jenkinson; F. Hey; J. M. Frost; F. I. Rezwan; C. H. White; E. M. Lofthouse; E. Hyde; L. D. F. Cooke; S. Barton; P. Mahon; E. M. Curtis; R. J. Moon; S. R. Crozier; H. M. Inskip; K. M. Godfrey; J. W. Holloway; C. Cooper; K. S. Jones; R. M. Lewis; M. Hewison; S. D. D. Garbis; M. R. Branco; N. C. Harvey; J. K. Cleal	2022	eLife		Placental uptake and metabolism of 25(OH)vitamin D determine its activity within the fetoplacental unit	11		http://ovidsp.ovid.com/ovidweb.cgi?T=JS&PAGE=reference&D=med20&NEWS=N&AN=35256050	https://dx.doi.org/10.7554/eLife.71094
N. Yuan; L. Wang; Z. Li; X. Zhang	2022	Endocrine, Metabolic and Immune Disorders - Drug Targets	2	Thyroid Diseases During Pregnancy: Bibliometric Analysis of Scientific Publications	22	247-258	https://www.embase.com/search/results?subaction=viewrecord&id=L2016113831&from=exporthttp://dx.doi.org/10.2174/1871530321666210203214142	10.2174/1871530321666210203214142
D. Kanel; L. D. Vanes; D. Pecheva; L. Hadaya; S. Falconer; S. J. Counsell; D. A. Edwards; C. Nosarti	2021	eNeuro	5	Neonatal white matter microstructure and emotional development during the preschool years in children who were born very preterm	8		https://www.embase.com/search/results?subaction=viewrecord&id=L2013964840&from=exporthttp://dx.doi.org/10.1523/ENEURO.0546-20.2021	10.1523/ENEURO.0546-20.2021
G. England-Mason; S. M. Merrill; N. Gladish; S. R. Moore; G. F. Giesbrecht; N. Letourneau; J. L. MacIsaac; A. M. MacDonald; D. W. Kinniburgh; A.-L. Ponsonby; R. Saffery; J. W. Martin; M. S. Kobor; D. Dewey; A. P. S. Team	2022	Environment international		Prenatal exposure to phthalates and peripheral blood and buccal epithelial DNA methylation in infants: An epigenome-wide association study	163	107183	http://ovidsp.ovid.com/ovidweb.cgi?T=JS&PAGE=reference&D=medl&NEWS=N&AN=35325772	https://dx.doi.org/10.1016/j.envint.2022.107183
P. Gogna; W. D. King; P. J. Villeneuve; P. Kumarathasan; M. Johnson; B. Lanphear; R. H. Shutt; T. E. Arbuckle; M. M. Borghese	2021	Environmental epidemiology (Philadelphia, Pa.)	5	Ambient air pollution and inflammatory effects in a Canadian pregnancy cohort	5	e168	http://ovidsp.ovid.com/ovidweb.cgi?T=JS&PAGE=reference&D=pmnm&NEWS=N&AN=34934889	https://dx.doi.org/10.1097/EE9.0000000000000168
P. W. Tung; A. Burt; M. Karagas; B. P. Jackson; T. Punshon; B. Lester; C. J. Marsit	2022	Environmental epidemiology (Philadelphia, Pa.)	1	Prenatal exposure to metal mixtures and newborn neurobehavior in the Rhode Island Child Health Study	6	e194	http://ovidsp.ovid.com/ovidweb.cgi?T=JS&PAGE=reference&D=pmnm&NEWS=N&AN=35169672	https://dx.doi.org/10.1097/EE9.0000000000000194
H. B. Patisaul; M. Behl; L. S. Birnbaum; A. Blum; M. L. Diamond; S. Rojello Fernandez; H. T. Hogberg; C. F. Kwiatkowski; J. D. Page; A. Soehl; H. M. Stapleton	2021	Environmental health perspectives	10	Beyond Cholinesterase Inhibition: Developmental Neurotoxicity of Organophosphate Ester Flame Retardants and Plasticizers	129	105001	http://ovidsp.ovid.com/ovidweb.cgi?T=JS&PAGE=reference&D=med20&NEWS=N&AN=34612677	https://dx.doi.org/10.1289/EHP9285
A. G. Paquette; J. Macdonald; S. Lapehn; T. Bammler; L. Kruger; D. B. Day; N. D. Price; C. Loftus; K. Kannan; C. Marsit; W. A. Mason; N. R. Bush; K. Z. Lewinn; D. A. Enquobahrie; B. Prasad; C. J. Karr; S. Sathyanarayana	2021	Environmental Health Perspectives	9	A comprehensive assessment of associations between prenatal phthalate exposure and the placental transcriptomic landscape	129		https://www.embase.com/search/results?subaction=viewrecord&id=L2013678901&from=exporthttp://dx.doi.org/10.1289/EHP8973	10.1289/EHP8973
P. Jedynak; J. Tost; A. M. Calafat; E. Bourova-Flin; F. Busato; A. Forhan; B. Heude; M. Jakobi; S. Rousseaux; J. Schwartz; R. Slama; D. Vaiman; C. Philippat; J. Lepeule	2021	Environmental pollution (Barking, Essex : 1987)		Pregnancy exposure to synthetic phenols and placental DNA methylation - An epigenome-wide association study in male infants from the EDEN cohort	290	118024	http://ovidsp.ovid.com/ovidweb.cgi?T=JS&PAGE=reference&D=med19&NEWS=N&AN=34523531	https://dx.doi.org/10.1016/j.envpol.2021.118024
I. Enderle; N. Costet; N. Cognez; C. Zaros; J. Caudeville; R. Garlantezec; C. Chevrier; A. Nougadere; B. De Lauzon-Guillain; M. Le Lous; R. Beranger	2021	Environmental research		Prenatal exposure to pesticides and risk of preeclampsia among pregnant women: Results from the ELFE cohort	197	111048	http://ovidsp.ovid.com/ovidweb.cgi?T=JS&PAGE=reference&D=med19&NEWS=N&AN=33766571	https://dx.doi.org/10.1016/j.envres.2021.111048
X. Song; Z. Wang; Z. Zhang; M. Miao; J. Liu; M. Luan; J. Du; H. Liang; W. Yuan	2021	Environmental research		Differential methylation of genes in the human placenta associated with bisphenol A exposure	200	111389	http://ovidsp.ovid.com/ovidweb.cgi?T=JS&PAGE=reference&D=med19&NEWS=N&AN=34089743	https://dx.doi.org/10.1016/j.envres.2021.111389
K. Kaur; C. Lesseur; M. A. Deyssenroth; I. Kloog; J. D. Schwartz; C. J. Marsit; J. Chen	2022	Environmental research		PM2.5 exposure during pregnancy is associated with altered placental expression of lipid metabolic genes in a US birth cohort	211	113066	http://ovidsp.ovid.com/ovidweb.cgi?T=JS&PAGE=reference&D=medp&NEWS=N&AN=35248564	https://dx.doi.org/10.1016/j.envres.2022.113066
I. Plante; L. M. Winn; C. Vaillancourt; P. Grigorova; L. Parent	2022	Environmental Research		Killing two birds with one stone: Pregnancy is a sensitive window for endocrine effects on both the mother and the fetus	205		https://www.embase.com/search/results?subaction=viewrecord&id=L2015888884&from=exporthttp://dx.doi.org/10.1016/j.envres.2021.112435	10.1016/j.envres.2021.112435
H. Gao; J. Tong; B.-B. Zhu; M.-L. Geng; H. Gan; L. Sun; X.-Y. Wu; K. Huang; H. Cao; W.-W. Liu; S.-M. Tao; P. Ding; P. Zhu; J.-H. Hao; F.-B. Tao	2022	Environmental science and pollution research international	9	Sex-specific mediation of placental inflammatory biomarkers in the effects of prenatal phthalate coexposure on preschooler cognitive development	29	13305-13314	http://ovidsp.ovid.com/ovidweb.cgi?T=JS&PAGE=reference&D=med20&NEWS=N&AN=34585354	https://dx.doi.org/10.1007/s11356-021-16695-0
E. W. Olstad; H. M. E. Nordeng; K. Gervin	2022	Epigenetics	4	Prenatal medication exposure and epigenetic outcomes: a systematic literature review and recommendations for prenatal pharmacoepigenetic studies	17	357-380	http://ovidsp.ovid.com/ovidweb.cgi?T=JS&PAGE=reference&D=med20&NEWS=N&AN=33926354	https://dx.doi.org/10.1080/15592294.2021.1903376
M. Lecorguille; M.-A. Charles; J. Lepeule; S. Lioret; B. de Lauzon-Guillain; A. Forhan; J. Tost; M. Suderman; B. Heude	2021	Epigenetics		Association between dietary patterns reflecting one-carbon metabolism nutrients intake before pregnancy and placental DNA methylation		1-16	http://ovidsp.ovid.com/ovidweb.cgi?T=JS&PAGE=reference&D=medp&NEWS=N&AN=34461807	https://dx.doi.org/10.1080/15592294.2021.1957575
M. Tesfaye; S. Chatterjee; X. Zeng; P. Joseph; F. Tekola-Ayele	2021	Epigenomics	18	Impact of depression and stress on placental DNA methylation in ethnically diverse pregnant women	13	1485-1496	http://ovidsp.ovid.com/ovidweb.cgi?T=JS&PAGE=reference&D=med20&NEWS=N&AN=34585950	https://dx.doi.org/10.2217/epi-2021-0192
Y. J. Loke; E. Muggli; R. Saffery; J. Ryan; S. Lewis; E. J. Elliott; J. Halliday; J. M. Craig	2021	Epigenomics	24	Sex- and tissue-specific effects of binge-level prenatal alcohol consumption on DNA methylation at birth	13	1921-1938	http://ovidsp.ovid.com/ovidweb.cgi?T=JS&PAGE=reference&D=med20&NEWS=N&AN=34841896	https://dx.doi.org/10.2217/epi-2021-0285
T. L. Gonzalez; L. E. Eisman; N. V. Joshi; A. E. Flowers; D. Wu; Y. Wang; C. Santiskulvong; J. Tang; R. A. Buttle; E. Sauro; E. L. Clark; R. Dipentino; C. A. Jefferies; J. L. Chan; Y. Lin; Y. Zhu; Y. Afshar; H. R. Tseng; K. Taylor; J. Williams; M. D. Pisarska	2021	Epigenomics	13	High-throughput miRNA sequencing of the human placenta: expression throughout gestation	13	995-1012	https://www.embase.com/search/results?subaction=viewrecord&id=L635403363&from=exporthttp://dx.doi.org/10.2217/epi-2021-0055	10.2217/epi-2021-0055
N. F. Mikhailova; A. S. Krasko; G. V. Odintsova; I. V. Larina; V. A. Mikhailov	2021	Epilepsy and Paroxysmal Conditions	3	Mental development of children from paired mothers with epilepsy: assessing remote teratogenic effects and predictors of developmental disorders	13	211-225	https://www.embase.com/search/results?subaction=viewrecord&id=L2015648422&from=exporthttp://dx.doi.org/10.17749/2077-8333/epi.par.con.2021.097	10.17749/2077-8333/epi.par.con.2021.097
A. B. Kofoed; L. Deen; K. S. Hougaard; K. U. Petersen; H. W. Meyer; E. B. Pedersen; N. E. Ebbehoj; B. L. Heitmann; J. P. Bonde; S. S. Tottenborg	2021	European journal of epidemiology	8	Maternal exposure to airborne polychlorinated biphenyls (PCBs) and risk of adverse birth outcomes	36	861-872	http://ovidsp.ovid.com/ovidweb.cgi?T=JS&PAGE=reference&D=med19&NEWS=N&AN=34420151	https://dx.doi.org/10.1007/s10654-021-00793-x
C. Delehaye; M. Della Corte; G. Ranucci; E. Prestipino; D. De Brasi; A. Varone	2021	European Journal of Medical Genetics	9	Acute disseminated encephalomyelitis in a patient with Noonan syndrome: A rare autoinflammatory complication or coincidence?	64		https://www.embase.com/search/results?subaction=viewrecord&id=L2013587412&from=exporthttp://dx.doi.org/10.1016/j.ejmg.2021.104284	10.1016/j.ejmg.2021.104284
G. Keerthi; M. S. Abirami	2021	European Journal of Molecular and Clinical Medicine	3	Analysis of complications for expectant women and comparative study of maternal mortality in India	8	1481-1491	https://www.embase.com/search/results?subaction=viewrecord&id=L2011572549&from=export
V. N. Chilaka; O. B. Navti; M. Al Beloushi; B. Ahmed; J. C. Konje	2021	European Journal of Obstetrics and Gynecology and Reproductive Biology		Human papillomavirus (HPV) in pregnancy – An update	264	340-348	https://www.embase.com/search/results?subaction=viewrecord&id=L2013972811&from=exporthttp://dx.doi.org/10.1016/j.ejogrb.2021.07.053	10.1016/j.ejogrb.2021.07.053
E. Marbán-Castro; A. Goncé; V. Fumadó; L. Romero-Acevedo; A. Bardají	2021	European Journal of Obstetrics and Gynecology and Reproductive Biology		Zika virus infection in pregnant women and their children: A review	265	162-168	https://www.embase.com/search/results?subaction=viewrecord&id=L2014473274&from=exporthttp://dx.doi.org/10.1016/j.ejogrb.2021.07.012	10.1016/j.ejogrb.2021.07.012
N. E. Simons; A. A. de Ruigh; L. I. van der Windt; B. M. Kazemier; A. G. van Wassenaer-Leemhuis; A. S. van Teeffelen; E. van Leeuwen; B. W. Mol; J. van 't Hooft; E. Pajkrt	2021	European Journal of Obstetrics and Gynecology and Reproductive Biology		Maternal, perinatal and childhood outcomes of the PPROMEXIL-III cohort: Pregnancies complicated by previable prelabor rupture of membranes	265	44-53	https://www.embase.com/search/results?subaction=viewrecord&id=L2014178756&from=exporthttp://dx.doi.org/10.1016/j.ejogrb.2021.08.007	10.1016/j.ejogrb.2021.08.007
A. J. E. M. C. Landman; E. V. J. van Limburg Stirum; M. A. de Boer; J. van 't Hooft; J. C. F. Ket; A. G. Leemhuis; M. J. J. Finken; M. A. Oudijk; R. C. Painter	2021	European journal of obstetrics, gynecology, and reproductive biology		Long-term health and neurodevelopment in children after antenatal exposure to low-dose aspirin for the prevention of preeclampsia and fetal growth restriction: A systematic review of randomized controlled trials	267	213-220	http://ovidsp.ovid.com/ovidweb.cgi?T=JS&PAGE=reference&D=med20&NEWS=N&AN=34826669	https://dx.doi.org/10.1016/j.ejogrb.2021.11.010
Z. Manovitch; I. Morag; M. J. Simchen	2022	European journal of obstetrics, gynecology, and reproductive biology		Neurodevelopmental outcomes of preterm infants born to preeclamptic mothers - A case-control study	270	6-10	http://ovidsp.ovid.com/ovidweb.cgi?T=JS&PAGE=reference&D=med20&NEWS=N&AN=35007976	https://dx.doi.org/10.1016/j.ejogrb.2021.12.036
H. Muller; A.-C. Stahling; N. Bruns; C. Weiss; M. Ai; A. Koninger; U. Felderhoff-Muser	2022	European journal of pediatrics	2	Latency duration of preterm premature rupture of membranes and neonatal outcome: a retrospective single-center experience	181	801-811	http://ovidsp.ovid.com/ovidweb.cgi?T=JS&PAGE=reference&D=med20&NEWS=N&AN=34605998	https://dx.doi.org/10.1007/s00431-021-04245-2
E. H. Cardonick; A. E. O'Laughlin; S. C. So; L. T. Fleischer; S. Akoto	2022	European journal of pediatrics	4	Paclitaxel use in pregnancy: neonatal follow-up of infants with positive detection of intact paclitaxel and metabolites in meconium at birth	181	1763-1766	http://ovidsp.ovid.com/ovidweb.cgi?T=JS&PAGE=reference&D=med20&NEWS=N&AN=35066626	https://dx.doi.org/10.1007/s00431-021-04260-3
G. Gutvirtz; T. Wainstock; E. Sheiner; D. Landau; A. Slutzky; A. Walfisch	2018	European Journal of Pediatrics	11	Long-term pediatric hematological morbidity of the early-term newborn	177	1625-1631	https://www.embase.com/search/results?subaction=viewrecord&id=L623527671&from=exporthttp://dx.doi.org/10.1007/s00431-018-3223-x	10.1007/s00431-018-3223-x
R. Luciano; D. M. Romeo; G. Mancini; S. Sivo; C. Dolci; C. Velli; A. Turriziani Colonna; G. Vento; C. Romagnoli; E. M. Mercuri	2022	European Journal of Pediatrics	1	Neurological development and iron supplementation in healthy late-preterm neonates: a randomized double-blind controlled trial	181	295-302	https://www.embase.com/search/results?subaction=viewrecord&id=L2013238398&from=exporthttp://dx.doi.org/10.1007/s00431-021-04181-1	10.1007/s00431-021-04181-1
H. Lv; X. Zhao; J. Yu	2021	Evidence-based Complementary and Alternative Medicine		Analysis of the Clinical Effects of Sodium Valproate and Levetiracetam in the Treatment of Women with Epilepsy during Pregnancy	2021		https://www.embase.com/search/results?subaction=viewrecord&id=L2015167015&from=exporthttp://dx.doi.org/10.1155/2021/5962200	10.1155/2021/5962200
L. G. Bermudez; I. Madariaga; M. I. Zuniga; M. Olaya; A. Canas; L.-S. Rodriguez; O. M. Moreno; A. Rojas	2021	Experimental and therapeutic medicine	2	RUNX1 gene expression changes in the placentas of women smokers	22	902	http://ovidsp.ovid.com/ovidweb.cgi?T=JS&PAGE=reference&D=pmnm5&NEWS=N&AN=34257715	https://dx.doi.org/10.3892/etm.2021.10334
H. Wang; G. Shen; M. Liu; L. Mao; H. Mao	2022	Experimental and Therapeutic Medicine	1	Expression and clinical significance of lncRNA TCL6 in serum of patients with preeclampsia	23		https://www.embase.com/search/results?subaction=viewrecord&id=L2015659562&from=exporthttp://dx.doi.org/10.3892/etm.2021.10963	10.3892/etm.2021.10963
S. L. Ruyak; S. Noor; J. DiDomenico; M. S. Sun; A. K. Fernandez Oropeza; D. E. Rodriguez; L. E. Marquez; E. D. Milligan; L. N. Bakhireva	2022	Experimental neurology		Effects of prenatal opioid and alcohol exposures on immune and serotonin factors in human placenta	353	114057	http://ovidsp.ovid.com/ovidweb.cgi?T=JS&PAGE=reference&D=medl&NEWS=N&AN=35364108	https://dx.doi.org/10.1016/j.expneurol.2022.114057
J. Bouaziz; M. Even; F. Isnard-Bogillot; E. Vesale; M. Nikpayam; A. Mihalache; D. Krief; R. Frydman; J. M. Ayoubi	2021	F1000Research		COVID-19 in pregnancy: What do we really know? [version 1; peer review: 1 approved, 1 approved with reservations]	9	1-18	https://www.embase.com/search/results?subaction=viewrecord&id=L2014592382&from=exporthttp://dx.doi.org/10.12688/F1000RESEARCH.23543.1	10.12688/F1000RESEARCH.23543.1
V. N. Aushev; Q. Li; M. Deyssenroth; W. Zhang; J. Finik; Y. L. Hurd; Y. Nomura; J. Chen	2021	FASEB journal : official publication of the Federation of American Societies for Experimental Biology	10	Placental gene network modules are associated with maternal stress during pregnancy and infant temperament	35	e21922	http://ovidsp.ovid.com/ovidweb.cgi?T=JS&PAGE=reference&D=med19&NEWS=N&AN=34533879	https://dx.doi.org/10.1096/fj.202100144RRR
L. Gorczyca; J. Du; K. M. Bircsak; X. Wen; A. M. Vetrano; L. M. Aleksunes	2021	FEBS letters	6	Low oxygen tension differentially regulates the expression of placental solute carriers and ABC transporters	595	811-827	http://ovidsp.ovid.com/ovidweb.cgi?T=JS&PAGE=reference&D=med18&NEWS=N&AN=32978975	https://dx.doi.org/10.1002/1873-3468.13937
K. Oktay; L. Marin; G. Bedoschi; F. Pacheco; Y. Sugishita; T. Kawahara; E. Taylan; C. Acosta; H. Bang	2022	Fertility and Sterility	1	Ovarian transplantation with robotic surgery and a neovascularizing human extracellular matrix scaffold: a case series in comparison to meta-analytic data	117	181-192	https://www.embase.com/search/results?subaction=viewrecord&id=L2016065139&from=exporthttp://dx.doi.org/10.1016/j.fertnstert.2021.08.034	10.1016/j.fertnstert.2021.08.034
T. Micheletti; E. Eixarch; M. Bennasar; X. Torres; J. M. Martinez-Crespo; J. Deprest; E. Gratacos	2021	Fetal diagnosis and therapy	6	Risk Factors Associated with Preterm Prelabor Rupture of Membranes after Cord Occlusion in Monochorionic Diamniotic Twins	48	457-463	http://ovidsp.ovid.com/ovidweb.cgi?T=JS&PAGE=reference&D=med19&NEWS=N&AN=34130298	https://dx.doi.org/10.1159/000516513
D. Habek; J. C. Habek	2008	Fetal Diagnosis and Therapy	2	Nonhemorrhagic primary obstetric shock	23	140-145	https://www.embase.com/search/results?subaction=viewrecord&id=L351322742&from=exporthttp://dx.doi.org/10.1159/000111595	10.1159/000111595
H. Gao; L. Xu; Z. Fan; X. Zhang; Z. Duan; F. Ren	2022	Frontiers in Cellular and Infection Microbiology		The Role of Autophagy in the Mother-to-Child Transmission of Pregnant Women With a High Level of HBV DNA	12		https://www.embase.com/search/results?subaction=viewrecord&id=L2016415306&from=exporthttp://dx.doi.org/10.3389/fcimb.2022.850747	10.3389/fcimb.2022.850747
L. K. Vasilakos; B. Steinbrekera; D. A. Santillan; M. K. Santillan; D. S. Brandt; D. Dagle; R. D. Roghair	2022	Frontiers in endocrinology		Umbilical Cord Blood Leptin and IL-6 in the Presence of Maternal Diabetes or Chorioamnionitis	13	836541	http://ovidsp.ovid.com/ovidweb.cgi?T=JS&PAGE=reference&D=med20&NEWS=N&AN=35197933	https://dx.doi.org/10.3389/fendo.2022.836541
I. Diboun; M. Ramanjaneya; L. Ahmed; M. Bashir; A. E. Butler; O. Albagha; A. B. Abou-Samra; S. L. Atkin; N. A. Mazloum; M. A. Elrayess	2021	Frontiers in Endocrinology		Metabolomic Profiling of Pregnancies With Polycystic Ovary Syndrome Identifies a Unique Metabolic Signature and Potential Predictive Biomarkers of Low Birth Weight	12		https://www.embase.com/search/results?subaction=viewrecord&id=L635392474&from=exporthttp://dx.doi.org/10.3389/fendo.2021.638727	10.3389/fendo.2021.638727
S. Li; S. Ma; J. Zhao; J. Hu; H. Li; Y. Zhu; W. Jiang; L. Cui; J. Yan; Z. J. Chen	2022	Frontiers in Endocrinology		Non-Assisted Hatching Trophectoderm Biopsy Does Not Increase The Risks of Most Adverse Maternal and Neonatal Outcome and May Be More Practical for Busy Clinics: Evidence From China	13		https://www.embase.com/search/results?subaction=viewrecord&id=L637403533&from=exporthttp://dx.doi.org/10.3389/fendo.2022.819963	10.3389/fendo.2022.819963
E. L. Lewis; N. Tulina; L. Anton; A. G. Brown; P. M. Porrett; M. A. Elovitz	2021	Frontiers in immunology		IFNgamma-Producing gamma/delta T Cells Accumulate in the Fetal Brain Following Intrauterine Inflammation	12	741518	http://ovidsp.ovid.com/ovidweb.cgi?T=JS&PAGE=reference&D=med20&NEWS=N&AN=34675929	https://dx.doi.org/10.3389/fimmu.2021.741518
V. Mantravadi; J. J. Bednarski; M. A. Ritter; H. Gu; A. L. Kolicheski; C. Horner; M. A. Cooper; M. Kitcharoensakkul	2021	Frontiers in Immunology		Immunological Findings and Clinical Outcomes of Infants With Positive Newborn Screening for Severe Combined Immunodeficiency From a Tertiary Care Center in the U.S	12		https://www.embase.com/search/results?subaction=viewrecord&id=L635996147&from=exporthttp://dx.doi.org/10.3389/fimmu.2021.734096	10.3389/fimmu.2021.734096
L. S. Peterson; J. Hedou; E. A. Ganio; I. A. Stelzer; D. Feyaerts; E. Harbert; Y. Adusumelli; K. Ando; E. S. Tsai; A. S. Tsai; X. Han; M. Ringle; P. Houghteling; J. D. Reiss; D. B. Lewis; V. D. Winn; M. S. Angst; N. Aghaeepour; D. K. Stevenson; B. Gaudilliere	2021	Frontiers in Immunology		Single-Cell Analysis of the Neonatal Immune System Across the Gestational Age Continuum	12		https://www.embase.com/search/results?subaction=viewrecord&id=L635887000&from=exporthttp://dx.doi.org/10.3389/fimmu.2021.714090	10.3389/fimmu.2021.714090
P. Z. Rebutini; A. C. Zanchettin; E. T. S. Stonoga; D. M. M. Prá; A. L. P. de Oliveira; F. D. S. Dezidério; A. S. Fonseca; J. C. H. Dagostini; E. C. Hlatchuk; I. N. Furuie; J. D. S. Longo; B. M. Cavalli; C. L. T. Dino; V. M. D. C. H. Dias; A. P. Percicote; M. B. Nogueira; S. M. Raboni; N. S. de Carvalho; C. Machado-Souza; L. de Noronha	2021	Frontiers in Immunology		Association Between COVID-19 Pregnant Women Symptoms Severity and Placental Morphologic Features	12		https://www.embase.com/search/results?subaction=viewrecord&id=L635221373&from=exporthttp://dx.doi.org/10.3389/fimmu.2021.685919	10.3389/fimmu.2021.685919
A. C. Tallarek; C. Urbschat; L. Fonseca Brito; S. Stanelle-Bertram; S. Krasemann; G. Frascaroli; K. Thiele; A. Wieczorek; N. Felber; M. Lütgehetmann; U. R. Markert; K. Hecher; W. Brune; F. Stahl; G. Gabriel; A. Diemert; P. C. Arck	2021	Frontiers in Immunology		Inefficient Placental Virus Replication and Absence of Neonatal Cell-Specific Immunity Upon Sars-CoV-2 Infection During Pregnancy	12		https://www.embase.com/search/results?subaction=viewrecord&id=L635315373&from=exporthttp://dx.doi.org/10.3389/fimmu.2021.698578	10.3389/fimmu.2021.698578
D. H. Yang; C. S. Chin; W. C. Chao; C. H. Lin; Y. W. Chen; Y. H. Chen; H. H. Chen	2021	Frontiers in Medicine		Association of the Risk of Childhood Asthma at Age 6 With Maternal Allergic or Immune-Mediated Inflammatory Diseases: A Nationwide Population-Based Study	8		https://www.embase.com/search/results?subaction=viewrecord&id=L635728138&from=exporthttp://dx.doi.org/10.3389/fmed.2021.713262	10.3389/fmed.2021.713262
K. M. Bakulski; J. F. Dou; J. I. Feinberg; M. T. Aung; C. Ladd-Acosta; H. E. Volk; C. J. Newschaffer; L. A. Croen; I. Hertz-Picciotto; S. E. Levy; R. Landa; A. P. Feinberg; M. D. Fallin	2021	Frontiers in molecular neuroscience		Autism-Associated DNA Methylation at Birth From Multiple Tissues Is Enriched for Autism Genes in the Early Autism Risk Longitudinal Investigation	14	775390	http://ovidsp.ovid.com/ovidweb.cgi?T=JS&PAGE=reference&D=pmnm&NEWS=N&AN=34899183	https://dx.doi.org/10.3389/fnmol.2021.775390
L. A. Owen; K. Shirer; S. A. Collazo; K. Szczotka; S. Baker; B. Wood; L. Carroll; B. Haaland; T. Iwata; L. D. Katikaneni; M. M. DeAngelis	2020	Frontiers in Molecular Neuroscience		The Serine Protease HTRA-1 Is a Biomarker for ROP and Mediates Retinal Neovascularization	13		https://www.embase.com/search/results?subaction=viewrecord&id=L633537359&from=exporthttp://dx.doi.org/10.3389/fnmol.2020.605918	10.3389/fnmol.2020.605918
X. Chen; X. Zhang; W. Li; W. Li; Y. Wang; S. Zhang; C. Zhu	2021	Frontiers in Neurology		Iatrogenic vs. Spontaneous Preterm Birth: A Retrospective Study of Neonatal Outcome Among Very Preterm Infants	12		https://www.embase.com/search/results?subaction=viewrecord&id=L634683319&from=exporthttp://dx.doi.org/10.3389/fneur.2021.649749	10.3389/fneur.2021.649749
T. Pan; C. Jiang; J. Cheng; J. Xie; X. Liu; W. Xu; G. He	2021	Frontiers in neuroscience		Autism-Like Behavior in the Offspring of CYP11A1-Overexpressing Pregnant Rats	15	774439	http://ovidsp.ovid.com/ovidweb.cgi?T=JS&PAGE=reference&D=pmnm&NEWS=N&AN=35002603	https://dx.doi.org/10.3389/fnins.2021.774439
K. F. Beckers; V. C. L. Gomes; K. J. R. Crissman; D. M. Adams; C.-C. Liu; F. Del Piero; S. D. Butler; J. L. Sones	2021	Frontiers in pediatrics		Cardiometabolic Phenotypic Differences in Male Offspring Born to Obese Preeclamptic-Like BPH/5 Mice	9	636143	http://ovidsp.ovid.com/ovidweb.cgi?T=JS&PAGE=reference&D=pmnm5&NEWS=N&AN=34631607	https://dx.doi.org/10.3389/fped.2021.636143
S. Personne; C. Brochot; P. Marcelo; A. Corona; S. Desmots; F. Robidel; A. Lecomte; V. Bach; F. Zeman	2021	Frontiers in pediatrics		Evaluation of Placental Transfer and Tissue Distribution of cis- and Trans-Permethrin in Pregnant Rats and Fetuses Using a Physiological-Based Pharmacokinetic Model	9	730383	http://ovidsp.ovid.com/ovidweb.cgi?T=JS&PAGE=reference&D=pmnm5&NEWS=N&AN=34631627	https://dx.doi.org/10.3389/fped.2021.730383
R. Bilal; D. Rustemov; Z. Sakuov; B. Ibraimov; A. Kozhakhmetov	2021	Frontiers in Pediatrics		Case Report: A Rare Case of a Combination of Omphalocele With Umbilical Teratoma	9		https://www.embase.com/search/results?subaction=viewrecord&id=L636059013&from=exporthttp://dx.doi.org/10.3389/fped.2021.726593	10.3389/fped.2021.726593
J. Duby; A. Bitnun; V. Shah; P. Shannon; S. Shinar; H. Whyte	2019	Frontiers in Pediatrics		Non-immune Hydrops Fetalis and Hepatic Dysfunction in a Preterm Infant With Congenital Syphilis	7		https://www.embase.com/search/results?subaction=viewrecord&id=L630410762&from=exporthttp://dx.doi.org/10.3389/fped.2019.00508	10.3389/fped.2019.00508
M. L. Imaz; D. Soy; M. Torra; L. Garcia-Esteve; C. Soler; R. Martin-Santos	2021	Frontiers in pharmacology		Case Report: Clinical and Pharmacokinetic Profile of Lithium Monotherapy in Exclusive Breastfeeding. A Follow-Up Case Series	12	647414	http://ovidsp.ovid.com/ovidweb.cgi?T=JS&PAGE=reference&D=pmnm5&NEWS=N&AN=34248617	https://dx.doi.org/10.3389/fphar.2021.647414
M. L. Imaz; K. Langohr; M. Torra; D. Soy; L. Garcia-Esteve; R. Martin-Santos	2021	Frontiers in pharmacology		Neonatal Feeding Trajectories in Mothers With Bipolar Disorder Taking Lithium: Pharmacokinetic Data	12	752022	http://ovidsp.ovid.com/ovidweb.cgi?T=JS&PAGE=reference&D=pmnm5&NEWS=N&AN=34630122	https://dx.doi.org/10.3389/fphar.2021.752022
D. Rousseau-Ralliard; M.-C. Aubriere; N. Daniel; M. Dahirel; G. Morin; A. Prezelin; J. Bertrand; C. Rey; P. Chavatte-Palmer; A. Couturier-Tarrade	2021	Frontiers in physiology		Importance of Windows of Exposure to Maternal High-Fat Diet and Feto-Placental Effects: Discrimination Between Pre-conception and Gestational Periods in a Rabbit Model	12	784268	http://ovidsp.ovid.com/ovidweb.cgi?T=JS&PAGE=reference&D=pmnm&NEWS=N&AN=34899400	https://dx.doi.org/10.3389/fphys.2021.784268
Y. Han; M. Zhang; J. Duan; L. Li; J. Du; H. Cheng; S. Zhang; Y. Zhai; X. An; Q. Li; X. Zhang; Z. Li; B. Tang	2022	Frontiers in physiology		Maternal Prepregnancy 5-Hydroxytryptamine Exposure Affects the Early Development of the Fetus	13	761357	http://ovidsp.ovid.com/ovidweb.cgi?T=JS&PAGE=reference&D=pmnm&NEWS=N&AN=35370795	https://dx.doi.org/10.3389/fphys.2022.761357
M. Luciano; G. Sampogna; V. Del Vecchio; V. Giallonardo; F. Perris; M. Carfagno; M. L. Raia; M. Di Vincenzo; M. La Verde; M. Torella; A. Fiorillo	2021	Frontiers in psychiatry		The Transition From Maternity Blues to Full-Blown Perinatal Depression: Results From a Longitudinal Study	12	703180	http://ovidsp.ovid.com/ovidweb.cgi?T=JS&PAGE=reference&D=pmnm5&NEWS=N&AN=34803751	https://dx.doi.org/10.3389/fpsyt.2021.703180
Q. Xia; Z. Yang; Y. Xie; Y. Zhu; Z. Yang; M. Hei; Y. Ding; W. Kong; L. Kang; S. Yang; Y. Mei; Z. Feng; L. Zhang; Y. Lei; P. Wang; J. Dong; L. Yang; J. Ju; H. Chang; S. Zhan; J. Yu; P. Zhang; R. Wang; H. Guo; X. Liu; H. Tan; Y. Liu; Z. Zhang; L. Zhen; J. Yan; Z. Liu; C. Yang; Q. Wang; J. Wang; L. Sun; H. Zeng; J. Li; W. Qu; X. Wang; G. Liu; X. Yang; X. Liu; X. Zhang; X. Xu; Y. Gu; H. Long; L. Zhan…	2022	Frontiers in public health		The Incidence and Characteristics of Perinatal Stroke in Beijing: A Multicenter Study	10	783153	http://ovidsp.ovid.com/ovidweb.cgi?T=JS&PAGE=reference&D=med20&NEWS=N&AN=35400054	https://dx.doi.org/10.3389/fpubh.2022.783153
H. Zhou; X. Sun; Y. Wang; Y. Ye; H. Chen; Q. Chen; G. He; J. Wang; X. Liu; M. Dong; D. Chen; G. Chen; L. Yuan; J. Xiao; J. Hu; W. Zeng; Z. Rong; Q. Zhang; M. Zhou; L. Guo; Y. Lv; J. Fan; Y. Pu; W. Ma; B. Zhang; T. Liu	2021	Frontiers in public health		The Mediating Role of Placental Weight Change in the Association Between Prenatal Exposure to Thallium and Birth Weight: A Prospective Birth Cohort Study	9	679406	http://ovidsp.ovid.com/ovidweb.cgi?T=JS&PAGE=reference&D=med19&NEWS=N&AN=34277546	https://dx.doi.org/10.3389/fpubh.2021.679406
V. Neri de Souza Reis; A. C. Tahira; V. D. Gastaldi; P. Mari; J. Portolese; A. C. F. Dos Santos; B. Lisboa; J. Mari; S. C. Caetano; D. Brunoni; D. Bordini; C. S. de Paula; R. Z. N. Vêncio; J. Quackenbush; H. Brentani	2021	Genes	9	Environmental influences measured by epigenetic clock and vulnerability components at birth impact clinical ASD heterogeneity	12		https://www.embase.com/search/results?subaction=viewrecord&id=L2013844875&from=exporthttp://dx.doi.org/10.3390/genes12091433	10.3390/genes12091433
Y. Vado; A. Pereda; I. Llano-Rivas; N. Gorria-Redondo; I. Díez; G. P. de Nanclares	2020	Genes	12	Novel variant in plag1 in a familial case with silver–russell syndrome suspicion	11	1-9	https://www.embase.com/search/results?subaction=viewrecord&id=L2005574865&from=exporthttp://dx.doi.org/10.3390/genes11121461	10.3390/genes11121461
W. A. Habib; F. Brioude; T. Edouard; J. T. Bennett; A. Lienhardt-Roussie; F. Tixier; J. Salem; T. Yuen; S. Azzi; Y. Le Bouc; M. D. Harbison; I. Netchine	2018	Genetics in Medicine	2	Genetic disruption of the oncogenic HMGA2-PLAG1-IGF2 pathway causes fetal growth restriction	20	250-258	https://www.embase.com/search/results?subaction=viewrecord&id=L620889008&from=exporthttp://dx.doi.org/10.1038/gim.2017.105	10.1038/gim.2017.105
U. Sioma-Markowska	2021	Ginekologia i Poloznictwo	1	Pregnancy depression – A potential factor for postpartum depression	16	14-20	https://www.embase.com/search/results?subaction=viewrecord&id=L2014250957&from=export
A. Vambergue; I. Fajardy; P. Dufour; A. S. Valat; M. Vandersippe; P. Fontaine; P. M. Danze; J. Rousseaux	2007	Growth Hormone and IGF Research	2	No loss of genomic imprinting of IGF-II and H19 in placentas of diabetic pregnancies with fetal macrosomia	17	130-136	https://www.embase.com/search/results?subaction=viewrecord&id=L46523775&from=exporthttp://dx.doi.org/10.1016/j.ghir.2007.01.001	10.1016/j.ghir.2007.01.001
S. L. Kanis; S. Modderman; J. C. Escher; N. Erler; R. Beukers; N. De Boer; A. Bodelier; A. C. T. M. Depla; G. Dijkstra; A. B. R. M. Van Dijk; L. Gilissen; F. Hoentjen; J. M. Jansen; J. Kuyvenhoven; N. Mahmmod; R. C. Mallant-Hent; A. E. Van Der Meulen-De Jong; A. Noruzi; B. Oldenburg; L. E. Oostenbrug; P. C. J. Ter Borg; M. Pierik; M. Romberg- Camps; W. Thijs; R. West; A. De Lima; C. J. Van Der Wo…	2021	Gut	7	Health outcomes of 1000 children born to mothers with inflammatory bowel disease in their first 5 years of life	70	1266-1274	https://www.embase.com/search/results?subaction=viewrecord&id=L633266617&from=exporthttp://dx.doi.org/10.1136/gutjnl-2019-319129	10.1136/gutjnl-2019-319129
V. Bossung; M. Lupatsii; L. Dashdorj; O. Tassiello; S. Jonassen; J. Pagel; M. Demmert; E. A. Wolf; A. Rody; S. Waschina; S. Graspeuntner; J. Rupp; C. Härtel	2022	Gut Microbes	1	Timing of antimicrobial prophylaxis for cesarean section is critical for gut microbiome development in term born infants	14		https://www.embase.com/search/results?subaction=viewrecord&id=L2015102193&from=exporthttp://dx.doi.org/10.1080/19490976.2022.2038855	10.1080/19490976.2022.2038855
R. Promberger; J. Ott; K. M. Chalubinski	2016	Gynecologic and Obstetric Investigation	4	Ten-Year Experience with the Conservative Management of Abnormally Invasive, Residual Trophoblastic Disease. A Retrospective Case Series	81	375-380	https://www.embase.com/search/results?subaction=viewrecord&id=L607997790&from=exporthttp://dx.doi.org/10.1159/000443395	10.1159/000443395
C. Zeidler; U. A. H. Grote; A. Nickel; B. Brand; G. Carlsson; E. Cortesão; C. Dufour; C. Duhem; G. Notheis; H. A. Papadaki; H. Tamary; G. E. Tjønnfjord; F. Tucci; J. Van Droogenbroeck; C. Vermylen; J. Voglova; B. Xicoy; K. Welte	2014	Haematologica	8	Outcome and management of pregnancies in severe chronic neutropenia patients by the European branch of the severe chronic neutropenia international registry	99	1395-1402	https://www.embase.com/search/results?subaction=viewrecord&id=L373666123&from=exporthttp://dx.doi.org/10.3324/haematol.2013.099101	10.3324/haematol.2013.099101
B. K. Wise-Oringer; A. C. Burghard; P. O'Day; A. Hassoun; A. B. Sopher; I. Fennoy; K. M. Williams; P. M. Vuguin; R. Nandakumar; D. J. McMahon; R. J. Auchus	2021	Hormone Research in Paediatrics	7-8	The Unique Role of 11-Oxygenated C19 Steroids in Both Premature Adrenarche and Premature Pubarche	93	460-469	https://www.embase.com/search/results?subaction=viewrecord&id=L634158884&from=exporthttp://dx.doi.org/10.1159/000513236	10.1159/000513236
M. R. Firestein; R. D. Romeo; H. Winstead; D. A. Goldman; W. A. Grobman; D. Haas; B. Mercer; C. Parker; S. Parry; U. Reddy; R. Silver; H. Simhan; R. J. Wapner; F. A. Champagne	2022	Hormones and behavior		Elevated prenatal maternal sex hormones, but not placental aromatase, are associated with child neurodevelopment	140	105125	http://ovidsp.ovid.com/ovidweb.cgi?T=JS&PAGE=reference&D=med20&NEWS=N&AN=35131524	https://dx.doi.org/10.1016/j.yhbeh.2022.105125
D. P. Sundrani; S. R. Joshi	2021	Human fertility (Cambridge, England)		Assisted reproductive technology (ART) and epigenetic modifications in the placenta		1-13	http://ovidsp.ovid.com/ovidweb.cgi?T=JS&PAGE=reference&D=medp&NEWS=N&AN=34706609	https://dx.doi.org/10.1080/14647273.2021.1995901
N. H. Mohamad Zainal; N. H. Mohd Nor; A. Saat; V. L. Clifton	2022	Human Immunology		Childhood allergy susceptibility: The role of the immune system development in the in-utero period			https://www.embase.com/search/results?subaction=viewrecord&id=L2016927674&from=exporthttp://dx.doi.org/10.1016/j.humimm.2022.02.002	10.1016/j.humimm.2022.02.002
M. Benyelles; M. F. O'Donohue; L. Kermasson; E. Lainey; R. Borie; C. Lagresle-Peyrou; H. Nunes; C. Cazelles; C. Fourrage; E. Ollivier; A. Marcais; A. S. Gamez; F. Morice-Picard; D. Caillaud; N. Pottier; C. Ménard; I. Ba; A. Fernandes; B. Crestani; J. P. De Villartay; P. E. Gleizes; I. Callebaut; C. Kannengiesser; P. Revy	2020	Human Molecular Genetics	6	NHP2 deficiency impairs rRNA biogenesis and causes pulmonary fibrosis and Høyeraal-Hreidarsson syndrome	29	907-922	https://www.embase.com/search/results?subaction=viewrecord&id=L2011016221&from=exporthttp://dx.doi.org/10.1093/hmg/ddaa011	10.1093/hmg/ddaa011
N. H. Tran; T. H. Nguyen Thi; H. S. Tang; L. P. Hoang; T. H. L. Nguyen; N. T. Tran; T. H. N. Trinh; V. T. Nguyen; B. H. H. Nguyen; H. T. Nguyen; L. P. Doan; N. M. Phan; K. H. T. Nguyen; H. D. L. Nguyen; M. T. T. Quach; T. P. T. Nguyen; V. U. Tran; D. V. Tran; Q. T. T. Nguyen; T. T. T. Do; N. V. Lam; P. Cao Thi Ngoc; D. K. Truong; H. N. Nguyen; M. D. Phan; H. Giang	2021	Human Mutation	10	Genetic landscape of recessive diseases in the Vietnamese population from large-scale clinical exome sequencing	42	1229-1238	https://www.embase.com/search/results?subaction=viewrecord&id=L2013159490&from=exporthttp://dx.doi.org/10.1002/humu.24253	10.1002/humu.24253
J. A. Wessel; F. Mol; N. A. Danhof; A. J. Bensdorp; R. I. Tjon-Kon Fat; F. J. M. Broekmans; A. Hoek; B. W. J. Mol; M. H. Mochtar; M. Van Wely; N. A. Danhof; M. Van Wely; C. A. M. Koks; H. R. Verhoeve; J. P. De Bruin; M. F. G. Verberg; M. H. A. Van Hooff; B. J. Cohlen; C. F. Van Heteren; K. Fleischer; J. Gianotten; J. Van Disseldorp; J. Visser; F. J. M. Broekmans; B. W. J. Mol; D. P. Van Der Ham; …	2021	Human Reproduction	3	Birthweight and other perinatal outcomes of singletons conceived after assisted reproduction compared to natural conceived singletons in couples with unexplained subfertility: Follow-up of two randomized clinical trials	36	817-825	https://www.embase.com/search/results?subaction=viewrecord&id=L2015305814&from=exporthttp://dx.doi.org/10.1093/humrep/deaa298	10.1093/humrep/deaa298
I. Feferkorn; A. Badeghiesh; G. Mills; H. Baghlaf; M. Dahan	2021	Human reproduction (Oxford, England)	9	The effects of smoking on pregnancy risks in women with polycystic ovary syndrome: a population-based study	36	2549-2557	http://ovidsp.ovid.com/ovidweb.cgi?T=JS&PAGE=reference&D=med19&NEWS=N&AN=34164665	https://dx.doi.org/10.1093/humrep/deab145
B. N. Johnson; H. E. Peters; C. B. Lambalk; C. V. Dolan; G. Willemsen; L. Ligthart; V. Mijatovic; J. J. Hottenga; E. A. Ehli; D. I. Boomsma	2021	Human reproduction (Oxford, England)	9	Male microchimerism in females: a quantitative study of twin pedigrees to investigate mechanisms	36	2529-2537	http://ovidsp.ovid.com/ovidweb.cgi?T=JS&PAGE=reference&D=med19&NEWS=N&AN=34293108	https://dx.doi.org/10.1093/humrep/deab170
S. Yuill; L. S. Velentzis; M. Smith; S. Egger; C. D. Wrede; D. Bateson; M. Arbyn; K. Canfell	2021	Human Vaccines and Immunotherapeutics	10	The impact of HPV vaccination beyond cancer prevention: effect on pregnancy outcomes	17	3562-3576	https://www.embase.com/search/results?subaction=viewrecord&id=L2013675382&from=exporthttp://dx.doi.org/10.1080/21645515.2021.1936860	10.1080/21645515.2021.1936860
J. S. S. Rantakallio; J. E. Nevalainen; S. I. West; M.-M. Ollila; K. Puukka; A. H. Bloigu; M.-R. Jarvelin; J. S. Tapanainen; S. Franks; L. Dunkel; T. T. Piltonen; M. S. Vaarasmaki; L. C. Morin-Papunen	2021	Hypertension (Dallas, Tex. : 1979)	3	Association of Self-Reported Polycystic Ovary Syndrome, Obesity, and Weight Gain From Adolescence to Adulthood With Hypertensive Disorders of Pregnancy: A Community-Based Approach	77	1010-1019	http://ovidsp.ovid.com/ovidweb.cgi?T=JS&PAGE=reference&D=med18&NEWS=N&AN=33517680	https://dx.doi.org/10.1161/HYPERTENSIONAHA.120.15702
S. Davidesko; K. Nahum Sacks; M. Friger; A. Haim; E. Sheiner	2021	Hypertension in pregnancy	1	Prenatal exposure to preeclampsia as a risk factor for long-term endocrine morbidity of the offspring	40	21-28	http://ovidsp.ovid.com/ovidweb.cgi?T=JS&PAGE=reference&D=med18&NEWS=N&AN=33264044	https://dx.doi.org/10.1080/10641955.2020.1854300
F. Guo; X. Yang	2021	Infection and Drug Resistance		A comprehensive review of the management of pregnant women with covid-19: Useful information for obstetricians	14	3363-3378	https://www.embase.com/search/results?subaction=viewrecord&id=L2013725324&from=exporthttp://dx.doi.org/10.2147/IDR.S325496	10.2147/IDR.S325496
M. Saito-Abe; K. Yamamoto-Hanada; K. Pak; M. Sato; M. Irahara; H. Mezawa; H. Sasaki; M. Nishizato; K. Ishitsuka; M. Konishi; L. Yang; Y. Ohya; K. Suzuki	2021	International Archives of Allergy and Immunology	7	Association of Maternal History of Allergic Features with Preterm Pregnancy Outcomes in the Japan Environment and Children's Study	182	650-662	https://www.embase.com/search/results?subaction=viewrecord&id=L634349360&from=exporthttp://dx.doi.org/10.1159/000513749	10.1159/000513749
C. Tong; Z. Ding; H. Liu; R. He; H. Yin; S. Qiao; X. Xing	2020	International Journal of Clinical and Experimental Medicine	11	Perinatal outcome and influencing factors of intrauterine transport in high-risk pregnancy with gestational ≤ 34 weeks	13	9012-9018	https://www.embase.com/search/results?subaction=viewrecord&id=L2005527934&from=export
Y. Meng	2021	International Journal of Diabetes in Developing Countries	4	Effects of comprehensive nursing intervention on maternal and infant outcomes for gestational diabetes mellitus patients	41	650-656	https://www.embase.com/search/results?subaction=viewrecord&id=L2012344962&from=exporthttp://dx.doi.org/10.1007/s13410-020-00816-5	10.1007/s13410-020-00816-5
Y. F. Huang; C. H. Chang; P. J. Chen; I. H. Lin; Y. A. Tsai; C. F. Chen; Y. C. Wang; W. Y. Huang; M. S. Tsai; M. L. Chen	2021	International Journal of Environmental Research and Public Health	11	Prenatal bisphenol a exposure, dna methylation, and low birth weight: A pilot study in taiwan	18		https://www.embase.com/search/results?subaction=viewrecord&id=L2007424013&from=exporthttp://dx.doi.org/10.3390/ijerph18116144	10.3390/ijerph18116144
I. Winkler; I. Jaszczuk; M. Gogacz; P. Szkodziak; T. Paszkowski; K. Skorupska; M. Ciebiera; M. Skrzypczak	2022	International Journal of Environmental Research and Public Health	9	A Successful New Case of Twin Pregnancy in a Patient with Swyer Syndrome—An Up-to-Date Review on the Incidence and Outcome of Twin/Multiple Gestations in the Pure 46,XY Gonadal Dysgenesis	19		https://www.embase.com/search/results?subaction=viewrecord&id=L2016414904&from=exporthttp://dx.doi.org/10.3390/ijerph19095027	10.3390/ijerph19095027
K. K. Byberg; C. Lundholm; B. K. Brew; G. Rejno; C. Almqvist	2021	International journal of epidemiology		Pre-eclampsia and risk of early-childhood asthma: a register study with sibling comparison and an exploration of intermediate variables			http://ovidsp.ovid.com/ovidweb.cgi?T=JS&PAGE=reference&D=medp&NEWS=N&AN=34662374	https://dx.doi.org/10.1093/ije/dyab204
U. Joneborg; L. Coopmans; N. van Trommel; M. Seckl; C. A. R. Lok	2021	International journal of gynecological cancer : official journal of the International Gynecological Cancer Society	3	Fertility and pregnancy outcome in gestational trophoblastic disease	31	399-411	http://ovidsp.ovid.com/ovidweb.cgi?T=JS&PAGE=reference&D=med20&NEWS=N&AN=33649007	https://dx.doi.org/10.1136/ijgc-2020-001784
J. C. Watkins; P. Lebok; R. H. Young	2021	International Journal of Gynecological Pathology	5	Hyperreactio Luteinalis (Multiple Luteinized Follicle Cysts): A Report of 10 Cases	40	427-434	https://www.embase.com/search/results?subaction=viewrecord&id=L633901972&from=exporthttp://dx.doi.org/10.1097/PGP.0000000000000746	10.1097/PGP.0000000000000746
A. Tinelli; I. P. Kosmas; J. T. Carugno; H. Carp; A. Malvasi; S. B. Cohen; A. S. Laganà; M. Angelini; P. Casadio; J. Chayo; E. Cicinelli; S. Gerli; J. Palacios Jaraquemada; G. Magnarelli; M. V. Medvediev; J. Metello; L. Nappi; J. Okohue; R. Sparic; R. Stefanović; A. Tzabari; A. Vimercati	2022	International Journal of Gynecology and Obstetrics	1	Uterine rupture during pregnancy: The URIDA (uterine rupture international data acquisition) study	157	76-84	https://www.embase.com/search/results?subaction=viewrecord&id=L2013285331&from=exporthttp://dx.doi.org/10.1002/ijgo.13810	10.1002/ijgo.13810
J. Rodriguez; J. Isern; N. Pons; A. Carmona; E. Vallejo; J. Cassado; J. A. De Marcos; M. Paraira; N. Gimenez; A. Pessarrodona	2021	International journal of hyperthermia : the official journal of European Society for Hyperthermic Oncology, North American Hyperthermia Group	2	Pregnancy outcomes after ultrasound-guided high-intensity focused ultrasound (USgHIFU) for conservative treatment of uterine fibroids: experience of a single institution	38	9-17	http://ovidsp.ovid.com/ovidweb.cgi?T=JS&PAGE=reference&D=med19&NEWS=N&AN=34420443	https://dx.doi.org/10.1080/02656736.2021.1908633
H. L. S. Lawford; M. A. Nuamah; H. G. Liley; A. Griffin; C. E. Lekpor; F. Botchway; S. A. Oppong; A. Samba; E. V. Badoe; S. Kumar; A. C. Lee; R. K. Gyasi; A. A. Adjei; S. Bora	2021	International journal of infectious diseases : IJID : official publication of the International Society for Infectious Diseases		Associations between malaria in pregnancy and neonatal neurological outcomes	112	144-151	http://ovidsp.ovid.com/ovidweb.cgi?T=JS&PAGE=reference&D=med20&NEWS=N&AN=34284089	https://dx.doi.org/10.1016/j.ijid.2021.07.037
I. Garcia-Martin; R. J. A. Penketh; S. M. Garay; R. E. Jones; J. W. Grimstead; D. M. Baird; R. M. John	2021	International journal of molecular sciences	14	Symptoms of Prenatal Depression Associated with Shorter Telomeres in Female Placenta	22		http://ovidsp.ovid.com/ovidweb.cgi?T=JS&PAGE=reference&D=med19&NEWS=N&AN=34299077	https://dx.doi.org/10.3390/ijms22147458
J. Strutz; K. Baumann; E. Weiss; U. Hiden	2021	International journal of molecular sciences	24	Transient Hyperglycemia and Hypoxia Induce Memory Effects in AngiomiR Expression Profiles of Feto-Placental Endothelial Cells	22		http://ovidsp.ovid.com/ovidweb.cgi?T=JS&PAGE=reference&D=med20&NEWS=N&AN=34948175	https://dx.doi.org/10.3390/ijms222413378
E. Damanskienė; I. Balnytė; A. Valančiūtė; M. M. Alonso; A. Preikšaitis; D. Stakišaitis	2022	International Journal of Molecular Sciences	4	The Different Temozolomide Effects on Tumorigenesis Mechanisms of Pediatric Glioblastoma PBT24 and SF8628 Cell Tumor in CAM Model and on Cells In Vitro	23		https://www.embase.com/search/results?subaction=viewrecord&id=L2015618768&from=exporthttp://dx.doi.org/10.3390/ijms23042001	10.3390/ijms23042001
P. Deolekar; V. D. Kavitha; P. Yadav; I. Kulshrestha; J. Khokhani; S. Doshi	2021	International Journal of Pharmaceutical Research	3	Analysis of the prescribing pattern of antihypertensive drugs in obstetrics /gynecology opd in a tertiary care hospital	13	826-830	https://www.embase.com/search/results?subaction=viewrecord&id=L2007398460&from=exporthttp://dx.doi.org/10.31838/ijpr/2021.13.03.108	10.31838/ijpr/2021.13.03.108
S. Sarikaya; M. N. Aybay	2022	International Journal of Surgery Case Reports		Uterine rupture of a patient with rudimentary horn pregnancy at 26th gestational weeks	94		https://www.embase.com/search/results?subaction=viewrecord&id=L2017597675&from=exporthttp://dx.doi.org/10.1016/j.ijscr.2022.107003	10.1016/j.ijscr.2022.107003
	2021	International Journal of Women's Dermatology	5	Erratum regarding previously published articles (International Journal of Women's Dermatology (2020) 6(3) (186–190), (S2352647520300113), (10.1016/j.ijwd.2020.02.002))	7	867	https://www.embase.com/search/results?subaction=viewrecord&id=L2015037086&from=exporthttp://dx.doi.org/10.1016/j.ijwd.2021.09.013	10.1016/j.ijwd.2021.09.013
I. Glick; E. Kadish; M. Rottenstreich	2021	International Journal of Women's Health		Management of pregnancy in women of advanced maternal age: Improving outcomes for mother and baby	13	751-759	https://www.embase.com/search/results?subaction=viewrecord&id=L2013443676&from=exporthttp://dx.doi.org/10.2147/IJWH.S283216	10.2147/IJWH.S283216
M. D. Abbas; S. Egbe	2021	Iraqi Journal of Pharmaceutical Sciences	2	Seroprevalence of CMV in Women with Bad Obstetric History in Babil/Iraq	30	106-112	https://www.embase.com/search/results?subaction=viewrecord&id=L2016446825&from=exporthttp://dx.doi.org/10.31351/vol30iss2pp106-112	10.31351/vol30iss2pp106-112
C. M. Moore; A. Bowden; H. Fucikova; J. Purna; E. O. Currain; J. Franta	2021	Irish Medical Journal	4	Infants born in a non-maternity hospital: The role of the national neonatal transport programme (NNTP)	114		https://www.embase.com/search/results?subaction=viewrecord&id=L2007625556&from=export
L. Straub; S. Hernández-Díaz; B. T. Bateman; K. L. Wisner; K. J. Gray; P. B. Pennell; B. Lester; C. J. McDougle; E. A. Suarez; Y. Zhu; H. Zakoul; H. Mogun; K. F. Huybrechts	2022	JAMA Internal Medicine		Association of Antipsychotic Drug Exposure in Pregnancy with Risk of Neurodevelopmental Disorders: A National Birth Cohort Study			https://www.embase.com/search/results?subaction=viewrecord&id=L637690341&from=exporthttp://dx.doi.org/10.1001/jamainternmed.2022.0375	10.1001/jamainternmed.2022.0375
C. Serrand; T. Mura; P. Fabbro-Peray; G. Seni; E. Mousty; T. Boudemaghe; J.-C. Gris	2021	JAMA network open	6	Assessment of All-Cause Cancer Incidence Among Individuals With Preeclampsia or Eclampsia During First Pregnancy	4	e2114486	http://ovidsp.ovid.com/ovidweb.cgi?T=JS&PAGE=reference&D=med20&NEWS=N&AN=34160606	https://dx.doi.org/10.1001/jamanetworkopen.2021.14486
J. Niyibizi; M.-H. Mayrand; F. Audibert; P. Monnier; P. Brassard; L. Laporte; J. Lacaille; M. Zahreddine; M.-J. Bedard; I. Girard; D. Francoeur; A. M. Carceller; J. Lacroix; W. Fraser; F. Coutlee; H. Trottier; H. S. Group	2021	JAMA network open	9	Association Between Human Papillomavirus Infection Among Pregnant Women and Preterm Birth	4	e2125308	http://ovidsp.ovid.com/ovidweb.cgi?T=JS&PAGE=reference&D=med20&NEWS=N&AN=34524433	https://dx.doi.org/10.1001/jamanetworkopen.2021.25308
J.-C. Chang; Y.-J. Chen; I. C. Chen; W.-S. Lin; Y.-M. Chen; C.-H. Lin	2021	JAMA network open	12	Perinatal Outcomes After Statin Exposure During Pregnancy	4	e2141321	http://ovidsp.ovid.com/ovidweb.cgi?T=JS&PAGE=reference&D=med20&NEWS=N&AN=34967881	https://dx.doi.org/10.1001/jamanetworkopen.2021.41321
L. Kong; X. Chen; Y. Liang; Y. Forsell; M. Gissler; C. Lavebratt	2022	JAMA network open	1	Association of Preeclampsia and Perinatal Complications With Offspring Neurodevelopmental and Psychiatric Disorders	5	e2145719	http://ovidsp.ovid.com/ovidweb.cgi?T=JS&PAGE=reference&D=med20&NEWS=N&AN=35089349	https://dx.doi.org/10.1001/jamanetworkopen.2021.45719
E. L. Rangel; M. Castillo-Angeles; S. R. Easter; R. B. Atkinson; A. Gosain; Y. Y. Hu; Z. Cooper; T. Dey; E. Kim	2021	JAMA Surgery	10	Incidence of Infertility and Pregnancy Complications in US Female Surgeons	156	905-915	https://www.embase.com/search/results?subaction=viewrecord&id=L635646651&from=exporthttp://dx.doi.org/10.1001/jamasurg.2021.3301	10.1001/jamasurg.2021.3301
E. Z. Zusman; A. Lavu; C. Pawliuk; J. Pawluski; S. M. Hutchison; R. W. Platt; T. F. Oberlander	2022	JMIR research protocols	3	Associations Between Prenatal Exposure to Serotonergic Medications and Biobehavioral Stress Regulation: Protocol for a Systematic Review and Meta-analysis	11	e33363	http://ovidsp.ovid.com/ovidweb.cgi?T=JS&PAGE=reference&D=pmnm&NEWS=N&AN=35343913	https://dx.doi.org/10.2196/33363
K. S. Lee; J. Xiao; Z. Liew; S. S.-F. Gau; W.-L. Tseng	2022	Journal of affective disorders		Perinatal and birth correlates of childhood irritability in Taiwan's national epidemiological study	299	273-280	http://ovidsp.ovid.com/ovidweb.cgi?T=JS&PAGE=reference&D=med20&NEWS=N&AN=34906640	https://dx.doi.org/10.1016/j.jad.2021.12.016
Y. Gao; R. Nanan; L. Macia; J. Tan; L. Sominsky; T. P. Quinn; M. O'Hely; A. L. Ponsonby; M. L. K. Tang; F. Collier; D. H. Strickland; P. Dhar; S. Brix; S. Phipps; P. D. Sly; S. Ranganathan; J. Stokholm; K. Kristiansen; L. E. K. Gray; P. Vuillermin	2021	Journal of Allergy and Clinical Immunology	3	The maternal gut microbiome during pregnancy and offspring allergy and asthma	148	669-678	https://www.embase.com/search/results?subaction=viewrecord&id=L2014217686&from=exporthttp://dx.doi.org/10.1016/j.jaci.2021.07.011	10.1016/j.jaci.2021.07.011
F. R. Tasin; A. Ahmed; D. Halder; C. Mandal	2022	Journal of Applied Toxicology		On-going consequences of in utero exposure of Pb: An epigenetic perspective			https://www.embase.com/search/results?subaction=viewrecord&id=L2014817905&from=exporthttp://dx.doi.org/10.1002/jat.4287	10.1002/jat.4287
A. Lahdepuro; M. Lahti-Pulkkinen; R. Pyhala; S. Tuovinen; J. Lahti; K. Heinonen; H. Laivuori; P. M. Villa; R. M. Reynolds; E. Kajantie; P. Girchenko; K. Raikkonen	2022	Journal of child psychology and psychiatry, and allied disciplines		Positive maternal mental health during pregnancy and mental and behavioral disorders in children: A prospective pregnancy cohort study			http://ovidsp.ovid.com/ovidweb.cgi?T=JS&PAGE=reference&D=medp&NEWS=N&AN=35524467	https://dx.doi.org/10.1111/jcpp.13625
K. Konkay; N. Govada; P. Madana; P. D. Chaganti; B. R. Stephenson	2021	Journal of Clinical and Diagnostic Research	12	Retained Trophoblastic Tissue:A Clinicopathological Study	15	EC01-EC03	https://www.embase.com/search/results?subaction=viewrecord&id=L2016194305&from=exporthttp://dx.doi.org/10.7860/JCDR/2021/51386.15725	10.7860/JCDR/2021/51386.15725
L. A. Wing; J. V. Conaglen; G. Y. Meyer-Rochow; M. S. Elston	2015	Journal of Clinical Endocrinology and Metabolism	8	Paraganglioma in pregnancy: A case series and review of the literature	100	3202-3209	https://www.embase.com/search/results?subaction=viewrecord&id=L605623228&from=exporthttp://dx.doi.org/10.1210/jc.2015-2122	10.1210/jc.2015-2122
P. Kralickova; B. Kurecova; C. Andrys; I. Krcmova; D. Jilek; M. Vlkova; J. Litzman	2015	Journal of Clinical Immunology	6	Pregnancy Outcome in Patients with Common Variable Immunodeficiency	35	531-537	https://www.embase.com/search/results?subaction=viewrecord&id=L605655321&from=exporthttp://dx.doi.org/10.1007/s10875-015-0188-7	10.1007/s10875-015-0188-7
J. G. Bae; Y. H. Kim; J. Y. Kim; M. S. Lee	2022	Journal of Clinical Medicine	8	The Feasibility and Safety of Temporary Transcatheter Balloon Occlusion of Bilateral Internal Iliac Arteries during Cesarean Section in a Hybrid Operating Room for Placenta Previa with a High Risk of Massive Hemorrhage	11		https://www.embase.com/search/results?subaction=viewrecord&id=L2016345364&from=exporthttp://dx.doi.org/10.3390/jcm11082160	10.3390/jcm11082160
A. Navas; M. C. Carrascosa; C. Artigues; S. Ortas; E. Portells; A. Soler; A. M. Yañez; M. Bennasar-Veny; A. Leiva	2021	Journal of Clinical Medicine	11	Effectiveness of moderate-intensity aerobic water exercise during pregnancy on quality of life and postpartum depression: A multi-center, randomized controlled trial	10		https://www.embase.com/search/results?subaction=viewrecord&id=L2007360141&from=exporthttp://dx.doi.org/10.3390/jcm10112432	10.3390/jcm10112432
H. van der Linden; A. Pessoa; A. van der Linden; R. N. Florêncio; M. D. C. G. Carvalho; V. van der Linden	2022	Journal of clinical neurophysiology : official publication of the American Electroencephalographic Society	4	Epilepsy and EEG Abnormalities in Congenital Zika Syndrome	39	248-252	https://www.embase.com/search/results?subaction=viewrecord&id=L637036226&from=exporthttp://dx.doi.org/10.1097/WNP.0000000000000878	10.1097/WNP.0000000000000878
J. M. Barry; A. K. Birnbaum; L. R. Jasin; C. M. Sherwin	2021	Journal of clinical pharmacology		Maternal Exposure and Neonatal Effects of Drugs of Abuse	61 Suppl 2	S142-S155	http://ovidsp.ovid.com/ovidweb.cgi?T=JS&PAGE=reference&D=med20&NEWS=N&AN=34396555	https://dx.doi.org/10.1002/jcph.1928
T. Sabapathy; R. Bansal; L. Bojorquez; B. Salley; J. G. Gianakon; R. Gelineau-Morel; S. S. Nyp	2022	Journal of developmental and behavioral pediatrics : JDBP		Missed Opportunities and the Impact of the Pandemic			http://ovidsp.ovid.com/ovidweb.cgi?T=JS&PAGE=reference&D=medp&NEWS=N&AN=35085180	https://dx.doi.org/10.1097/DBP.0000000000001065
M. D. Plummer; P. H. Andraweera; A. Garrett; S. Leemaqz; M. Wittwer; E. Aldridge; M. A. Arstall; G. A. Dekker; C. T. Roberts	2021	Journal of developmental origins of health and disease	4	Hypertensive disorders of pregnancy and later cardiovascular disease risk in mothers and children	12	555-560	http://ovidsp.ovid.com/ovidweb.cgi?T=JS&PAGE=reference&D=med20&NEWS=N&AN=33054877	https://dx.doi.org/10.1017/S2040174420000896
M. E. Sala; M. F. Romero; A. Romero; M. V. Fasano; A. M. Varea; P. Carrera; M. R. Salazar; W. G. Espeche; H. F. Gonzalez	2022	Journal of developmental origins of health and disease	2	Neurodevelopmental assessment of infants born to mothers with hypertensive disorder of pregnancy at six months of age	13	197-203	http://ovidsp.ovid.com/ovidweb.cgi?T=JS&PAGE=reference&D=med20&NEWS=N&AN=34011422	https://dx.doi.org/10.1017/S204017442100026X
M. Chakraborty; M. Bhaumik	2020	Journal of immunotoxicology	1	Prenatal arsenic exposure interferes in postnatal immunocompetence despite an absence of ongoing arsenic exposure	17	135-143	http://ovidsp.ovid.com/ovidweb.cgi?T=JS&PAGE=reference&D=med17&NEWS=N&AN=32538211	https://dx.doi.org/10.1080/1547691X.2020.1767238
A. Al-Matary; F. Almatari; M. Al-Matary; A. AlDhaefi; M. H. S. Alqahtani; E. A. Alhulaimi; S. AlOtaiby; K. Almehiny; L. S. John; F. S. Alanazi; A. Azad; F. K. Aldandan	2021	Journal of Infection and Public Health	6	Clinical outcomes of maternal and neonate with COVID-19 infection – Multicenter study in Saudi Arabia	14	702-708	https://www.embase.com/search/results?subaction=viewrecord&id=L2012065917&from=exporthttp://dx.doi.org/10.1016/j.jiph.2021.03.013	10.1016/j.jiph.2021.03.013
L. F. Chen; C. E. Lin; C. H. Chung; C. H. Lai; W. C. Chien	2021	Journal of Investigative Medicine	5	Association between the use of antidepressants and the risk of preterm birth among pregnant women with depression: A retrospective cohort study in Taiwan	69	999-1007	https://www.embase.com/search/results?subaction=viewrecord&id=L634370374&from=exporthttp://dx.doi.org/10.1136/jim-2020-001683	10.1136/jim-2020-001683
M. J. Kingsley-Godwin; A. Tenev; E. Uchikova; K. Velkova; V. Belovezhdov; M. Stoeva	2021	Journal of Medical and Biological Engineering	6	Evaluation of the Significance of MRI in the Prenatal Diagnosis of Neural Tube Defects	41	881-887	https://www.embase.com/search/results?subaction=viewrecord&id=L2013728189&from=exporthttp://dx.doi.org/10.1007/s40846-021-00657-5	10.1007/s40846-021-00657-5
M. V. M. B. Wilke; B. M. Oliveira; A. Pereira; M. J. R. Doriqui; F. Kok; C. F. M. Souza	2022	Journal of Medical Case Reports	1	Two different presentations of de novo variants of CSNK2B: two case reports	16		https://www.embase.com/search/results?subaction=viewrecord&id=L2014648230&from=exporthttp://dx.doi.org/10.1186/s13256-021-03184-8	10.1186/s13256-021-03184-8
T. Kandula; M. Fahey; R. Chalmers; A. Edwards; P. Shekleton; M. Teoh; J. Clark; S. K. Goergen	2015	Journal of Medical Imaging and Radiation Oncology	2	Isolated ventriculomegaly on prenatal ultrasound: What does fetal MRI add?	59	154-162	https://www.embase.com/search/results?subaction=viewrecord&id=L602599841&from=exporthttp://dx.doi.org/10.1111/1754-9485.12287	10.1111/1754-9485.12287
Y. H. Hong; E. Song; S. K. Kim; J. R. Lee; C. S. Suh	2021	Journal of Minimally Invasive Gynecology	12	Operative and Obstetric Outcomes after Single-port Laparoscopic Myomectomy: A Retrospective Single-center Analysis of 504 Cases	28	2080-2088	https://www.embase.com/search/results?subaction=viewrecord&id=L2013593889&from=exporthttp://dx.doi.org/10.1016/j.jmig.2021.06.011	10.1016/j.jmig.2021.06.011
T. Zahouani; W. R. Carter; R. H. Jessel; D. E. El-Metwally; H. M. Crowley	2021	Journal of Neonatal-Perinatal Medicine	4	Sentinel bowel loop as a marker for primary segmental intestinal volvulus in extreme low birth weight neonates	14	591-595	https://www.embase.com/search/results?subaction=viewrecord&id=L636497981&from=exporthttp://dx.doi.org/10.3233/NPM-200654	10.3233/NPM-200654
A. Singh; H. Kaur; G. Gupta; K. Naranje; A. Verma; A. Roy; A. Gautam; A. Pandey; A. Gupta; R. Jaiswal; S. Bajpai; M. Dwivedi; A. Birthare	2021	Journal of Neonatology	3	Enhancement of Immunity and Health in Neonates and Infants	35	138-154	https://www.embase.com/search/results?subaction=viewrecord&id=L2013711326&from=exporthttp://dx.doi.org/10.1177/09732179211044332	10.1177/09732179211044332
A. Laucyte-Cibulskiene; S. Sharma; A. Christensson; P. M. Nilsson	2022	Journal of nephrology	3	Early life factors in relation to albuminuria and estimated glomerular filtration rate based on cystatin C and creatinine in adults from a Swedish population-based cohort study	35	889-900	http://ovidsp.ovid.com/ovidweb.cgi?T=JS&PAGE=reference&D=med20&NEWS=N&AN=34623630	https://dx.doi.org/10.1007/s40620-021-01159-y
D. Omertayeva; O. Ponamaryova; Z. Amirbekova; D. Vazenmiller; M. Mugazov	2021	Journal of Nephropathology	3	Diagnostic value of determining the level of purine metabolism intermediates in pregnant women with chronic hypertension and superimposed preeclampsia	10		https://www.embase.com/search/results?subaction=viewrecord&id=L2007613206&from=exporthttp://dx.doi.org/10.34172/jnp.2021.25	10.34172/jnp.2021.25
F. Thebault-Dagher; M. Robles; C. M. Herba; J. St-Pierre; C. Brochen; G. Muckle; S. J. Lupien; J. R. Seguin; W. D. Fraser; C. Vaillancourt; S. Lippe	2021	Journal of neuroendocrinology	10	Febrile seizure incidence and age at first occurrence are associated with changes in placental normalized gene expression: the '3D' pregnancy cohort study	33	e13046	http://ovidsp.ovid.com/ovidweb.cgi?T=JS&PAGE=reference&D=medp&NEWS=N&AN=34648210	https://dx.doi.org/10.1111/jne.13046
S. Cavalheiro; M. D. Silva da Costa; J. M. Nicacio; P. A. Dastoli; I. Capraro Suriano; M. M. Barbosa; H. J. Milani; S. G. Pereira Sarmento; T. C. Carbonari de Faria; A. F. Moron	2020	Journal of neurosurgery. Pediatrics	6	Fetal surgery for occipital encephalocele	26	605-612	http://ovidsp.ovid.com/ovidweb.cgi?T=JS&PAGE=reference&D=med20&NEWS=N&AN=32916650	https://dx.doi.org/10.3171/2020.3.PEDS19613
A. Patel; H. Abou-Al-Shaar; M. C. Chiang; H. N. Algattas; M. M. McDowell; J. G. Stone; E. B. Mitchell; S. P. Emery; S. Greene	2021	Journal of Neurosurgery: Pediatrics	3	Neuroophthalmological manifestations of congenital aqueductal stenosis	28	320-325	https://www.embase.com/search/results?subaction=viewrecord&id=L2014431832&from=exporthttp://dx.doi.org/10.3171/2021.2.PEDS20824	10.3171/2021.2.PEDS20824
K. L. Kong; B. Burgess; K. S. Morris; T. Re; H. R. Hull; D. K. Sullivan; R. A. Paluch	2021	Journal of Nutrition	6	Association between Added Sugars from Infant Formulas and Rapid Weight Gain in US Infants and Toddlers	151	1572-1580	https://www.embase.com/search/results?subaction=viewrecord&id=L2013038193&from=exporthttp://dx.doi.org/10.1093/jn/nxab044	10.1093/jn/nxab044
T. Jin; H. Kyozuka; T. Fukuda; M. Fujimori; T. Murata; S. Nomura; D. Suzuki; Y. Nomura; T. Imamura; S. Yasuda; A. Yamaguchi; K. Fujimori	2021	Journal of Obstetrics and Gynaecology Research	12	Effect of gestational weight gain on placental weight: A single tertiary referral center study of Japanese women	47	4241-4249	https://www.embase.com/search/results?subaction=viewrecord&id=L2013954865&from=exporthttp://dx.doi.org/10.1111/jog.15058	10.1111/jog.15058
K. Mimura; T. Tomimatsu; M. Endo; T. Kimura	2022	Journal of Obstetrics and Gynaecology Research	2	Atypical preeclampsia without underlying disease and elevated sFlt-1/PlGF ratio	48	471-476	https://www.embase.com/search/results?subaction=viewrecord&id=L2014343046&from=exporthttp://dx.doi.org/10.1111/jog.15117	10.1111/jog.15117
S. Oide; T. Kuwata; L. Wang; K. Imai; K. Chikazawa; K. Takagi	2019	Journal of Obstetrics and Gynaecology Research	11	Placental mesenchymal dysplasia with a good outcome: A case report	45	2284-2288	https://www.embase.com/search/results?subaction=viewrecord&id=L2002580753&from=exporthttp://dx.doi.org/10.1111/jog.14095	10.1111/jog.14095
T. Yasuoka; N. Iwama; K. Ota; M. Harada; J. Hasegawa; N. Yaegashi; T. Sugiyama; N. Suzuki; Y. Osuga	2021	Journal of Obstetrics and Gynaecology Research	9	Pregnancy outcomes in children, adolescents, and young adults that survived cancer: A nationwide survey in Japan	47	3352-3361	https://www.embase.com/search/results?subaction=viewrecord&id=L2012850710&from=exporthttp://dx.doi.org/10.1111/jog.14909	10.1111/jog.14909
C. Kodera; S. Aoki; T. Ohba; K. Higashimoto; Y. Mikami; M. Fukunaga; H. Soejima; H. Katabuchi	2021	Journal of Obstetrics and Gynaecology Research	3	Clinical manifestations of placental mesenchymal dysplasia in Japan: A multicenter case series	47	1118-1125	https://www.embase.com/search/results?subaction=viewrecord&id=L2010195853&from=exporthttp://dx.doi.org/10.1111/jog.14647	10.1111/jog.14647
C. K. Jepp; D. A. Foley; I. L. J. Chua; J. C. Kwong; M. S. Payne; J. Davis; D. K. Yeoh	2022	Journal of Paediatrics and Child Health	3	Ureaplasma urealyticum meningitis complicated by hydrocephalus in a preterm neonate	58	529-531	https://www.embase.com/search/results?subaction=viewrecord&id=L2011526734&from=exporthttp://dx.doi.org/10.1111/jpc.15569	10.1111/jpc.15569
A. Jaramillo-Ospina; E. Castano-Moreno; E. Munoz-Munoz; B. J. Krause; R. Uauy; P. Casanello; J. A. Castro-Rodriguez	2021	Journal of pediatric gastroenterology and nutrition	2	Maternal Obesity Is Associated With Higher Cord Blood Adipokines in Offspring Most Notably in Females	73	264-270	http://ovidsp.ovid.com/ovidweb.cgi?T=JS&PAGE=reference&D=med19&NEWS=N&AN=34016877	https://dx.doi.org/10.1097/MPG.0000000000003172
A. G. Hall; J. P. Otjen; N. A. Vitanza; K. J. Riehle; N. R. Pinto	2021	Journal of Pediatric Surgery Case Reports		Neonatal appendicitis presenting as a painless abdominal mass	72		https://www.embase.com/search/results?subaction=viewrecord&id=L2013477029&from=exporthttp://dx.doi.org/10.1016/j.epsc.2021.101964	10.1016/j.epsc.2021.101964
L. Chalak; R. W. Redline; A. M. Goodman; S. E. Juul; T. Chang; T. D. Yanowitz; N. Maitre; D. E. Mayock; A. L. Lampland; E. Bendel-Stenzel; D. Riley; A. M. Mathur; R. Rao; K. P. Van Meurs; T. W. Wu; F. F. Gonzalez; J. Flibotte; U. Mietzsch; G. M. Sokol; K. A. Ahmad; M. Baserga; J. H. Weitkamp; B. B. Poindexter; B. A. Comstock; Y. W. Wu	2021	Journal of Pediatrics		Acute and Chronic Placental Abnormalities in a Multicenter Cohort of Newborn Infants with Hypoxic–Ischemic Encephalopathy	237	190-196	https://www.embase.com/search/results?subaction=viewrecord&id=L2013593552&from=exporthttp://dx.doi.org/10.1016/j.jpeds.2021.06.023	10.1016/j.jpeds.2021.06.023
P. J. C. Knijnenburg; M. S. Spruijt; L. Jansen; M. Rijken; R. N. G. B. Tan; F. Slaghekke; J. M. Middeldorp; E. Lopriore; J. M. M. van Klink	2022	Journal of Pediatrics		Neurodevelopmental Trajectories of Preterm Born Survivors of Twin–Twin Transfusion Syndrome: From Birth to 5 Years of Age	240	51-57.e1	https://www.embase.com/search/results?subaction=viewrecord&id=L2015081244&from=exporthttp://dx.doi.org/10.1016/j.jpeds.2021.09.002	10.1016/j.jpeds.2021.09.002
L. D. Benz; P. K. Bode; S. Brandt; B. Grass; C. Hagmann; R. Liamlahi; B. Frey; U. Held; B. Brotschi	2022	Journal of perinatal medicine	3	Placental findings are not associated with neurodevelopmental outcome in neonates with hypoxic-ischemic encephalopathy - an 11-year single-center experience	50	343-350	http://ovidsp.ovid.com/ovidweb.cgi?T=JS&PAGE=reference&D=med20&NEWS=N&AN=34670032	https://dx.doi.org/10.1515/jpm-2020-0583
H. T. Wolf; T. Weber; S. Schmidt; M. Norman; H. Varendi; A. Piedvache; J. Zeitlin; L. D. Huusom; E. R. Group	2021	Journal of perinatal medicine	7	Mode of delivery and adverse short- and long-term outcomes in vertex-presenting very preterm born infants: a European population-based prospective cohort study	49	923-931	http://ovidsp.ovid.com/ovidweb.cgi?T=JS&PAGE=reference&D=med20&NEWS=N&AN=34280959	https://dx.doi.org/10.1515/jpm-2020-0468
J. Stanek	2018	Journal of Perinatal Medicine	3	Placental examination in nonmacerated stillbirth versus neonatal mortality	46	323-331	https://www.embase.com/search/results?subaction=viewrecord&id=L619680866&from=exporthttp://dx.doi.org/10.1515/jpm-2017-0198	10.1515/jpm-2017-0198
K. Weisshaupt; W. Henrich; J. Neymeyer; A. Weichert	2021	Journal of Perinatal Medicine	6	Mode of delivery of women with Swyer syndrome in a German case series	49	725-732	https://www.embase.com/search/results?subaction=viewrecord&id=L2011444112&from=exporthttp://dx.doi.org/10.1515/jpm-2020-0562	10.1515/jpm-2020-0562
G. Bandoli; D. Suttner; E. Kiernan; R. J. Baer; L. Jelliffe-Pawlowski; C. D. Chambers	2022	Journal of perinatology : official journal of the California Perinatal Association	3	Risk factors for neonatal encephalopathy in late preterm and term singleton births in a large California birth cohort	42	341-347	http://ovidsp.ovid.com/ovidweb.cgi?T=JS&PAGE=reference&D=med20&NEWS=N&AN=34702969	https://dx.doi.org/10.1038/s41372-021-01242-z
S. K. Hunter; M. C. Hoffman; A. D'Alessandro; V. K. Walker; M. Balser; K. Noonan; A. J. Law; R. Freedman	2021	Journal of Psychiatric Research		Maternal prenatal choline and inflammation effects on 4-year-olds’ performance on the Wechsler Preschool and Primary Scale of Intelligence-IV	141	50-56	https://www.embase.com/search/results?subaction=viewrecord&id=L2013211762&from=exporthttp://dx.doi.org/10.1016/j.jpsychires.2021.06.037	10.1016/j.jpsychires.2021.06.037
B. A. Dachew; J. G. Scott; R. Alati	2021	Journal of Psychosomatic Research		Gestational urinary tract infections and the risk of antenatal and postnatal depressive and anxiety symptoms: A longitudinal population-based study	150		https://www.embase.com/search/results?subaction=viewrecord&id=L2014643830&from=exporthttp://dx.doi.org/10.1016/j.jpsychores.2021.110600	10.1016/j.jpsychores.2021.110600
B. Ferrari; L. Mesiano; L. Benacchio; B. Ciulli; A. Donolato; R. Riolo	2021	Journal of Reproductive and Infant Psychology	5	Prevalence and risk factors of postpartum depression and adjustment disorder during puerperium–a retrospective research	39	486-498	https://www.embase.com/search/results?subaction=viewrecord&id=L2005468193&from=exporthttp://dx.doi.org/10.1080/02646838.2020.1786035	10.1080/02646838.2020.1786035
S. U. Aman; M. Abdulla; A. Syed; P. Sindgikar	2021	Journal of SAFOG	4	Preeclampsia with Hemorrhagic Stroke: A Case Report of a Woman’s Perilous Journey through Motherhood with a Miraculous Ending	13	269-271	https://www.embase.com/search/results?subaction=viewrecord&id=L2015381132&from=exporthttp://dx.doi.org/10.5005/JP-JOURNALS-10006-1929	10.5005/JP-JOURNALS-10006-1929
J. J. Savla; M. E. Putt; J. Huang; S. Parry; J. S. Moldenhauer; S. Reilly; O. Youman; J. Rychik; L. Mercer-Rosa; J. W. Gaynor; S. M. Kawut	2022	Journal of the American Heart Association	2	Impact of Maternal-Fetal Environment on Mortality in Children With Single Ventricle Heart Disease	11	e020299	http://ovidsp.ovid.com/ovidweb.cgi?T=JS&PAGE=reference&D=med20&NEWS=N&AN=35014861	https://dx.doi.org/10.1161/JAHA.120.020299
L. W. Wang; Y. C. Lin; S. T. Wang; C. C. Huang; K. I. Tsou; P. N. Tsao; S. C. Mu; C. H. Hsu; R. Lien; H. C. Lin; C. C. Hsiao; C. C. Chen; Y. F. Tu; L. W. Chen; C. H. Lin; Y. J. Lin; L. Y. Wang; W. H. Tsai; Y. Y. Chen; A. X. Lin	2021	Journal of the Formosan Medical Association	6	Trends in survival, neonatal morbidity and neurodevelopmental outcome of very preterm infants in Tainan, Southern Taiwan, 1995–2016	120	1314-1323	https://www.embase.com/search/results?subaction=viewrecord&id=L2010734600&from=exporthttp://dx.doi.org/10.1016/j.jfma.2020.12.025	10.1016/j.jfma.2020.12.025
S.-P. Shen; C.-H. Chen; H.-Y. Chang; C.-H. Hsu; C.-Y. Lin; W.-T. Jim; J.-H. Chang	2022	Journal of the Formosan Medical Association = Taiwan yi zhi	5	A 20-cm cut umbilical cord milking may not benefit the preterm infants < 30 week's gestation: A randomized clinical trial	121	912-919	http://ovidsp.ovid.com/ovidweb.cgi?T=JS&PAGE=reference&D=med20&NEWS=N&AN=34593275	https://dx.doi.org/10.1016/j.jfma.2021.09.013
S. Agarwal; S. N. Ajmani; P. Verma; V. Tandon	2017	Journal of the Indian Medical Association	12	Teenage pregnancy complications and outcomes in a tertiary care hospital	115	13-17	https://www.embase.com/search/results?subaction=viewrecord&id=L2015309653&from=export
T. Morales-Tisnés; L. Quintero-Ortiz; E. Quintero-Muñoz; F. Sierra-Matamoros; J. Arias-Aponte; A. Rojas-Villarraga	2021	Journal of Translational Autoimmunity		Prevalence of hospital readmissions and related factors in patients with autoimmune diseases	4		https://www.embase.com/search/results?subaction=viewrecord&id=L2014564316&from=exporthttp://dx.doi.org/10.1016/j.jtauto.2021.100121	10.1016/j.jtauto.2021.100121
S. P. Zoubovsky; A. Wilder; L. Muglia	2021	Journal of visualized experiments : JoVE	172	Using a Murine Model of Psychosocial Stress in Pregnancy as a Translationally Relevant Paradigm for Psychiatric Disorders in Mothers and Infants			http://ovidsp.ovid.com/ovidweb.cgi?T=JS&PAGE=reference&D=med19&NEWS=N&AN=34180900	https://dx.doi.org/10.3791/62464
Q. Zhang; Z.-K. Bao; M.-X. Deng; Q. Xu; D.-D. Ding; M.-M. Pan; X. Xi; F.-F. Wang; Y. Zou; F. Qu	2020	Journal of Zhejiang University. Science. B	12	Fetal growth, fetal development, and placental features in women with polycystic ovary syndrome: analysis based on fetal and placental magnetic resonance imaging	21	977-989	http://ovidsp.ovid.com/ovidweb.cgi?T=JS&PAGE=reference&D=med18&NEWS=N&AN=33843163	https://dx.doi.org/10.1631/jzus.B2000350
F. Giurazza; G. Albano; L. Valentino; E. Schena; T. Capussela; M. A. Di Pasquale; F. Di Pietto; R. De Ritis; G. Nasti; G. Scognamiglio; R. Niola	2018	La Radiologia medica	1	Predelivery uterine arteries embolization in patients affected by placental implant anomalies	123	71-78	https://www.embase.com/search/results?subaction=viewrecord&id=L620883701&from=exporthttp://dx.doi.org/10.1007/s11547-017-0796-9	10.1007/s11547-017-0796-9
N. Racine; H. Byles; T. Killam; W. Ereyi-Osas; S. Madigan	2022	Maternal and child health journal	5	Asking About Childhood Adversity in the Prenatal Care Setting: Cross-Sectional Associations with Maternal Health and Mental Health Outcomes	26	994-1004	http://ovidsp.ovid.com/ovidweb.cgi?T=JS&PAGE=reference&D=med20&NEWS=N&AN=34837600	https://dx.doi.org/10.1007/s10995-021-03301-5
E. Mollard; K. Kupzyk	2022	MCN. The American journal of maternal child nursing	1	Birth Satisfaction During the Early Months of the COVID-19 Pandemic in the United States	47	6-12	http://ovidsp.ovid.com/ovidweb.cgi?T=JS&PAGE=reference&D=med20&NEWS=N&AN=34559088	https://dx.doi.org/10.1097/NMC.0000000000000777
C.-J. Moon; T. H. Kwon; K. S. Lee; H.-S. Lee	2021	Medicine	25	Recurrent neonatal sepsis and progressive white matter injury in a premature newborn culture-positive for group B Streptococcus: A case report	100	e26387	http://ovidsp.ovid.com/ovidweb.cgi?T=JS&PAGE=reference&D=med19&NEWS=N&AN=34160417	https://dx.doi.org/10.1097/MD.0000000000026387
A. Shimanovsky; D. Patel; J. Wasser	2016	Mediterranean Journal of Hematology and Infectious Diseases	1	Refractory immune thrombocytopenic purpura and cytomegalovirus infection: A call for a change in the current guidelines	8		https://www.embase.com/search/results?subaction=viewrecord&id=L608276687&from=exporthttp://dx.doi.org/10.4084/mjhid.2016.010	10.4084/mjhid.2016.010
F. Wang; W. Zhang; W. Cheng; N. Huo; S. Zhang	2021	Menopause (New York, N.Y.)	9	Preeclampsia and cancer risk in women in later life: a systematic review and meta-analysis of cohort studies	28	1070-1078	https://www.embase.com/search/results?subaction=viewrecord&id=L635862422&from=exporthttp://dx.doi.org/10.1097/GME.0000000000001806	10.1097/GME.0000000000001806
G. Balbi; A. Schiattarella; D. Fasulo; A. Cafiero; A. Mastrogiacomo; R. Musone; A. Carucci; L. Cobellis	2022	Minerva obstetrics and gynecology		Vertical transmission of Human papillomavirus: experience from a center of south Italy			https://www.embase.com/search/results?subaction=viewrecord&id=L637155431&from=exporthttp://dx.doi.org/10.23736/S2724-606X.22.04956-9	10.23736/S2724-606X.22.04956-9
M. Bruno; C. Di Florio; A. Di Sibio; A. D'Alfonso; L. Sollima; L. M. Di Stefano; S. Tabacco; G. Capanna; S. Ambrosii; M. Guido	2022	Minerva obstetrics and gynecology		A first stage placental site trophoblastic tumor: a case report and review of literature			http://ovidsp.ovid.com/ovidweb.cgi?T=JS&PAGE=reference&D=medp&NEWS=N&AN=35238194	https://dx.doi.org/10.23736/S2724-606X.22.05053-9
K. J. Brunst; H.-H. L. Hsu; L. Zhang; X. Zhang; K. N. Carroll; A. Just; B. A. Coull; I. Kloog; R. O. Wright; A. A. Baccarelli; R. J. Wright	2022	Mitochondrion		Prenatal particulate matter exposure and mitochondrial mutational load at the maternal-fetal interface: Effect modification by genetic ancestry	62	102-110	http://ovidsp.ovid.com/ovidweb.cgi?T=JS&PAGE=reference&D=med20&NEWS=N&AN=34785263	https://dx.doi.org/10.1016/j.mito.2021.11.003
Q. Li; C. Sun; J. Guo; W. Zhai; L. Zhang	2021	Molecular Cytogenetics	1	Terminal 10q26.12 deletion is associated with neonatal asymmetric crying facies syndrome: a case report and literature review	14		https://www.embase.com/search/results?subaction=viewrecord&id=L2013148725&from=exporthttp://dx.doi.org/10.1186/s13039-021-00554-1	10.1186/s13039-021-00554-1
M. V. Gomes; J. Huber; R. A. Ferriani; A. M. Amaral Neto; E. S. Ramos	2009	Molecular Human Reproduction	8	Abnormal methylation at the KvDMR1 imprinting control region in clinically normal children conceived by assisted reproductive technologies	15	471-477	https://www.embase.com/search/results?subaction=viewrecord&id=L354981874&from=exporthttp://dx.doi.org/10.1093/molehr/gap038	10.1093/molehr/gap038
S. Jiang; A. M. Teague; J. B. Tryggestad; T. J. Lyons; S. D. Chernausek	2020	Molecular medicine (Cambridge, Mass.)	1	Fetal circulating human resistin increases in diabetes during pregnancy and impairs placental mitochondrial biogenesis	26	76	http://ovidsp.ovid.com/ovidweb.cgi?T=JS&PAGE=reference&D=med18&NEWS=N&AN=32762639	https://dx.doi.org/10.1186/s10020-020-00205-y
T. Muk; A. Stensballe; O. Dmytriyeva; A. Brunse; P.-P. Jiang; T. Thymann; P. T. Sangild; S. Pankratova	2022	Molecular neurobiology	4	Differential Brain and Cerebrospinal Fluid Proteomic Responses to Acute Prenatal Endotoxin Exposure	59	2204-2218	http://ovidsp.ovid.com/ovidweb.cgi?T=JS&PAGE=reference&D=med20&NEWS=N&AN=35064541	https://dx.doi.org/10.1007/s12035-022-02753-2
P. S. de Almeida Augusto; R. L. G. Pereira; S. M. Caligiorne; B. Sabato; B. R. D. Assis; L. P. do Espirito Santo; K. D. Dos Reis; G. A. Castro Goulart; A. de Fatima; M. de Castro Lourenco das Neves; F. D. Garcia	2021	Molecular psychiatry	12	The GNE-KLH anti-cocaine vaccine protects dams and offspring from cocaine-induced effects during the prenatal and lactating periods	26	7784-7791	http://ovidsp.ovid.com/ovidweb.cgi?T=JS&PAGE=reference&D=med20&NEWS=N&AN=34381172	https://dx.doi.org/10.1038/s41380-021-01210-1
S. Amendoeira; C. McNair; J. Saini; S. Habib	2020	Neonatal network : NN	3	Glucose Homeostasis and the Neonatal Brain: A Sweet Relationship	39	137-146	http://ovidsp.ovid.com/ovidweb.cgi?T=JS&PAGE=reference&D=med17&NEWS=N&AN=32457188	https://dx.doi.org/10.1891/0730-0832.39.3.137
T. Kurimoto; S. Ibara; M. Kamitomo; T. Tokuhisa; T. Maeda; Y. Maede; C. Ishihara; Y. Naito; E. Hirakawa; T. Yamamoto; M. Yamamoto; M. Kibe; T. Takayama; H. Ohashi	2021	Neonatology	3	Risk Factors for Mortality and Neurodevelopmental Impairment among Neonates Born at 22-23 Weeks' Gestation	118	310-316	https://www.embase.com/search/results?subaction=viewrecord&id=L634632201&from=exporthttp://dx.doi.org/10.1159/000514161	10.1159/000514161
R. J. Lund; M. Kylaniemi; N. Pettersson; R. Kaukonen; M. Konki; N. M. Scheinin; L. Karlsson; H. Karlsson; E. Ekholm	2021	Neurobiology of stress		Placental DNA methylation marks are associated with maternal depressive symptoms during early pregnancy	15	100374	http://ovidsp.ovid.com/ovidweb.cgi?T=JS&PAGE=reference&D=pmnm5&NEWS=N&AN=34401410	https://dx.doi.org/10.1016/j.ynstr.2021.100374
A. Garcia-Serra; M. Radosevic; J. Rios; E. Aguilar; E. Maudes; J. Landa; L. Sabater; E. Martinez-Hernandez; J. Planaguma; J. Dalmau	2021	Neurology(R) neuroimmunology & neuroinflammation	6	Blocking Placental Class G Immunoglobulin Transfer Prevents NMDA Receptor Antibody Effects in Newborn Mice	8		http://ovidsp.ovid.com/ovidweb.cgi?T=JS&PAGE=reference&D=med20&NEWS=N&AN=34580181	https://dx.doi.org/10.1212/NXI.0000000000001061
R. Wyrebek; M. DiBartolomeo; S. Brooks; T. Geller; M. Crenshaw; S. Iyadurai	2022	Neuromuscular Disorders	2	Hypotonic infant with PURA syndrome-related channelopathy successfully treated with pyridostigmine	32	166-169	https://www.embase.com/search/results?subaction=viewrecord&id=L2016664576&from=exporthttp://dx.doi.org/10.1016/j.nmd.2022.01.005	10.1016/j.nmd.2022.01.005
X. Huang; S. Kuang; T. J. Applegate; T.-L. Lin; H.-W. Cheng	2021	Neuroscience		Prenatal Serotonin Fluctuation Affects Serotoninergic Development and Related Neural Circuits in Chicken Embryos	473	66-80	http://ovidsp.ovid.com/ovidweb.cgi?T=JS&PAGE=reference&D=med19&NEWS=N&AN=34425158	https://dx.doi.org/10.1016/j.neuroscience.2021.08.011
K. Reemst; S. R. Ruigrok; L. Bleker; E. Naninck; T. Ernst; J. Kotah; P. J. Lucassen; T. J. Roseboom; B. J. Pollux; S. de Rooij; A. Korosi	2022	Neuroscience and biobehavioral reviews		Sex-dependence and comorbidities of the early-life adversity induced mental and metabolic disease risks: where are we at?		104627	https://www.embase.com/search/results?subaction=viewrecord&id=L637632260&from=exporthttp://dx.doi.org/10.1016/j.neubiorev.2022.104627	10.1016/j.neubiorev.2022.104627
M. C. Allen; N. K. Moog; C. Buss; E. Yen; H. C. Gustafsson; E. L. Sullivan; A. M. Graham	2021	Neurotoxicology and teratology		Co-occurrence of preconception maternal childhood adversity and opioid use during pregnancy: Implications for offspring brain development	88	107033	http://ovidsp.ovid.com/ovidweb.cgi?T=JS&PAGE=reference&D=med20&NEWS=N&AN=34601061	https://dx.doi.org/10.1016/j.ntt.2021.107033
N. El Khalil; A. Lupattelli; H. Nordeng	2021	Norsk Epidemiologi	1-2	Antithyroid drug treatment and pregnancy outcomes among women with hyperthyroidism in pregnancy: A norwegian population-based registry-linkage study	29	71-84	https://www.embase.com/search/results?subaction=viewrecord&id=L2013108537&from=exporthttp://dx.doi.org/10.5324/nje.v29i1-2.4048	10.5324/nje.v29i1-2.4048
E. Bloise; J. R. S. Braga; C. B. V. Andrade; G. E. Imperio; L. M. Martinelli; R. A. Antunes; K. R. Silva; C. B. Nunes; L. Cobellis; F. F. Bloise; S. G. Matthews; K. L. Connor; T. M. Ortiga-Carvalho	2021	Nutrients	8	Altered umbilical cord blood nutrient levels, placental cell turnover and transporter expression in human term pregnancies conceived by intracytoplasmic sperm injection (Icsi)	13		https://www.embase.com/search/results?subaction=viewrecord&id=L2013047554&from=exporthttp://dx.doi.org/10.3390/nu13082587	10.3390/nu13082587
S. H. Almukhtar; J. M. Hassan; Y. A. Al Yozbaki	2022	Obesity and Metabolism	4	THE IMPACT OF MATERNAL OBESITY ON NEWBORN AND MATERNAL HEALTH STATUS	18	417-424	https://www.embase.com/search/results?subaction=viewrecord&id=L2017202158&from=exporthttp://dx.doi.org/10.14341/OMET12772	10.14341/OMET12772
J. A. Deprest; K. H. Nicolaides; A. Benachi; E. Gratacos; G. Ryan; N. Persico; H. Sago; A. Johnson; M. Wielgoś; C. Berg; B. van Calster; F. M. Russo	2021	Obstetrical and Gynecological Survey	12	Randomized Trial of Fetal Surgery for Severe Left Diaphragmatic Hernia	76	724-725	https://www.embase.com/search/results?subaction=viewrecord&id=L2016443370&from=exporthttp://dx.doi.org/10.1097/01.ogx.0000802664.32701.0b	10.1097/01.ogx.0000802664.32701.0b
A. M. Friedman; E. A. DiMango; J. R. Guglielminotti; Y. Huang; J. D. Wright; M. E. D'Alton; T. Wen	2022	Obstetrics and gynecology	1	Trends in and Maternal Outcomes of Delivery Hospitalizations of Patients With an Asthma Diagnosis	139	52-62	http://ovidsp.ovid.com/ovidweb.cgi?T=JS&PAGE=reference&D=med20&NEWS=N&AN=34856565	https://dx.doi.org/10.1097/AOG.0000000000004635
U. B. Akpan; C. Enweremadu; E. Monjok; T. Agan	2021	Open Access Macedonian Journal of Medical Sciences		Antenatal obstetric hospitalization: Risk factors and pregnancy outcomes in the university of calabar university teaching hospital, calabar – a retrospective review	9	235-239	https://www.embase.com/search/results?subaction=viewrecord&id=L2007496856&from=exporthttp://dx.doi.org/10.3889/oamjms.2021.4257	10.3889/oamjms.2021.4257
J. Indarti; R. Surya; R. Aditya; M. Ikhsan; K. Alda; M. A. Antoniman	2021	Open Access Macedonian Journal of Medical Sciences		Successfully pregnancy outcome after lletz in women with cervical intraepithelial neoplasia: A case series	9	308-312	https://www.embase.com/search/results?subaction=viewrecord&id=L2015098958&from=exporthttp://dx.doi.org/10.3889/oamjms.2021.7770	10.3889/oamjms.2021.7770
M. J. Green; O. J. Watkeys; M. Kariuki; G. Hindmarsh; T. Whitten; K. Dean; K. R. Laurens; F. Harris; V. J. Carr	2022	Paediatric and perinatal epidemiology	2	Forecasting childhood adversities from conditions of birth	36	230-242	http://ovidsp.ovid.com/ovidweb.cgi?T=JS&PAGE=reference&D=med20&NEWS=N&AN=35107846	https://dx.doi.org/10.1111/ppe.12828
W. Horner-Johnson; B. Garg; B. G. Darney; F. M. Biel; A. B. Caughey	2022	Paediatric and perinatal epidemiology		Severe maternal morbidity and other perinatal complications among women with physical, sensory, or intellectual and developmental disabilities			http://ovidsp.ovid.com/ovidweb.cgi?T=JS&PAGE=reference&D=medp&NEWS=N&AN=35437812	https://dx.doi.org/10.1111/ppe.12873
S. Safi; M. Syed; Afrahaman; A. Habib; Javeriasalee	2022	Pakistan Journal of Medical and Health Sciences	1	Common Complications after Immediate Postpartem Intrauterine Contraceptive Device Insertion	6	1141-1144	https://www.embase.com/search/results?subaction=viewrecord&id=L2017382395&from=exporthttp://dx.doi.org/10.53350/pjmhs221611141	10.53350/pjmhs221611141
N. Yang; X. He; C. Yin; L. Zhao	2021	Pakistan Journal of Medical Sciences	7	Clinical analysis of 33 cases with neonatal cerebral infarction	37	1800-1807	https://www.embase.com/search/results?subaction=viewrecord&id=L2014030833&from=exporthttp://dx.doi.org/10.12669/pjms.37.7.4720	10.12669/pjms.37.7.4720
M. Michalak-Kloc; M. Kłosowska-Kwapisz; E. R. Perez; K. Walczak; A. Kuszerska; W. Malinowski	2021	Pediatria Polska	2	Twin pregnancy after kidney transplant - The insight of the prenatal and postnatal problems based on a case report	96	139-142	https://www.embase.com/search/results?subaction=viewrecord&id=L2013637742&from=exporthttp://dx.doi.org/10.5114/polp.2021.107399	10.5114/polp.2021.107399
J. Stanek	2012	Pediatric and Developmental Pathology	1	Utility of diagnosing various histological patterns of diffuse chronic hypoxic placental injury	15	13-23	https://www.embase.com/search/results?subaction=viewrecord&id=L364675953&from=exporthttp://dx.doi.org/10.2350/11-03-1000-OA.1	10.2350/11-03-1000-OA.1
C. Lovern; I. M. F. Todd; S. E. Håberg; M. C. Magnus; D. P. Burgner; J. E. Miller	2022	Pediatric Infectious Disease Journal	5	Association of prenatal antibiotics and mode of birth with otolaryngology surgery in offspring a national data linkage study	41	368-374	https://www.embase.com/search/results?subaction=viewrecord&id=L2017761507&from=exporthttp://dx.doi.org/10.1097/INF.0000000000003491	10.1097/INF.0000000000003491
G. B. Piccoli; M. Torreggiani; R. Crochette; G. Cabiddu; B. Masturzo; R. Attini; E. Versino	2021	Pediatric Nephrology		What a paediatric nephrologist should know about preeclampsia and why it matters			https://www.embase.com/search/results?subaction=viewrecord&id=L2014126837&from=exporthttp://dx.doi.org/10.1007/s00467-021-05235-0	10.1007/s00467-021-05235-0
B. Falkner	2020	Pediatric nephrology (Berlin, Germany)	8	Maternal and gestational influences on childhood blood pressure	35	1409-1418	http://ovidsp.ovid.com/ovidweb.cgi?T=JS&PAGE=reference&D=med17&NEWS=N&AN=30790042	https://dx.doi.org/10.1007/s00467-019-4201-x
S. Kota; K. Jasti; Y. Liu; H. Liu; R. Zhang; L. Chalak	2021	Pediatric Neurology		EEG Spectral Power: A Proposed Physiological Biomarker to Classify the Hypoxic-Ischemic Encephalopathy Severity in Real Time	122	7-14	https://www.embase.com/search/results?subaction=viewrecord&id=L2013428891&from=exporthttp://dx.doi.org/10.1016/j.pediatrneurol.2021.06.001	10.1016/j.pediatrneurol.2021.06.001
J. A. Castro-Rodriguez; E. Forno; O. Padilla; P. Casanello; B. J. Krause; A. Borzutzky	2021	Pediatric pulmonology	10	The asthma predictive index as a surrogate diagnostic tool in preschoolers: Analysis of a longitudinal birth cohort	56	3183-3188	http://ovidsp.ovid.com/ovidweb.cgi?T=JS&PAGE=reference&D=med20&NEWS=N&AN=34320686	https://dx.doi.org/10.1002/ppul.25592
J. Costanza; M. Camanni; M. M. Ferrari; V. De Cosmi; S. Tabano; L. Fontana; T. Radaelli; G. Privitera; D. Alberico; P. Colapietro; S. Motta; S. Sirchia; T. Stampalija; C. Tabasso; P. Roggero; F. Parazzini; F. Mosca; E. Ferrazzi; S. Bosari; M. Miozzo; C. Agostoni	2021	Pediatric research		Assessment of pregnancy dietary intake and association with maternal and neonatal outcomes			http://ovidsp.ovid.com/ovidweb.cgi?T=JS&PAGE=reference&D=medp&NEWS=N&AN=34344991	https://dx.doi.org/10.1038/s41390-021-01665-6
K. M. Gustafson; D. N. Christifano; D. Hoyer; A. Schmidt; S. E. Carlson; J. Colombo; N. B. Mathis; S. A. Sands; L. Chollet-Hinton; A. R. Brown; D. P. Mudaranthakam; B. J. Gajewski	2021	Pediatric research		Prenatal docosahexaenoic acid effect on maternal-infant DHA-equilibrium and fetal neurodevelopment: a randomized clinical trial			http://ovidsp.ovid.com/ovidweb.cgi?T=JS&PAGE=reference&D=medp&NEWS=N&AN=34552200	https://dx.doi.org/10.1038/s41390-021-01742-w
E. Musgrove; L. Gasparini; K. McBain; S. A. Clifford; S. A. Carter; H. Teede; M. Wake	2021	Pediatric research		Synthesizing Core Outcome Sets for outcomes research in cohort studies: a systematic review			http://ovidsp.ovid.com/ovidweb.cgi?T=JS&PAGE=reference&D=medp&NEWS=N&AN=34921214	https://dx.doi.org/10.1038/s41390-021-01801-2
M. Mynarek; S. Bjellmo; S. Lydersen; J. E. Afset; G. L. Andersen; T. Vik	2021	Pediatric Research	6	Incidence of invasive Group B Streptococcal infection and the risk of infant death and cerebral palsy: a Norwegian Cohort Study	89	1541-1548	https://www.embase.com/search/results?subaction=viewrecord&id=L2005715441&from=exporthttp://dx.doi.org/10.1038/s41390-020-1092-2	10.1038/s41390-020-1092-2
T. Shibazaki; N. Motoki; Y. Misawa; S. Ohira; Y. Inaba; M. Kanai; H. Kurita; Y. Nakazawa; T. Tsukahara; T. Nomiyama; T. Kawamoto; H. Saito; R. Kishi; N. Yaegashi; K. Hashimoto; C. Mori; S. Ito; Z. Yamagata; H. Inadera; M. Kamijima; T. Nakayama; H. Iso; M. Shima; Y. Hirooka; N. Suganuma; K. Kusuhara; T. Katoh	2021	Pediatric Research	6	Association between pesticide usage during pregnancy and neonatal hyperbilirubinemia requiring treatment: the Japan Environment and Children’s Study	89	1565-1570	https://www.embase.com/search/results?subaction=viewrecord&id=L2005770661&from=exporthttp://dx.doi.org/10.1038/s41390-020-1100-6	10.1038/s41390-020-1100-6
C. Crump; J. Sundquist; K. Sundquist	2021	Pediatrics	3	Preterm or early term birth and risk of autism	148		https://www.embase.com/search/results?subaction=viewrecord&id=L2014459380&from=exporthttp://dx.doi.org/10.1542/peds.2020-032300	10.1542/peds.2020-032300
M. M. Elgendy; S. Puthuraya; C. LoPiccolo; W. Liu; H. Aly; S. Karnati	2022	Pediatrics and neonatology	1	Neonatal stroke: Clinical characteristics and neurodevelopmental outcomes	63	41-47	http://ovidsp.ovid.com/ovidweb.cgi?T=JS&PAGE=reference&D=med20&NEWS=N&AN=34509386	https://dx.doi.org/10.1016/j.pedneo.2021.06.017
M. Galbally; S. J. Watson; O. Spigset; M. Lappas; S. Walker; A. J. Lewis	2022	Placenta		Examining differences in placental efficiency following exposure to antidepressants and current depression: Findings from an Australian pregnancy cohort study	119	44-51	http://ovidsp.ovid.com/ovidweb.cgi?T=JS&PAGE=reference&D=med20&NEWS=N&AN=35149371	https://dx.doi.org/10.1016/j.placenta.2022.02.001
S. Chatterjee; X. Zeng; M. Ouidir; M. Tesfaye; C. Zhang; F. Tekola-Ayele	2022	Placenta		Sex-specific placental gene expression signatures of small for gestational age at birth	121	82-90	http://ovidsp.ovid.com/ovidweb.cgi?T=JS&PAGE=reference&D=mesx&NEWS=N&AN=35303517	https://dx.doi.org/10.1016/j.placenta.2022.03.004
A. M. Weckman; A. L. Conroy; M. Madanitsa; B. Gnaneswaran; C. R. McDonald; L. Kalilani-Phiri; J. Chandna; D. Ali; V. Mwapasa; C. Khairallah; K. L. Thwai; S. R. Meshnick; S. M. Taylor; F. O. Ter Kuile; K. C. Kain; M. Gladstone	2021	PLoS medicine	9	Neurocognitive outcomes in Malawian children exposed to malaria during pregnancy: An observational birth cohort study	18	e1003701	http://ovidsp.ovid.com/ovidweb.cgi?T=JS&PAGE=reference&D=med20&NEWS=N&AN=34582452	https://dx.doi.org/10.1371/journal.pmed.1003701
J. Wiik; S. Nilsson; C. Karrberg; B. Strander; B. Jacobsson; V. Sengpiel	2021	PLoS medicine	5	Associations of treated and untreated human papillomavirus infection with preterm delivery and neonatal mortality: A Swedish population-based study	18	e1003641	http://ovidsp.ovid.com/ovidweb.cgi?T=JS&PAGE=reference&D=med19&NEWS=N&AN=33970907	https://dx.doi.org/10.1371/journal.pmed.1003641
C. Huang; J. Li; G. Qin; Z. Liew; J. Hu; K. D. Laszlo; F. Tao; C. Obel; J. Olsen; Y. Yu	2021	PLoS medicine	9	Maternal hypertensive disorder of pregnancy and offspring early-onset cardiovascular disease in childhood, adolescence, and young adulthood: A national population-based cohort study	18	e1003805	http://ovidsp.ovid.com/ovidweb.cgi?T=JS&PAGE=reference&D=med20&NEWS=N&AN=34582464	https://dx.doi.org/10.1371/journal.pmed.1003805
D. L. Loopik; J. Van Drongelen; R. L. M. Bekkers; Q. J. M. Voorham; W. J. G. Melchers; L. F. A. G. Massuger; F. J. Van Kemenade; A. G. Siebers	2021	PLoS Medicine	6	Cervical intraepithelial neoplasia and the risk of spontaneous preterm birth: A Dutch population-based cohort study with 45,259 pregnancy outcomes	18		https://www.embase.com/search/results?subaction=viewrecord&id=L2013141702&from=exporthttp://dx.doi.org/10.1371/journal.pmed.1003665	10.1371/journal.pmed.1003665
C. M. Mburu; S. A. Bukachi; K. H. Tokpa; G. Fokou; K. Shilabukha; M. Ezekiel; B. Bonfoh; R. Kazwala; K. Kreppel	2021	PLoS Neglected Tropical Diseases	6	Lay attitudes and misconceptions and their implications for the control of brucellosis in an agro-pastoral community in kilombero district, tanzania	15		https://www.embase.com/search/results?subaction=viewrecord&id=L2007786504&from=exporthttp://dx.doi.org/10.1371/journal.pntd.0009500	10.1371/journal.pntd.0009500
A. Sotiros; D. Thornhill; M. D. Post; V. D. Winn; J. Armstrong	2021	PloS one	11	Inflammatory cytokines, placental pathology, and neurological outcomes in infants born to preterm preeclamptic mothers	16	e0260094	http://ovidsp.ovid.com/ovidweb.cgi?T=JS&PAGE=reference&D=med20&NEWS=N&AN=34780565	https://dx.doi.org/10.1371/journal.pone.0260094
E. Hetherington; K. Adhikari; L. Tomfohr-Madsen; S. Patten; A. Metcalfe	2021	PloS one	2	Birth outcomes, pregnancy complications, and postpartum mental health after the 2013 Calgary flood: A difference in difference analysis	16	e0246670	http://ovidsp.ovid.com/ovidweb.cgi?T=JS&PAGE=reference&D=med19&NEWS=N&AN=33571314	https://dx.doi.org/10.1371/journal.pone.0246670
S. L. Fougner; E. Vanky; T. S. Lovvik; S. M. Carlsen	2021	PloS one	7	No impact of gestational diabetes mellitus on pregnancy complications in women with PCOS, regardless of GDM criteria used	16	e0254895	http://ovidsp.ovid.com/ovidweb.cgi?T=JS&PAGE=reference&D=med19&NEWS=N&AN=34297751	https://dx.doi.org/10.1371/journal.pone.0254895
L. G. E. Hanem; O. Salvesen; A. Madsen; J. V. Sagen; G. Mellgren; P. B. Juliusson; S. M. Carlsen; E. Vanky; R. Odegard	2021	PloS one	9	Maternal PCOS status and metformin in pregnancy: Steroid hormones in 5-10 years old children from the PregMet randomized controlled study	16	e0257186	http://ovidsp.ovid.com/ovidweb.cgi?T=JS&PAGE=reference&D=med19&NEWS=N&AN=34499672	https://dx.doi.org/10.1371/journal.pone.0257186
G. M. Kassa; A. O. Arowojolu; A. T. A. Odukogbe; A. W. Yalew	2021	PloS one	9	Adverse maternal outcomes of adolescent pregnancy in Northwest Ethiopia: A prospective cohort study	16	e0257485	http://ovidsp.ovid.com/ovidweb.cgi?T=JS&PAGE=reference&D=med19&NEWS=N&AN=34550977	https://dx.doi.org/10.1371/journal.pone.0257485
N. V. Scime; E. Hetherington; L. Tomfohr-Madsen; A. Nettel-Aguirre; K. H. Chaput; S. C. Tough	2021	PloS one	12	Hypertensive disorders in pregnancy and child development at 36 months in the All Our Families prospective cohort study	16	e0260590	http://ovidsp.ovid.com/ovidweb.cgi?T=JS&PAGE=reference&D=med20&NEWS=N&AN=34852012	https://dx.doi.org/10.1371/journal.pone.0260590
D. V. Gootjes; A. G. Posthumus; V. W. V. Jaddoe; B. B. van Rijn; E. A. P. Steegers	2021	PloS one	12	Maternal hypertensive disorders in pregnancy and early childhood cardiometabolic risk factors: The Generation R Study	16	e0261351	http://ovidsp.ovid.com/ovidweb.cgi?T=JS&PAGE=reference&D=med20&NEWS=N&AN=34941907	https://dx.doi.org/10.1371/journal.pone.0261351
M. Dickmark; J. Agren; L. Hellstrom-Westas; M. Jonsson	2022	PloS one	2	Risk factors for seizures in the vigorous term neonate: A population-based register study of singleton births in Sweden	17	e0264117	http://ovidsp.ovid.com/ovidweb.cgi?T=JS&PAGE=reference&D=med20&NEWS=N&AN=35176121	https://dx.doi.org/10.1371/journal.pone.0264117
A. Alkhalefah; H. J. Eyre; R. Hussain; J. D. Glazier; N. Ashton	2022	PloS one	3	Impact of maternal intermittent fasting during pregnancy on cardiovascular, metabolic and renal function in adult rat offspring	17	e0258372	http://ovidsp.ovid.com/ovidweb.cgi?T=JS&PAGE=reference&D=med20&NEWS=N&AN=35271586	https://dx.doi.org/10.1371/journal.pone.0258372
M. Van Uitert; P. D. Moerland; D. A. Enquobahrie; H. Laivuori; J. A. M. Van Der Post; C. Ris-Stalpers; G. B. Afink	2015	PLoS ONE	7	Meta-analysis of placental transcriptome data identifies a novel molecular pathway related to preeclampsia	10		https://www.embase.com/search/results?subaction=viewrecord&id=L605803248&from=exporthttp://dx.doi.org/10.1371/journal.pone.0132468	10.1371/journal.pone.0132468
N. K. Ayala; L. E. Schlichting; M. Kempner; M. A. Clark; P. M. Vivier; S. I. Viner-Brown; E. F. Werner	2021	Pregnancy hypertension		Association between maternal hypertensive disorders, fetal growth and childhood learning outcomes	25	249-254	http://ovidsp.ovid.com/ovidweb.cgi?T=JS&PAGE=reference&D=med20&NEWS=N&AN=34320425	https://dx.doi.org/10.1016/j.preghy.2021.07.242
C. Kao; J. Lauzon; M. A. Brundler; S. Tang; D. Somerset	2021	Prenatal Diagnosis	3	Perinatal outcome and prognostic factors of fetal megacystis diagnosed at 11–14 week's gestation	41	308-315	https://www.embase.com/search/results?subaction=viewrecord&id=L2007472689&from=exporthttp://dx.doi.org/10.1002/pd.5868	10.1002/pd.5868
W. Sepulveda; R. Cruz-Martinez; A. Etchegaray; J. Sanin-Blair; W. Ventura; E. Corral; R. Marquez	2021	Prenatal Diagnosis	8	Open intrauterine repair of spina bifida aperta: Historical aspects, current availability, and clinical outcomes from the Latin American Spina Bifida Consortium	41	933-941	https://www.embase.com/search/results?subaction=viewrecord&id=L2013014533&from=exporthttp://dx.doi.org/10.1002/pd.5994	10.1002/pd.5994
E. Olivares-Noguera; R. A. Montoya-Moreno; A. Arteaga-Noriega	2021	Prevalencia de disfuncion sexual en gestantes en control prenatal en una institucion hospitalaria en Rionegro, Colombia, 2020-2021	4	Prevalence of sexual dysfunction among pregnant women attending prenatal care at a hospital in Rionegro, Colombia, 2020-2021	72	368-376	http://ovidsp.ovid.com/ovidweb.cgi?T=JS&PAGE=reference&D=med20&NEWS=N&AN=35134284	https://dx.doi.org/10.18597/rcog.3761
R. H. Bitsko; J. R. Holbrook; B. O'Masta; B. Maher; A. Cerles; K. Saadeh; Z. Mahmooth; L. M. MacMillan; M. Rush; J. W. Kaminski	2022	Prevention science : the official journal of the Society for Prevention Research		A Systematic Review and Meta-analysis of Prenatal, Birth, and Postnatal Factors Associated with Attention-Deficit/Hyperactivity Disorder in Children			https://www.embase.com/search/results?subaction=viewrecord&id=L637550370&from=exporthttp://dx.doi.org/10.1007/s11121-022-01359-3	10.1007/s11121-022-01359-3
M. R. Begum; S. C. Biswas	2021	Psychiatria Danubina	Suppl 10	Prevalence and Associated Factors of Antenatal Anxiety Symptoms in Bangladesh: A Repeated Measures Cluster Data Analysis	33	52-57	http://ovidsp.ovid.com/ovidweb.cgi?T=JS&PAGE=reference&D=med19&NEWS=N&AN=34672272
B. Zhu; F. Deng; S. Yan; K. Huang; X. Wu; X. Tao; S. Wang; F. Tao	2021	Psychoneuroendocrinology		Gestational diabetes mellitus, autistic traits and ADHD symptoms in toddlers: Placental inflammatory and oxidative stress cytokines do not play an intermediary role	134	105435	http://ovidsp.ovid.com/ovidweb.cgi?T=JS&PAGE=reference&D=medp&NEWS=N&AN=34649104	https://dx.doi.org/10.1016/j.psyneuen.2021.105435
O. C. Sylte; J. S. Johansen; I. Heinla; D. J. Houwing; J. D. A. Olivier; R. Heijkoop; E. M. S. Snoeren	2021	Psychopharmacology	12	Effects of perinatal fluoxetine exposure on novelty-induced social and non-social investigation behaviors in a seminatural environment	238	3653-3667	https://www.embase.com/search/results?subaction=viewrecord&id=L2013763228&from=exporthttp://dx.doi.org/10.1007/s00213-021-05984-8	10.1007/s00213-021-05984-8
J. L. Dominguez; T. J. Mattinson; S. S. Wang; J. W. Revels	2022	Radiology Case Reports	1	Infiltrative endometriosis without endometrioma: A case report and imaging findings mimicking a bladder malignancy	17	41-45	https://www.embase.com/search/results?subaction=viewrecord&id=L2015369488&from=exporthttp://dx.doi.org/10.1016/j.radcr.2021.09.059	10.1016/j.radcr.2021.09.059
S. Ozkavukcu; N. Kuscu; D. Adiguzel; G. Cengiz-Seval; C. Celik-Ozenci	2021	Reproduction (Cambridge, England)	3	Deleterious reproductive effects of nilotinib in mouse model	161	295-306	http://ovidsp.ovid.com/ovidweb.cgi?T=JS&PAGE=reference&D=med20&NEWS=N&AN=33428589	https://dx.doi.org/10.1530/REP-20-0548
R. Fornes; J. Simin; M. H. Nguyen; G. Cruz; N. Crisosto; M. van der Schaaf; L. Engstrand; N. Brusselaers	2022	Reproductive biology and endocrinology : RB&E	1	Pregnancy, perinatal and childhood outcomes in women with and without polycystic ovary syndrome and metformin during pregnancy: a nationwide population-based study	20	30	http://ovidsp.ovid.com/ovidweb.cgi?T=JS&PAGE=reference&D=med20&NEWS=N&AN=35130922	https://dx.doi.org/10.1186/s12958-022-00905-6
R. Valdimarsdottir; A.-K. Wikstrom; T. K. Kallak; E. Elenis; O. Axelsson; H. Preissl; S. J. K. A. Ubhayasekera; J. Bergquist; I. S. Poromaa	2021	Reproductive biomedicine online	1	Pregnancy outcome in women with polycystic ovary syndrome in relation to second-trimester testosterone levels	42	217-225	http://ovidsp.ovid.com/ovidweb.cgi?T=JS&PAGE=reference&D=med18&NEWS=N&AN=33077357	https://dx.doi.org/10.1016/j.rbmo.2020.09.019
Y. J. Adams; L. Sladek	2022	Reproductive health	1	A descriptive, cross-sectional study of postpartum education: midwives' self-reported knowledge and teaching of postpartum complications in Ghana	19	77	http://ovidsp.ovid.com/ovidweb.cgi?T=JS&PAGE=reference&D=med20&NEWS=N&AN=35346240	https://dx.doi.org/10.1186/s12978-022-01376-z
J. D. St Laurent; L. H. Lin; D. M. Owen; I. Maesta; A. Castaneda; K. T. Hasselblatt; D. P. Goldstein; N. S. Horowitz; R. S. Berkowitz; K. M. Elias	2021	Reproductive sciences (Thousand Oaks, Calif.)	11	Loss of Selenoprotein Iodothyronine Deiodinase 3 Expression Correlates with Progression of Complete Hydatidiform Mole to Gestational Trophoblastic Neoplasia	28	3200-3211	http://ovidsp.ovid.com/ovidweb.cgi?T=JS&PAGE=reference&D=med20&NEWS=N&AN=34129219	https://dx.doi.org/10.1007/s43032-021-00634-y
H. Eisfeld; A. M. Glimm; G. R. Burmester; S. Ohrndorf; M. Backhaus	2021	Scandinavian Journal of Rheumatology	4	Pregnancy outcome in women with different rheumatic diseases: a retrospective analysis	50	299-306	https://www.embase.com/search/results?subaction=viewrecord&id=L2010567633&from=exporthttp://dx.doi.org/10.1080/03009742.2020.1849788	10.1080/03009742.2020.1849788
A. Toufeili; E. Cohen; J. G. Ray; A. S. Wilton; H. K. Brown; N. R. Saunders; C. L. Dennis; A. C. Holloway; K. M. Morrison; G. E. Hanley; T. F. Oberlander; A. Bérard; K. Tu; L. C. Barker; S. N. Vigod	2022	Schizophrenia Research		Complex chronic conditions among children born to women with schizophrenia	241	24-35	https://www.embase.com/search/results?subaction=viewrecord&id=L2016537613&from=exporthttp://dx.doi.org/10.1016/j.schres.2021.12.018	10.1016/j.schres.2021.12.018
P. Yu; J. Zhou; C. Ge; M. Fang; Y. Zhang; H. Wang	2022	Science of the Total Environment		Differential expression of placental 11β-HSD2 induced by high maternal glucocorticoid exposure mediates sex differences in placental and fetal development	827		https://www.embase.com/search/results?subaction=viewrecord&id=L2017180081&from=exporthttp://dx.doi.org/10.1016/j.scitotenv.2022.154396	10.1016/j.scitotenv.2022.154396
M. Ueda; K. J. Tsuchiya; C. Yaguchi; N. Furuta-Isomura; Y. Horikoshi; M. Matsumoto; M. Suzuki; T. Oda; K. Kawai; T. Itoh; M. Matsuya; M. Narumi; Y. Kohmura-Kobayashi; N. Tamura; T. Uchida; H. Itoh	2022	Scientific reports	1	Placental pathology predicts infantile neurodevelopment	12	2578	http://ovidsp.ovid.com/ovidweb.cgi?T=JS&PAGE=reference&D=med20&NEWS=N&AN=35173199	https://dx.doi.org/10.1038/s41598-022-06300-w
D. Urushiyama; E. Ohnishi; W. Suda; M. Kurakazu; C. Kiyoshima; T. Hirakawa; K. Miyata; F. Yotsumoto; K. Nabeshima; T. Setoue; S. Nagamitsu; M. Hattori; K. Hata; S. Miyamoto	2021	Scientific reports	1	Vaginal microbiome as a tool for prediction of chorioamnionitis in preterm labor: a pilot study	11	18971	http://ovidsp.ovid.com/ovidweb.cgi?T=JS&PAGE=reference&D=med20&NEWS=N&AN=34556804	https://dx.doi.org/10.1038/s41598-021-98587-4
S. Wikstrom; G. Hussein; A. Lingroth Karlsson; C. H. Lindh; C.-G. Bornehag	2021	Scientific reports	1	Exposure to perfluoroalkyl substances in early pregnancy and risk of sporadic first trimester miscarriage	11	3568	http://ovidsp.ovid.com/ovidweb.cgi?T=JS&PAGE=reference&D=med19&NEWS=N&AN=33574373	https://dx.doi.org/10.1038/s41598-021-82748-6
K. M. Hudson; E. Shiver; J. Yu; S. Mehta; D. D. Jima; M. A. Kane; H. B. Patisaul; M. Cowley	2021	Scientific reports	1	Transcriptomic, proteomic, and metabolomic analyses identify candidate pathways linking maternal cadmium exposure to altered neurodevelopment and behavior	11	16302	http://ovidsp.ovid.com/ovidweb.cgi?T=JS&PAGE=reference&D=med19&NEWS=N&AN=34381081	https://dx.doi.org/10.1038/s41598-021-95630-2
T. Shiohama; A. Hisada; M. Yamamoto; K. Sakurai; R. Takatani; K. Fujii; N. Shimojo; C. Mori; G. Japan Environment Children's Study	2021	Scientific reports	1	Decreased head circumference at birth associated with maternal tobacco smoke exposure during pregnancy on the Japanese prospective birth cohort study	11	18949	http://ovidsp.ovid.com/ovidweb.cgi?T=JS&PAGE=reference&D=med20&NEWS=N&AN=34556740	https://dx.doi.org/10.1038/s41598-021-98311-2
P. Girchenko; R. Robinson; V. J. Rantalainen; M. Lahti-Pulkkinen; K. Heinonen-Tuomaala; S. Lemola; D. Wolke; D. Schnitzlein; E. Hamalainen; H. Laivuori; P. M. Villa; E. Kajantie; K. Raikkonen	2022	Scientific reports	1	Maternal postpartum depressive symptoms partially mediate the association between preterm birth and mental and behavioral disorders in children	12	947	http://ovidsp.ovid.com/ovidweb.cgi?T=JS&PAGE=reference&D=med20&NEWS=N&AN=35042942	https://dx.doi.org/10.1038/s41598-022-04990-w
Y. Noguchi; A. Taki; I. Honda; M. Sugie; T. Shidei; K. Ito; H. Iwata; A. Koyama; K. Okazaki; M. Kondo; C. Morioka; K. Kashimada; T. Morio	2022	Scientific reports	1	Transcriptome analysis of umbilical cord mesenchymal stem cells revealed fetal programming due to chorioamnionitis	12	6537	http://ovidsp.ovid.com/ovidweb.cgi?T=JS&PAGE=reference&D=med20&NEWS=N&AN=35444246	https://dx.doi.org/10.1038/s41598-022-10258-0
R. Yamamoto; M. Ikeda; S. Hayashi; N. Mitsuda; K. Ishii	2022	Taiwanese journal of obstetrics & gynecology	2	Infantile survival and neurodevelopment at three years of age on delivery by the intended delivery mode in extremely preterm infants	61	312-316	http://ovidsp.ovid.com/ovidweb.cgi?T=JS&PAGE=reference&D=med20&NEWS=N&AN=35361393	https://dx.doi.org/10.1016/j.tjog.2022.02.020
K. Kagawa; H. Takahashi; S. Nagayama; K. Horie; K. Takahashi; Y. Baba; M. Ogoyama; H. Suzuki; R. Usui; A. Ohkuchi; S. Matsubara	2021	Taiwanese Journal of Obstetrics and Gynecology	5	Long-term outcome of fetus with ameliorated cystic hygroma	60	874-877	https://www.embase.com/search/results?subaction=viewrecord&id=L2013794899&from=exporthttp://dx.doi.org/10.1016/j.tjog.2021.07.016	10.1016/j.tjog.2021.07.016
T. A. Murdock; A. Varghese; D. Xing; J. K. Schoolmeester; C. Alexander; R. N. Baergen; W. Dahoud; M. R. Hopkins; F. Askin; R. Vang	2022	The American journal of surgical pathology	2	Bizarre Chorionic-type Trophoblast in Second-trimester and Third-trimester Placentas: Clinicopathologic Characterization of a Placental Pseudoneoplastic Lesion	46	258-267	http://ovidsp.ovid.com/ovidweb.cgi?T=JS&PAGE=reference&D=med20&NEWS=N&AN=34799484	https://dx.doi.org/10.1097/PAS.0000000000001838
A. Ajaykumar; M. Zhu; F. Kakkar; J. Brophy; A. Bitnun; A. Alimenti; H. Soudeyns; S. Saberi; A. Y. K. Albert; D. M. Money; H. C. F. Cote; C. T. i. C. Aging; H. I. V. C. i. Women; Children	2021	The Journal of infectious diseases	4	Elevated Blood Mitochondrial DNA in Early Life Among Uninfected Children Exposed to Human Immunodeficiency Virus and Combination Antiretroviral Therapy in utero	223	621-631	http://ovidsp.ovid.com/ovidweb.cgi?T=JS&PAGE=reference&D=med18&NEWS=N&AN=32638023	https://dx.doi.org/10.1093/infdis/jiaa410
M. A. Barry; S. Colt; Z. Vargas; C. V. Barry; V. Tallo; M. J. Sagliba; A. J. Amoylen; J. F. Friedman; E. A. McDonald	2022	The Journal of infectious diseases		Impaired intrauterine growth in the context of maternal hookworm infection during gestation			http://ovidsp.ovid.com/ovidweb.cgi?T=JS&PAGE=reference&D=medp&NEWS=N&AN=35091745	https://dx.doi.org/10.1093/infdis/jiac025
X. Han; H. Du; Y. Cao; Y. Zhang; J. Zhang; L. Zhang; Z. Li; Y. Xu; H. Zou; B. Sun	2021	The journal of maternal-fetal & neonatal medicine : the official journal of the European Association of Perinatal Medicine, the Federation of Asia and Oceania Perinatal Societies, the International Society of Perinatal Obstetricians	5	Association of histological and clinical chorioamnionitis with perinatal and neonatal outcome	34	794-802	http://ovidsp.ovid.com/ovidweb.cgi?T=JS&PAGE=reference&D=med18&NEWS=N&AN=31146607	https://dx.doi.org/10.1080/14767058.2019.1618824
M. R. Peltier; M. J. Fassett; Y. Arita; V. Y. Chiu; H. S. Takhar; D. Getahun	2021	The journal of maternal-fetal & neonatal medicine : the official journal of the European Association of Perinatal Medicine, the Federation of Asia and Oceania Perinatal Societies, the International Society of Perinatal Obstetricians		Exposure to polybrominated diphenyl ether-47 increases the risk of post-partum depression		1-5	http://ovidsp.ovid.com/ovidweb.cgi?T=JS&PAGE=reference&D=medp&NEWS=N&AN=34510997	https://dx.doi.org/10.1080/14767058.2021.1974386
L. A. Gimbel; N. R. Blue; A. A. Allshouse; R. M. Silver; B. Gimbel; W. A. Grobman; D. M. Haas; H. N. Simhan; B. M. Mercer; T. Hatfield	2021	The journal of maternal-fetal & neonatal medicine : the official journal of the European Association of Perinatal Medicine, the Federation of Asia and Oceania Perinatal Societies, the International Society of Perinatal Obstetricians		Pregnancy outcomes and anxiety in nulliparous women		1-10	http://ovidsp.ovid.com/ovidweb.cgi?T=JS&PAGE=reference&D=medp&NEWS=N&AN=34747312	https://dx.doi.org/10.1080/14767058.2021.1998441
E. Accortt; J. Mirocha; S. Jackman; M. Coussons-Read; C. Dunkel Schetter; C. Hobel	2021	The journal of maternal-fetal & neonatal medicine : the official journal of the European Association of Perinatal Medicine, the Federation of Asia and Oceania Perinatal Societies, the International Society of Perinatal Obstetricians		Association between diagnosed perinatal mood and anxiety disorders and adverse perinatal outcomes		1-5	http://ovidsp.ovid.com/ovidweb.cgi?T=JS&PAGE=reference&D=medp&NEWS=N&AN=34879772	https://dx.doi.org/10.1080/14767058.2021.2014450
C. Townsel; E. Odukoya; J. Rae; D. Thomas	2022	The journal of maternal-fetal & neonatal medicine : the official journal of the European Association of Perinatal Medicine, the Federation of Asia and Oceania Perinatal Societies, the International Society of Perinatal Obstetricians		There is reduced immunohistochemical staining of placental aromatase in severe neonatal opioid withdrawal syndrome		1-7	http://ovidsp.ovid.com/ovidweb.cgi?T=JS&PAGE=reference&D=medp&NEWS=N&AN=34978244	https://dx.doi.org/10.1080/14767058.2021.2022647
E. C. Francis; D. Dabelea; K. E. Boyle; T. Jansson; W. Perng	2022	The Journal of nutrition	3	Maternal Diet Quality Is Associated with Placental Proteins in the Placental Insulin/Growth Factor, Environmental Stress, Inflammation, and mTOR Signaling Pathways: The Healthy Start ECHO Cohort	152	816-825	http://ovidsp.ovid.com/ovidweb.cgi?T=JS&PAGE=reference&D=medl&NEWS=N&AN=34850052	https://dx.doi.org/10.1093/jn/nxab403
Q. Zhang; J. Zhao; M. Ni; Q. Shen; W. Zhou; Z. Liu	2022	The Journal of steroid biochemistry and molecular biology		Vitamin D3 reverses the transcriptional profile of offspring CD4+ T lymphocytes exposed to intrauterine inflammation		106120	http://ovidsp.ovid.com/ovidweb.cgi?T=JS&PAGE=reference&D=medp&NEWS=N&AN=35533917	https://dx.doi.org/10.1016/j.jsbmb.2022.106120
K. Deng; J. Liang; Y. Mu; Z. Liu; Y. Wang; M. Li; X. Li; L. Dai; Q. Li; P. Chen; Y. Xie; J. Zhu; H. Liu	2021	The Lancet Global Health	9	Preterm births in China between 2012 and 2018: an observational study of more than 9 million women	9	e1226-e1241	https://www.embase.com/search/results?subaction=viewrecord&id=L2014098526&from=exporthttp://dx.doi.org/10.1016/S2214-109X(21)00298-9	10.1016/S2214-109X(21)00298-9
K. Mitrova; B. Pipek; M. Bortlik; L. Bouchner; J. Brezina; T. Douda; T. Drasar; P. Drastich; P. Falt; P. Klvana; V. Leksa; A. Novotny; P. Svoboda; J. Skorpik; J. Ulbrych; M. Veinfurt; B. Zborilova; M. Lukas; D. Duricova	2021	Therapeutic advances in gastroenterology		Differences in the placental pharmacokinetics of vedolizumab and ustekinumab during pregnancy in women with inflammatory bowel disease: a prospective multicentre study	14	17562848211032790	http://ovidsp.ovid.com/ovidweb.cgi?T=JS&PAGE=reference&D=pmnm&NEWS=N&AN=34394725	https://dx.doi.org/10.1177/17562848211032790
M. Chaparro; M. G. Donday; F. Abad-Santos; F. J. Martín de Carpi; M. Á. Maciá-Martínez; D. Montero; D. Acosta; Y. Brenes; J. P. Gisbert	2021	Therapeutic Advances in Gastroenterology		The safety of drugs for inflammatory bowel disease during pregnancy and breastfeeding: the DUMBO registry study protocol of GETECCU	14		https://www.embase.com/search/results?subaction=viewrecord&id=L2012315106&from=exporthttp://dx.doi.org/10.1177/17562848211018097	10.1177/17562848211018097
M. Clowse; R. Fischer-Betz; C. Nelson-Piercy; A. E. Scheuerle; B. Stephan; M. Dubinsky; T. Kumke; R. Kasliwal; B. Lauwerys; F. Forger	2022	Therapeutic advances in musculoskeletal disease		Pharmacovigilance pregnancy data in a large population of patients with chronic inflammatory disease exposed to certolizumab pegol	14	1759720X221087650	http://ovidsp.ovid.com/ovidweb.cgi?T=JS&PAGE=reference&D=pmnm&NEWS=N&AN=35464812	https://dx.doi.org/10.1177/1759720X221087650
B. Brew; A. Gibberd; G. B. Marks; N. Strobel; C. W. Allen; L. Jorm; G. Chambers; S. Eades; B. McNamara	2021	Thorax	6	Identifying preventable risk factors for hospitalised asthma in young Aboriginal children: A whole-population cohort study	76	539-546	https://www.embase.com/search/results?subaction=viewrecord&id=L633888563&from=exporthttp://dx.doi.org/10.1136/thoraxjnl-2020-216189	10.1136/thoraxjnl-2020-216189
Y. T. Lin; H. Shih; C. R. Jung; C. M. Wang; Y. C. Chang; C. Y. Hsieh; B. F. Hwang	2021	Thorax	6	Effect of exposure to fine particulate matter during pregnancy and infancy on paediatric allergic rhinitis	76	568-574	https://www.embase.com/search/results?subaction=viewrecord&id=L634471550&from=exporthttp://dx.doi.org/10.1136/thoraxjnl-2020-215025	10.1136/thoraxjnl-2020-215025
K. D. Rock; G. St Armour; B. Horman; A. Phillips; M. Ruis; A. K. Stewart; D. Jima; D. C. Muddiman; H. M. Stapleton; H. B. Patisaul	2020	Toxicological sciences : an official journal of the Society of Toxicology	1	Effects of Prenatal Exposure to a Mixture of Organophosphate Flame Retardants on Placental Gene Expression and Serotonergic Innervation in the Fetal Rat Brain	176	203-223	http://ovidsp.ovid.com/ovidweb.cgi?T=JS&PAGE=reference&D=med17&NEWS=N&AN=32243540	https://dx.doi.org/10.1093/toxsci/kfaa046
C. Qin; Y. Cheng; X. Shang; R. Wang; R. Wang; X. Hao; S. Li; Y. Wang; Y. Li; X. Liu; J. Shao	2021	Toxicology		Disturbance of the Dlk1-Dio3 imprinted domain may underlie placental Dio3 suppression and extracellular thyroid hormone disturbance in placenta-derived JEG-3 cells following decabromodiphenyl ether (BDE209) exposure	458		https://www.embase.com/search/results?subaction=viewrecord&id=L2013422812&from=exporthttp://dx.doi.org/10.1016/j.tox.2021.152837	10.1016/j.tox.2021.152837
E. C. Bonefeld-J⊘rgensen; V. Mustieles; A. Rodríguez; M. Wiels⊘e; M. F. Fernandez	2021	Toxicology Letters		S29-03 Exposure to real-life PFAS mixtures present in several human matrices, assessed with ex vivo effect biomarkers	350	S53-S54	https://www.embase.com/search/results?subaction=viewrecord&id=L2014726797&from=exporthttp://dx.doi.org/10.1016/S0378-4274(21)00378-7	10.1016/S0378-4274(21)00378-7
T. T. Win-Shwe; Y. Fujitani; S. Hirano	2021	Toxicology Letters		Perinatal exposure to diesel exhaust origin secondary organic aerosol causes autism-like behavior in rats	350	S136-S137	https://www.embase.com/search/results?subaction=viewrecord&id=L2014726439&from=exporthttp://dx.doi.org/10.1016/S0378-4274(21)00565-8	10.1016/S0378-4274(21)00565-8
B. Suwannakul; R. Sapbamrer; N. Wiwattanadittakul; S. Hongsibsong	2021	Toxics	5	Organophosphate Pesticide Exposures in Early and Late Pregnancy Influence Different Aspects of Infant Developmental Performance	9		https://www.embase.com/search/results?subaction=viewrecord&id=L2007146056&from=exporthttp://dx.doi.org/10.3390/toxics9050099	10.3390/toxics9050099
M. Canpolat; G. D. K. Özçora; H. Poyrazoğlu; H. Per; A. Çoşkun; H. Gümüş; D. Arslan; E. Ünal; M. Karakükçü; T. Patıroğlu; S. Kumandaş	2021	Turkish Archives of Pediatrics	6	Long-term follow-up of patients with a diagnosis of posterior reversible encephalopathy syndrome	56	569-575	https://www.embase.com/search/results?subaction=viewrecord&id=L2015045220&from=exporthttp://dx.doi.org/10.5152/TurkArchPediatr.2021.21072	10.5152/TurkArchPediatr.2021.21072
G. Tunç; A. Uzun Çiçek; F. Kiliçbay	2021	Turkish Journal of Medical Sciences	5	Risk of autism spectrum disorder in children with a history of hospitalization for neonatal jaundice	51	2657-2665	https://www.embase.com/search/results?subaction=viewrecord&id=L2014754225&from=exporthttp://dx.doi.org/10.3906/SAG-2103-263	10.3906/SAG-2103-263
D. İskender-Mazman; Z. Akçören; Ş. Yiğit; G. Kale; A. Korkmaz; M. Yurdakök; T. Durukan	2014	Turkish Journal of Pediatrics	4	Placental findings of IUGR and non-IUGR	56	368-373	https://www.embase.com/search/results?subaction=viewrecord&id=L604702379&from=export
W. J. Hogan; A. J. Moon-Grady; Y. Zhao; N. M. Cresalia; H. Nawaytou; E. Quezada; M. Brook; P. McQuillen; S. Peyvandi	2021	Ultrasound in obstetrics & gynecology : the official journal of the International Society of Ultrasound in Obstetrics and Gynecology	5	Fetal cerebrovascular response to maternal hyperoxygenation in congenital heart disease: effect of cardiac physiology	57	769-775	https://www.embase.com/search/results?subaction=viewrecord&id=L631308391&from=exporthttp://dx.doi.org/10.1002/uog.22024	10.1002/uog.22024
F. G. Sileo; J. Curado; F. D'Antonio; C. Benlioglu; A. Khalil	2022	Ultrasound in obstetrics & gynecology : the official journal of the International Society of Ultrasound in Obstetrics and Gynecology		Incidence and outcome of prenatal brain abnormalities in twin-to-twin transfusion syndrome: systematic review and meta-analysis			https://www.embase.com/search/results?subaction=viewrecord&id=L637402311&from=exporthttp://dx.doi.org/10.1002/uog.24895	10.1002/uog.24895
V. N. Ranjitha; R. Khemani; B. Vishal Rao; D. Fonseca; S. Sudha Murthy; A. Giridhar; Y. Jayakarthik; R. Sharma; K. V. V. N. Raju; T. Subramanyeshwar Rao; C. Sundaram	2022	Urology Annals	1	The core four-A panel of immunohistochemistry markers to diagnose and subtype testicular germ cell tumors	14	21-26	https://www.embase.com/search/results?subaction=viewrecord&id=L637198107&from=exporthttp://dx.doi.org/10.4103/ua.ua_69_21	10.4103/ua.ua_69_21
K. Tomimori; Y. Kodama; H. Tanaka; A. Yamashita; T. Gi; Y. Asada; K. Doi; S. Katsuragi; Y. Sato	2022	Virchows Archiv : an international journal of pathology		Myeloid cell thrombus and fetal vascular malperfusion in placentas with transient abnormal myelopoiesis			http://ovidsp.ovid.com/ovidweb.cgi?T=JS&PAGE=reference&D=medp&NEWS=N&AN=35199205	https://dx.doi.org/10.1007/s00428-022-03289-5
M. Cruz-Lemini; E. F. Perez; M. L. De La Cruz Conty; A. C. Aguilar; M. B. E. Pardilla; P. P. Rodriguez; M. M. Hernando; L. F. Acebal; P. P. Recarte; M. D. C. M. Mallen; N. P. Perez; J. C. Rodriguez; A. V. Yarza; O. N. Velasco; P. G. Del Barrio Fernandez; C. M. O. Lago; B. M. Puig; B. M. Abellana; L. F. Ricoy; A. R. Vicente; M. J. J. Freire; M. A. Alvarez-Mallo; C. C. Pedraz; O. A. Mateu; C. L. He…	2021	Viruses	1	Obstetric outcomes of sars-cov-2 infection in asymptomatic pregnant women	13		https://www.embase.com/search/results?subaction=viewrecord&id=L2007165874&from=exporthttp://dx.doi.org/10.3390/v13010112	10.3390/v13010112
E. Laresgoiti-Servitje; J. A. Cardona-Pérez; R. G. Hernández-Cruz; A. C. Helguera-Repetto; M. Y. Valdespino-Vázquez; E. R. Moreno-Verduzco; I. Villegas-Mota; S. Acevedo-Gallegos; M. Rodríguez-Bosch; M. León-Juárez; M. Aguinaga-Ríos; I. Coronado-Zarco; A. Ortiz-Calvillo; M. A. Rivera-Rueda; C. Valencia-Contreras; M. L. Gómez-Sousa; M. Solis-Paredes; J. C. Rodriguez-Aldama; R. Galván-Contreras; R. …	2021	Viruses	9	Covid-19 infection in pregnancy: Pcr cycle thresholds, placental pathology, and perinatal outcomes	13		https://www.embase.com/search/results?subaction=viewrecord&id=L2013928336&from=exporthttp://dx.doi.org/10.3390/v13091884	10.3390/v13091884
L. Yang; M. Sato; M. Saito-Abe; M. Irahara; M. Nishizato; H. Sasaki; M. Konishi; K. Ishitsuka; H. Mezawa; K. Yamamoto-Hanada; K. Matsumoto; Y. Ohya; M. Kamijima; S. Yamazaki; R. Kishi; N. Yaegashi; K. Hashimoto; C. Mori; S. Ito; Z. Yamagata; H. Inadera; T. Nakayama; H. Iso; M. Shima; Y. Kurozawa; N. Suganuma; K. Kusuhara; T. Katoh	2021	World Allergy Organization Journal	9	Hypertensive disorders of pregnancy and risk of allergic conditions in children: Findings from the Japan Environment and Children's study (JECS)	14		https://www.embase.com/search/results?subaction=viewrecord&id=L2014523406&from=exporthttp://dx.doi.org/10.1016/j.waojou.2021.100581	10.1016/j.waojou.2021.100581
C. Arango; E. Dragioti; M. Solmi; S. Cortese; K. Domschke; R. M. Murray; P. B. Jones; R. Uher; A. F. Carvalho; A. Reichenberg; J. I. I. Shin; O. A. Andreassen; C. U. Correll; P. Fusar-Poli	2021	World Psychiatry	3	Risk and protective factors for mental disorders beyond genetics: an evidence-based atlas	20	417-436	https://www.embase.com/search/results?subaction=viewrecord&id=L2013667037&from=exporthttp://dx.doi.org/10.1002/wps.20894	10.1002/wps.20894
