# Supplementary material for: Placental Changes and Neuropsychological Development in Children—A Systematic Review
Source: Cells. 2023 Jan 28;12(3):435. doi: 10.3390/cells12030435 (PMC9913696; doi:10.3390/cells12030435)
Supplement: Supplementary file 1 [file cells-12-00435-s001.zip › Supplementary Table S4 Risk of bias assessment of excluded studies.xlsx]

## Sheet: Neuropsykologiskt barnutfall me
Authors	Publication year	Journal	Title	Volume	Issue number	Pages	Confounding	Selection of participants	Classification of intervention	Missing data	Measurement of outcome	Selected reporting	Overall bias risk
B. Gardella; M. Dominoni; C. Caporali; S. Cesari; G. Fiandrino; S. Longo; G. B. De Vito; C. Naboni; D. Tonduti; G. Perotti; S. Orcesi; A. Spinillo	2021	American journal of obstetrics and gynecology	Placental features of fetal vascular malperfusion and infant neurodevelopmental outcomes at 2 years of age in severe fetal growth restriction				Serious risk	Low risk	Low risk	Moderate risk	Low risk	Moderate risk	Serious risk
C. Freire; F. Vela-Soria; A. Beneito; M.-J. Lopez-Espinosa; J. Ibarluzea; F. B. Barreto; M. Casas; M. Vrijheid; G. Fernandez-Tardon; I. Riano-Galan; M. F. Fernandez; I. Project	2020	International journal of hygiene and environmental health	Association of placental concentrations of phenolic endocrine disrupting chemicals with cognitive functioning in preschool children from the Environment and Childhood (INMA) Project	230		113597	Serious risk	Moderate risk	Low risk	Low risk	Low risk	Moderate risk	Serious risk
J. Finik; J. Buthmann; W. Zhang; K. Go; Y. Nomura	2020	Journal of abnormal child psychology	Placental Gene Expression and Offspring Temperament Trajectories: Predicting Negative Affect in Early Childhood	48	6	783-795	Serious risk	Low risk	Low risk	Serious risk	Low risk	Moderate risk	Serious risk
K.-C. Chiu; F. Sisca; J.-H. Ying; W.-J. Tsai; W.-S. Hsieh; P.-C. Chen; C.-Y. Liu	2021	Environmental pollution (Barking, Essex : 1987)	Prenatal chlorpyrifos exposure in association with PPARgamma H3K4me3 and DNA methylation levels and child development	274		116511	Serious risk	Low risk	Low risk	Serious risk	Low risk	Moderate risk	Serious risk
H. P. Santos, Jr.; A. Bhattacharya; R. M. Joseph; L. Smeester; K. C. K. Kuban; C. J. Marsit; T. M. O'Shea; R. C. Fry	2020	Molecular autism	Evidence for the placenta-brain axis: multi-omic kernel aggregation predicts intellectual and social impairment in children born extremely preterm	11	1	97	Serious risk	Low risk	Low risk	Moderate risk	Low risk	Moderate risk	Serious risk
I. N. Mir; L. F. Chalak; L. S. Brown; S. Johnson-Welch; R. Heyne; C. R. Rosenfeld; V. S. Kapadia	2020	Pediatric research	Impact of multiple placental pathologies on neonatal death, bronchopulmonary dysplasia, and neurodevelopmental impairment in preterm infants	87	5	885-891	Serious risk	Low risk	Low risk	Moderate risk	Low risk	Moderate risk	Serious risk
A. Thorell; M. Hallingstrom; H. Hagberg; I.-M. Fyhr; P. Tsiartas; I. Olsson; J. E. Chaplin; C. Mallard; B. Jacobsson; K. Savman	2020	Pediatric research	Microbial invasion of the amniotic cavity is associated with impaired cognitive and motor function at school age in preterm children	87	5	924-931	Serious risk	Serious risk	Low risk	Serious risk	Low risk	Moderate risk	Serious risk
X. Wang; H. Li; Q. Zhang; Q. Shen; D. Zhu; H. Li; Z. Tang; J. Zhao; Z. Liu	2021	BMC pediatrics	Histological chorioamnionitis is associated with an increased risk of wheezing in preterm children less than 34 gestational weeks	21	1	104	Serious risk	No information	Low risk	Serious risk	Low risk	Moderate risk	Serious risk
S. Traver; M.-M. Geoffray; L. Mazieres; D. Genevieve; C. Michelon; M.-C. Picot; A. Baghdadli	2021	Journal of psychiatric research	Association between prenatal and perinatal factors and the severity of clinical presentation of children with ASD: Report from the ELENA COHORT	137		634-642	Serious risk	Low risk	Serious risk	Low risk	Low risk	Moderate risk	Serious risk
E. Breton; V. Gagne-Ouellet; K. Thibeault; R. Guerin; R. Van Lieshout; P. Perron; M. Hivert; L. Bouchard	2020	Epigenetics	Placental NEGR1 DNA methylation is associated with BMI and neurodevelopment in preschool-age children	15	3	323-335	Serious risk	Serious risk	Low risk	Low risk	Low risk	Moderate risk	Serious risk
C. Chen; D. Lu; L. Xue; P. Ren; H. Zhang; J. Zhang	2020	The Journal of pediatrics	Association between Placental Inflammatory Pathology and Offspring Neurodevelopment at 8 Months and 4 and 7 Years of Age	225		132-137.e2	Serious risk	Moderate risk	Low risk	Low risk	Low risk	Moderate risk	Serious risk
M. S. Tomlinson; H. P. Santos; J. R. Stewart; R. Joseph; A. Leviton; A. B. Onderdonk; K. C. K. Kuban; T. Heeren; T. M. O'Shea; R. C. Fry; E. S. Investigators	2020	Journal of perinatology : official journal of the California Perinatal Association	Neurocognitive and social-communicative function of children born very preterm at 10 years of age: Associations with microorganisms recovered from the placenta parenchyma	40	2	306-315	Serious risk	Low risk	Low risk	Serious risk	Low risk	Moderate risk	Serious risk
K. K. Venkatesh; A. Leviton; J. L. Hecht; R. M. Joseph; L. M. Douglass; J. A. Frazier; J. L. Daniels; R. C. Fry; T. M. O'Shea; K. C. K. Kuban	2020	American journal of obstetrics and gynecology	Histologic chorioamnionitis and risk of neurodevelopmental impairment at age 10 years among extremely preterm infants born before 28 weeks of gestation	223	5	745.e1-745.e10	Serious risk	Moderate risk	Low risk	Serious risk	Low risk	Moderate risk	Serious risk
R. Raghavan; B. B. Helfrich; S. R. Cerda; Y. Ji; I. Burd; G. Wang; X. Hong; L. Fu; C. Pearson; M. Daniele Fallin; B. Zuckerman; X. Wang	2019	Placenta	Preterm birth subtypes, placental pathology findings, and risk of neurodevelopmental disabilities during childhood	83		17-25	Serious risk	Serious risk	Low risk	Low risk	Low risk	Serious risk	Serious risk
Y. Zhu; C. E. Mordaunt; D. H. Yasui; R. Marathe; R. L. Coulson; K. W. Dunaway; J. M. Jianu; C. K. Walker; S. Ozonoff; I. Hertz-Picciotto; R. J. Schmidt; J. M. LaSalle	2019	Human molecular genetics	Placental DNA methylation levels at CYP2E1 and IRS2 are associated with child outcome in a prospective autism study	28	16	2659-2674	Serious risk	Serious risk	Low risk	Low risk	Low risk	Moderate risk	Serious risk
A. L. Conroy; P. Bangirana; M. K. Muhindo; A. Kakuru; P. Jagannathan; R. O. Opoka; E. A. Liechty; M. Nakalembe; M. R. Kamya; G. Dorsey; C. C. John	2019	The American journal of tropical medicine and hygiene	Case Report: Birth Outcome and Neurodevelopment in Placental Malaria Discordant Twins	100	3	552-555	Serious risk	Serious risk	Low risk	Low risk	Moderate risk	Moderate risk	Serious risk
T. Strunk; C. Campbell; D. Burgner; A. Charles; N. French; M. Sharp; K. Simmer; E. Nathan; D. Doherty	2019	Journal of perinatology : official journal of the California Perinatal Association	Histological chorioamnionitis and developmental outcomes in very preterm infants	39	2	321-330	Moderate risk	Moderate risk	Low risk	Serious risk	Low risk	Moderate risk	Serious risk
S. K. Tilley; E. M. Martin; L. Smeester; R. M. Joseph; K. C. K. Kuban; T. C. Heeren; O. U. Dammann; T. M. O'Shea; R. C. Fry	2018	PloS one	Placental CpG methylation of infants born extremely preterm predicts cognitive impairment later in life	13	3	e0193271	Serious risk	Serious risk	Serious risk	Low risk	Low risk	Moderate risk	Serious risk
D. Bierstone; N. Wagenaar; D. L. Gano; T. Guo; G. Georgio; F. Groenendaal; L. S. de Vries; J. Varghese; H. C. Glass; C. Chung; J. Terry; M. Rijpert; R. E. Grunau; A. Synnes; A. J. Barkovich; D. M. Ferriero; M. Benders; V. Chau; S. P. Miller	2018	JAMA pediatrics	Association of Histologic Chorioamnionitis With Perinatal Brain Injury and Early Childhood Neurodevelopmental Outcomes Among Preterm Neonates	172	6	534-541	Serious risk	Moderate risk	Low risk	Low risk	Low risk	Moderate risk	Serious risk
M. Lahti-Pulkkinen; M. J. Cudmore; E. Haeussner; C. Schmitz; A.-K. Pesonen; E. Hamalainen; P. M. Villa; S. Mehtala; E. Kajantie; H. Laivuori; R. M. Reynolds; H.-G. Frank; K. Raikkonen	2018	Scientific reports	Placental Morphology Is Associated with Maternal Depressive Symptoms during Pregnancy and Toddler Psychiatric Problems	8	1	791	Serious risk	Low risk	Low risk	Serious risk	Low risk	Moderate risk	Serious risk
M. Nakamura; N. Umehara; K. Ishii; J. Sasahara; K. Kiyoshi; K. Ozawa; K. Tanaka; T. Tanemoto; K. Ichizuka; J. Hasegawa; H. Ishikawa; T. Murakoshi; H. Sago	2018	Journal of perinatal medicine	A poor long-term neurological prognosis is associated with abnormal cord insertion in severe growth-restricted fetuses	46	9	1040-1047	Serious risk	Serious risk	Serious risk	Low risk	Low risk	Serious risk	Serious risk
C. Freire; E. Amaya; F. Gil; M. F. Fernandez; M. Murcia; S. Llop; A. Andiarena; J. Aurrekoetxea; M. Bustamante; M. Guxens; E. Ezama; G. Fernandez-Tardon; N. Olea; I. Project	2018	The Science of the total environment	Prenatal co-exposure to neurotoxic metals and neurodevelopment in preschool children: The Environment and Childhood (INMA) Project	621		340-351	Serious risk	Moderate risk	Low risk	Low risk	Low risk	Moderate risk	Serious risk
S. Shao; J. Wang; K. Huang; S. Wang; H. Liu; S. Wan; S. Yan; J. Hao; P. Zhu; F. Tao	2020	Psychoneuroendocrinology	Prenatal pregnancy-related anxiety predicts boys' ADHD symptoms via placental C-reactive protein	120		104797	Serious risk	Moderate risk	Low risk	Low risk	Low risk	Moderate risk	Serious risk
D. I. Schroeder; R. J. Schmidt; F. K. Crary-Dooley; C. K. Walker; S. Ozonoff; D. J. Tancredi; I. Hertz-Picciotto; J. M. LaSalle	2016	Molecular autism	Placental methylome analysis from a prospective autism study	7		51	Serious risk	Moderate risk	Low risk	Low risk	Low risk	Moderate risk	Serious risk
C. M. C. Frank; P. G. J. Nikkels; J. C. Harteman; I. C. van Haastert; M. J. N. L. Benders; C. Koopman-Esseboom; L. S. de Vries; F. Groenendaal	2016	Journal of perinatology : official journal of the California Perinatal Association	Placental pathology and outcome after perinatal asphyxia and therapeutic hypothermia	36	11	977-984	Serious risk	Low risk	Low risk	Serious risk	Low risk	Moderate risk	Serious risk
A. Leviton; E. N. Allred; K. C. K. Kuban; T. M. O'Shea; N. Paneth; J. Majzoub; E. S. Investigators	2016	Acta paediatrica (Oslo, Norway : 1992)	Brain disorders associated with corticotropin-releasing hormone expression in the placenta among children born before the 28th week of gestation	105	1	e7-11	Serious risk	Moderate risk	Low risk	Moderate risk	Low risk	Moderate risk	Serious risk
K. Miyazaki; M. Furuhashi; K. Ishikawa; K. Tamakoshi; K. Hayashi; A. Kai; H. Ishikawa; N. Murabayashi; T. Ikeda; Y. Kono; S. Kusuda; M. Fujimura	2016	The journal of maternal-fetal & neonatal medicine : the official journal of the European Association of Perinatal Medicine, the Federation of Asia and Oceania Perinatal Societies, the International Society of Perinatal Obstetricians	Impact of chorioamnionitis on short- and long-term outcomes in very low birth weight preterm infants: the Neonatal Research Network Japan	29	2	331-7	Serious risk	Low risk	Low risk	Moderate risk	Low risk	Moderate risk	Serious risk
L. Lambertini; J. Chen; Y. Nomura	2015	PloS one	Mitochondrial Gene Expression Profiles Are Associated with Maternal Psychosocial Stress in Pregnancy and Infant Temperament	10	9	e0138929	Serious risk	Low risk	Low risk	Serious risk	Low risk	Serious risk	Serious risk
J. A. Frazier; M. E. Wood; J. Ware; R. M. Joseph; K. C. Kuban; M. O'Shea; E. N. Allred; A. Leviton; E. S. Investigators	2015	Journal of the American Academy of Child and Adolescent Psychiatry	Antecedents of the child behavior checklist-dysregulation profile in children born extremely preterm	54	10	816-23	Serious risk	Serious risk	Low risk	Low risk	Low risk	Moderate risk	Serious risk
M.-T. Vinnars; B. Vollmer; J. Nasiell; N. Papadogiannakis; M. Westgren	2015	Acta obstetricia et gynecologica Scandinavica	Association between cerebral palsy and microscopically verified placental infarction in extremely preterm infants	94	9	976-82	Serious risk	Serious risk	Low risk	Serious risk	Low risk	Moderate risk	Serious risk
J. Armstrong-Wells; M. Donnelly; M. D. Post; M. J. Manco-Johnson; V. D. Winn; G. Sebire	2015	American journal of obstetrics and gynecology	Inflammatory predictors of neurologic disability after preterm premature rupture of membranes	212	2	212.e1-9	Serious risk	No information	Low risk	Low risk	Low risk	Moderate risk	Serious risk
N. Linduska; A. Knoezinger; S. Dekan; M. Weber; M. Hayde; D. Prayer; A. Grill	2015	The journal of maternal-fetal & neonatal medicine : the official journal of the European Association of Perinatal Medicine, the Federation of Asia and Oceania Perinatal Societies, the International Society of Perinatal Obstetricians	Placental pathologies on fetal MRI are associated with high impairment rates: a prospective long-term outcome study	28	10	1219-23	Serious risk	Low risk	Low risk	Serious risk	Low risk	Moderate risk	Serious risk
A. Pappas; D. E. Kendrick; S. Shankaran; B. J. Stoll; E. F. Bell; A. R. Laptook; M. C. Walsh; A. Das; E. C. Hale; N. S. Newman; R. D. Higgins; H. Eunice Kennedy Shriver National Institute of Child; N. Human Development Neonatal Research	2014	JAMA pediatrics	Chorioamnionitis and early childhood outcomes among extremely low-gestational-age neonates	168	2	137-47	Serious risk	Moderate risk	Low risk	Low risk	Low risk	Moderate risk	Serious risk
I. Lee; J. J. Neil; P. C. Huettner; C. D. Smyser; C. E. Rogers; J. S. Shimony; H. Kidokoro; I. U. Mysorekar; T. E. Inder	2014	Journal of perinatology : official journal of the California Perinatal Association	The impact of prenatal and neonatal infection on neurodevelopmental outcomes in very preterm infants	34	10	741-7	Serious risk	Low risk	Low risk	Moderate risk	Low risk	Moderate risk	Serious risk
L. Lepais; L. Gaillot-Durand; F. Boutitie; F. Lebreton; R. Buffin; C. Huissoud; J. Massardier; L. Guibaud; M. Devouassoux-Shisheboran; F. Allias	2014	Placenta	Fetal thrombotic vasculopathy is associated with thromboembolic events and adverse perinatal outcome but not with neurologic complications: a retrospective cohort study of 54 cases with a 3-year follow-up of children	35	8	611-7	Serious risk	Serious risk	Low risk	Low risk	Low risk	Moderate risk	Serious risk
M. Parra-Saavedra; F. Crovetto; S. Triunfo; S. Savchev; A. Peguero; A. Nadal; G. Parra; E. Gratacos; F. Figueras	2014	Placenta	Neurodevelopmental outcomes of near-term small-for-gestational-age infants with and without signs of placental underperfusion	35	4	269-74	Serious risk	Low risk	Low risk	Moderate risk	Low risk	Moderate risk	Serious risk
F. R. Koch; C. L. Wagner; D. D. Jenkins; M. J. Caplan; J. K. Perkel; L. G. Rollins; L. D. Katikaneni; D. M. Mulvihill	2014	Journal of perinatology : official journal of the California Perinatal Association	Sex differences in cerebral blood flow following chorioamnionitis in healthy term infants	34	3	197-202	Serious risk	Low risk	Low risk	Moderate risk	Low risk	Serious risk	Serious risk
C. Iacovella; N. Chandrasekaran; A. Khalil; A. Bhide; A. Papageorghiou; B. Thilaganathan	2014	Ultrasound in obstetrics & gynecology : the official journal of the International Society of Ultrasound in Obstetrics and Gynecology	Fetal and placental vascular tumors: persistent fetal hyperdynamic status predisposes to poorer long-term neurodevelopmental outcome	43	6	658-61	Serious risk	Low risk	Low risk	Low risk	Moderate risk	Moderate risk	Serious risk
A. A. Salas; O. M. Faye-Petersen; B. Sims; M. Peralta-Carcelen; S. D. Reilly; G. McGwin, Jr.; W. A. Carlo; N. Ambalavanan	2013	The Journal of pediatrics	Histological characteristics of the fetal inflammatory response associated with neurodevelopmental impairment and death in extremely preterm infants	163	3	652-2	Serious risk	No information	Low risk	Moderate risk	Low risk	Moderate risk	Serious risk
B. C. Hayes; S. Cooley; J. Donnelly; E. Doherty; A. Grehan; C. Madigan; C. McGarvey; S. Mulvany; S. Ryan; J. Gillian; M. P. Geary; T. G. Matthews; M. D. King	2013	Archives of disease in childhood. Fetal and neonatal edition	The placenta in infants >36 weeks gestation with neonatal encephalopathy: a case control study	98	3	F233-9	Serious risk	Serious risk	Low risk	Serious risk	Low risk	Moderate risk	Serious risk
N. Nasef; A. E. Shabaan; P. Schurr; D. Iaboni; J. Choudhury; P. Church; M. S. Dunn	2013	American journal of perinatology	Effect of clinical and histological chorioamnionitis on the outcome of preterm infants	30	1	59-68	Serious risk	Low risk	Serious risk	Low risk	Low risk	Moderate risk	Serious risk
A. S. Soraisham; C. Trevenen; S. Wood; N. Singhal; R. Sauve	2013	Journal of perinatology : official journal of the California Perinatal Association	Histological chorioamnionitis and neurodevelopmental outcome in preterm infants	33	1	25689	Serious risk	Moderate risk	Low risk	Moderate risk	Low risk	Moderate risk	Serious risk
E. O. G. van Vliet; J. F. de Kieviet; J. P. van der Voorn; J. V. Been; J. Oosterlaan; R. M. van Elburg	2012	American journal of obstetrics and gynecology	Placental pathology and long-term neurodevelopment of very preterm infants	206	6	489.e1-7	Serious risk	Low risk	Low risk	Serious risk	Low risk	Moderate risk	Serious risk
S. Perrone; P. Toti; M. S. Toti; S. Badii; E. Becucci; M. G. Gatti; B. Marzocchi; A. Picardi; G. Buonocore	2012	The journal of maternal-fetal & neonatal medicine : the official journal of the European Association of Perinatal Medicine, the Federation of Asia and Oceania Perinatal Societies, the International Society of Perinatal Obstetricians	Perinatal outcome and placental histological characteristics: a single-center study			110-3	Serious risk	Low risk	Low risk	Serious risk	Low risk	Moderate risk	Serious risk
J. B. Helderman; T. M. O'Shea; K. C. K. Kuban; E. N. Allred; J. L. Hecht; O. Dammann; N. Paneth; T. F. McElrath; A. Onderdonk; A. Leviton; E. s. Investigators	2012	Pediatrics	Antenatal antecedents of cognitive impairment at 24 months in extremely low gestational age newborns	129	3	494-502	Serious risk	Moderate risk	Low risk	Low risk	Low risk	Moderate risk	Serious risk
P. W. Stewart; J. Reihman; E. Lonky; J. Pagano	2012	Neurotoxicology and teratology	Issues in the interpretation of associations of PCBs and IQ	34	1	96-107	Serious risk	Moderate risk	Low risk	Low risk	Low risk	Moderate risk	Serious risk
N. Rovira; A. Alarcon; M. Iriondo; M. Ibanez; P. Poo; V. Cusi; T. Agut; A. Pertierra; X. Krauel	2011	Early human development	Impact of histological chorioamnionitis, funisitis and clinical chorioamnionitis on neurodevelopmental outcome of preterm infants	87	4	253-7	Serious risk	Serious risk	Serious risk	Low risk	Low risk	Serious risk	Serious risk
L. J. Schlapbach; J. Ersch; M. Adams; V. Bernet; H. U. Bucher; B. Latal	2010	Acta paediatrica (Oslo, Norway : 1992)	Impact of chorioamnionitis and preeclampsia on neurodevelopmental outcome in preterm infants below 32 weeks gestational age	99	10	1504-9	Moderate risk	Low risk	Moderate risk	No information	Low risk	Moderate risk	No information
D. M. O. Becroft; J. M. D. Thompson; E. A. Mitchell	2010	Pediatric and developmental pathology : the official journal of the Society for Pediatric Pathology and the Paediatric Pathology Society	Placental chorioamnionitis at term: epidemiology and follow-up in childhood	13	4	282-90	Serious risk	Low risk	Low risk	Serious risk	Low risk	Moderate risk	Serious risk
R. Puertas; M.-J. Lopez-Espinosa; F. Cruz; R. Ramos; C. Freire; M. Perez-Garcia; A. Abril; J. Julvez; M. Salvatierra; C. Campoy; N. Olea	2010	Neurotoxicology	Prenatal exposure to mirex impairs neurodevelopment at age of 4 years	31	1	154-60	Serious risk	Serious risk	Low risk	No information	Low risk	Serious risk	Serious risk
A. Suppiej; M. Franzoi; S. Vedovato; A. Marucco; S. Chiarelli; V. Zanardo	2009	Early human development	Neurodevelopmental outcome in preterm histological chorioamnionitis	85	3	187-9	Serious risk	Serious risk	Serious risk	Low risk	Low risk	Moderate risk	Serious risk
P. W. Stewart; E. Lonky; J. Reihman; J. Pagano; B. B. Gump; T. Darvill	2008	Environmental health perspectives	The relationship between prenatal PCB exposure and intelligence (IQ) in 9-year-old children	116	10	1416-22	Serious risk	Serious risk	Low risk	Low risk	Low risk	Moderate risk	Serious risk
R. W. Redline	2008	Pediatric and developmental pathology : the official journal of the Society for Pediatric Pathology and the Paediatric Pathology Society	Cerebral palsy in term infants: a clinicopathologic analysis of 158 medicolegal case reviews	11	6	456-64	Serious risk	Serious risk	Moderate risk	Serious risk	Low risk	Moderate risk	Serious risk
W. W. Andrews; S. P. Cliver; F. Biasini; A. M. Peralta-Carcelen; R. Rector; A. I. Alriksson-Schmidt; O. Faye-Petersen; W. Carlo; R. Goldenberg; J. C. Hauth	2008	American journal of obstetrics and gynecology	Early preterm birth: association between in utero exposure to acute inflammation and severe neurodevelopmental disability at 6 years of age	198	4	466.e1-466.e11	Serious risk	Moderate risk	Low risk	Low risk	Low risk	Moderate risk	Serious risk
S. Skrablin; I. Maurac; V. Banovic; K. Bosnjak-Nadj	2008	International journal of gynaecology and obstetrics: the official organ of the International Federation of Gynaecology and Obstetrics	Perinatal factors associated with the neurologic impairment of children born preterm	102	1	44538	Serious risk	Moderate risk	Low risk	Low risk	Low risk	Moderate risk	Serious risk
S.-C. Mu; C.-H. Lin; T.-C. Sung; Y.-L. Chen; Y.-C. Lin; C.-C. Lee; T.-J. Chen; M.-I. Lin; G.-M. Jow	2007	Acta paediatrica Taiwanica = Taiwan er ke yi xue hui za zhi	Neurodevelopmental outcome of very-low-birth-weight infants with chorioamnionitis	48	4	207-12	Moderate risk	Low risk	Low risk	Serious risk	Low risk	Moderate risk	Serious risk
K. L. Watterberg; M. L. Shaffer; M. J. Mishefske; C. L. Leach; M. C. Mammel; R. J. Couser; S. Abbasi; C. H. Cole; S. W. Aucott; E. H. Thilo; H. J. Rozycki; C. B. Lacy	2007	Pediatrics	Growth and neurodevelopmental outcomes after early low-dose hydrocortisone treatment in extremely low birth weight infants	120	1	14824	Serious risk	Serious risk	Low risk	Serious risk	Low risk	Moderate risk	Serious risk
G. M. Anderson; A. Jacobs-Stannard; K. Chawarska; F. R. Volkmar; H. J. Kliman	2007	Biological psychiatry	Placental trophoblast inclusions in autism spectrum disorder	61	4	487-91	Serious risk	Serious risk	Low risk	Serious risk	Low risk	Moderate risk	Serious risk
T. Kaukola; R. Herva; M. Perhomaa; E. Paakko; S. Kingsmore; L. Vainionpaa; M. Hallman	2006	Pediatric research	Population cohort associating chorioamnionitis, cord inflammatory cytokines and neurologic outcome in very preterm, extremely low birth weight infants	59	3	478-83	Serious risk	Serious risk	Moderate risk	Low risk	Low risk	Moderate risk	Serious risk
S. Polam; A. Koons; M. Anwar; S. Shen-Schwarz; T. Hegyi	2005	Archives of pediatrics & adolescent medicine	Effect of chorioamnionitis on neurodevelopmental outcome in preterm infants	159	11	1032-5	Serious risk	Serious risk	Low risk	Low risk	Low risk	Moderate risk	Serious risk
A. Kent; F. Lomas; E. Hurrion; J. E. Dahlstrom	2005	Journal of paediatrics and child health	Antenatal steroids may reduce adverse neurological outcome following chorioamnionitis: neurodevelopmental outcome and chorioamnionitis in premature infants	41	4	186-90	Serious risk	Low risk	Low risk	Low risk	Low risk	Serious risk	Serious risk
I. Adams-Chapman; Y. E. Vaucher; R. F. Bejar; K. Benirschke; R. N. Baergen; T. R. Moore	2002	Journal of perinatology : official journal of the California Perinatal Association	Maternal floor infarction of the placenta: association with central nervous system injury and adverse neurodevelopmental outcome	22	3	236-41	Serious risk	Serious risk	Serious risk	Serious risk	Moderate risk	Moderate risk	Serious risk
S. Kosuge; A. Ohkuchi; H. Minakami; S. Matsubara; A. Uchida; Y. Eguchi; Y. Honma; I. Sato	2000	Acta obstetricia et gynecologica Scandinavica	Influence of chorioamnionitis on survival and morbidity in singletons live-born at < 32 weeks of gestation	79	10	861-5	Serious risk	Low risk	Moderate risk	Low risk	Low risk	Moderate risk	Serious risk
B. H. Yoon; R. Romero; J. S. Park; C. J. Kim; S. H. Kim; J. H. Choi; T. R. Han	2000	American journal of obstetrics and gynecology	Fetal exposure to an intra-amniotic inflammation and the development of cerebral palsy at the age of three years	182	3	675-81	Serious risk	Serious risk	Serious risk	Moderate risk	No information	Moderate risk	Serious risk
L. F. Nielsen; D. Schendel; J. Grove; D. Hvidtjørn; B. Jacobsson; T. Josiassen; M. Vestergaard; P. Uldall; P. Thorsen	2008	BJOG: An International Journal of Obstetrics and Gynaecology	Asphyxia-related risk factors and their timing in spastic cerebral palsy	115	12	1518-1528	Serious risk	Moderate risk	Low risk	Low risk	Low risk	Moderate risk	Serious risk
M. Hayakawa; Y. Ito; S. Saito; N. Mitsuda; S. Hosono; H. Yoda; K. Cho; K. Otsuki; S. Ibara; K. Terui; K. Masumoto; T. Murakoshi; A. Nakai; M. Tanaka; T. Nakamura	2014	Pediatrics International	Incidence and prediction of outcome in hypoxic-ischemic encephalopathy in Japan	56	2	215-221	Serious risk	Low risk	Serious risk	Moderate risk	Low risk	Moderate risk	Serious risk
G. Wong; J. M. Weir; P. Mishra; K. Huynh; B. Nijagal; V. Gupta; B. F. P. Broekman; M. F. F. Chong; S. Y. Chan; K. H. Tan; D. Tull; M. McConville; P. C. Calder; K. M. Godfrey; Y. S. Chong; P. D. Gluckman; M. J. Meaney; P. J. Meikle; N. Karnani	2021	Translational Psychiatry	The placental lipidome of maternal antenatal depression predicts socio-emotional problems in the offspring	11	1		Serious risk	Moderate risk	Low risk	Low risk	Low risk	Moderate risk	Serious risk
M. Ylijoki; L. Lehtonen; A. Lind; E. Ekholm; H. Lapinleimu; H. Kujari; L. Haataja	2016	Neonatology	Chorioamnionitis and five-year neurodevelopmental outcome in preterm infants	110	4	286-295	Serious risk	Serious risk	Low risk	Moderate risk	Low risk	Moderate risk	Serious risk
K. Ahlin; K. Himmelmann; S. Nilsson; V. Sengpiel; B. Jacobsson	2016	Acta Obstetricia et Gynecologica Scandinavica	Antecedents of cerebral palsy according to severity of motor impairment	95	7	793-802	Serious risk	Low risk	Low risk	No information	Low risk	Moderate risk	Serious risk
V. N. Aushev; Q. Li; M. Deyssenroth; W. Zhang; J. Finik; Y. L. Hurd; Y. Nomura; J. Chen	2021	FASEB journal : official publication of the Federation of American Societies for Experimental Biology	Placental gene network modules are associated with maternal stress during pregnancy and infant temperament	35	10	e21922	Serious risk	No information	Low risk	Low risk	Low risk	Moderate risk	Serious risk
A. M. Weckman; A. L. Conroy; M. Madanitsa; B. Gnaneswaran; C. R. McDonald; L. Kalilani-Phiri; J. Chandna; D. Ali; V. Mwapasa; C. Khairallah; K. L. Thwai; S. R. Meshnick; S. M. Taylor; F. O. Ter Kuile; K. C. Kain; M. Gladstone	2021	PLoS medicine	Neurocognitive outcomes in Malawian children exposed to malaria during pregnancy: An observational birth cohort study	18	9	e1003701	Serious risk	Serious risk	Low risk	Low risk	Low risk	Serious risk	Serious risk
H. Gao; J. Tong; B.-B. Zhu; M.-L. Geng; H. Gan; L. Sun; X.-Y. Wu; K. Huang; H. Cao; W.-W. Liu; S.-M. Tao; P. Ding; P. Zhu; J.-H. Hao; F.-B. Tao	2022	Environmental science and pollution research international	Sex-specific mediation of placental inflammatory biomarkers in the effects of prenatal phthalate coexposure on preschooler cognitive development	29	9	13305-13314	Serious risk	Serious risk	Low risk	Low risk	Low risk	Moderate risk	Serious risk
L. D. Benz; P. K. Bode; S. Brandt; B. Grass; C. Hagmann; R. Liamlahi; B. Frey; U. Held; B. Brotschi	2022	Journal of perinatal medicine	Placental findings are not associated with neurodevelopmental outcome in neonates with hypoxic-ischemic encephalopathy - an 11-year single-center experience	50	3	343-350	Serious risk	Moderate risk	Low risk	Moderate risk	Low risk	Moderate risk	Serious risk
H. Liu; Y. Liu; K. Huang; S. Yan; J. Hao; P. Zhu; F. Tao; S. Shao	2021	BMC pediatrics	Gender-specific associations of pregnancy-related anxiety with placental epigenetic patterning of glucocorticoid response genes and preschooler's emotional symptoms and hyperactivity	21	1	479	Serious risk	Serious risk	Low risk	Serious risk	Low risk	Serious risk	Serious risk
A. Sotiros; D. Thornhill; M. D. Post; V. D. Winn; J. Armstrong	2021	PloS one	Inflammatory cytokines, placental pathology, and neurological outcomes in infants born to preterm preeclamptic mothers	16	11	e0260094	Serious risk	Low risk	Low risk	Serious risk	Low risk	Moderate risk	Serious risk
M. R. Firestein; R. D. Romeo; H. Winstead; D. A. Goldman; W. A. Grobman; D. Haas; B. Mercer; C. Parker; S. Parry; U. Reddy; R. Silver; H. Simhan; R. J. Wapner; F. A. Champagne	2022	Hormones and behavior	Elevated prenatal maternal sex hormones, but not placental aromatase, are associated with child neurodevelopment	140		105125	Serious risk	Serious risk	Low risk	Serious risk	Low risk	Moderate risk	Serious risk
K. M. Bakulski; J. F. Dou; J. I. Feinberg; M. T. Aung; C. Ladd-Acosta; H. E. Volk; C. J. Newschaffer; L. A. Croen; I. Hertz-Picciotto; S. E. Levy; R. Landa; A. P. Feinberg; M. D. Fallin	2021	Frontiers in molecular neuroscience	Autism-Associated DNA Methylation at Birth From Multiple Tissues Is Enriched for Autism Genes in the Early Autism Risk Longitudinal Investigation	14		775390	Serious risk	Serious risk	Low risk	Serious risk	Low risk	Moderate risk	Serious risk
